# Supplementary material for: Toward microbiome-assisted remediation: Vanadium–titanium magnetite mining reshapes cropland soil chemistry and rhizosphere microbiomes
Source: Crop Health. 2026 Apr 2;4(1):10. doi: 10.1007/s44297-026-00072-9 (PMC13043986; doi:10.1007/s44297-026-00072-9)
Supplement: Supplementary file 1 — Supplementary Material 1: Fig. S1. Study area and sampling design around the Hongge VTM district (Yanbian County, Panzhihua, Sichuan, China). Fig. S2. Additional alpha-diversity indices and rarefaction curves. Fig. S3. Additional beta diversity of rhizosphere microbiomes. Table S1. Physicochemical properties of soils from the vanadium–titanium magnetite (VTM) mining area and the reference site. Table S2. Two-factor PERMANOVA (Bray–Curtis) of bacterial rhizosphere community composition: effects of crop type, VTM exposure, and their interaction. Table S3. Two-factor PERMANOVA (Bray–Curtis) of fungal rhizosphere community composition: effects of crop type, VTM exposure, and their interaction. Table S4. Network topological indices for bacterial and fungal co-occurrence networks under reference vs VTM-impacted conditions. Data S1. Summary statistics of bacterial and fungal sequencing data. Data S2. Summary statistics of bacterial ASV feature sequences by sample. Data S3. Summary statistics of fungal ASV feature sequences by sample. Data S4. LEfSe-identified differentially abundant taxa (bacteria and fungi) in crop rhizospheres (mining-impacted rhizospheres vs. reference rhizospheres). [file 44297_2026_72_MOESM1_ESM.zip]

Archive with 5 entries (5 files):
- Data S1.xlsx
- Data S2.xlsx
- Data S3.xlsx
- Data S4 LEfSe.xlsx
- Supplemental materials-20260217.pdf
