# Supplementary material for: Toward microbiome-assisted remediation: Vanadium–titanium magnetite mining reshapes cropland soil chemistry and rhizosphere microbiomes
Source: Crop Health. 2026 Apr 2;4(1):10. doi: 10.1007/s44297-026-00072-9 (PMC13043986; doi:10.1007/s44297-026-00072-9)
Supplement: Supplementary file 1 — Supplementary Material 1: Fig. S1. Study area and sampling design around the Hongge VTM district (Yanbian County, Panzhihua, Sichuan, China). Fig. S2. Additional alpha-diversity indices and rarefaction curves. Fig. S3. Additional beta diversity of rhizosphere microbiomes. Table S1. Physicochemical properties of soils from the vanadium–titanium magnetite (VTM) mining area and the reference site. Table S2. Two-factor PERMANOVA (Bray–Curtis) of bacterial rhizosphere community composition: effects of crop type, VTM exposure, and their interaction. Table S3. Two-factor PERMANOVA (Bray–Curtis) of fungal rhizosphere community composition: effects of crop type, VTM exposure, and their interaction. Table S4. Network topological indices for bacterial and fungal co-occurrence networks under reference vs VTM-impacted conditions. Data S1. Summary statistics of bacterial and fungal sequencing data. Data S2. Summary statistics of bacterial ASV feature sequences by sample. Data S3. Summary statistics of fungal ASV feature sequences by sample. Data S4. LEfSe-identified differentially abundant taxa (bacteria and fungi) in crop rhizospheres (mining-impacted rhizospheres vs. reference rhizospheres). [file 44297_2026_72_MOESM1_ESM.zip › Data S1.xlsx]

## Sheet: Bacteria
Data S1. Summary statistics of bacterial and fungal sequencing data
Sample	Name for analysis	Raw_Tags	Raw_Bases	Valid_Tags	Valid_Bases	Valid%	Q20%	Q30%	GC%
KBDZ3	CK3	80888	40.44M	72923	30.38M	90.15	98.26	94.82	57.63
KBDZ2	CK2	83218	41.61M	75051	31.21M	90.19	98.1	94.34	57.72
KBDZ1	CK1	77009	38.50M	68628	28.64M	89.12	97.73	93.71	56.91
KQDZ3	VT-CK3	71086	35.54M	62378	26.00M	87.75	97.57	93.42	55.67
KQDZ2	VT-CK2	87148	43.57M	78102	32.40M	89.62	98.23	94.78	55.93
KQDZ1	VT-CK1	65232	32.62M	55630	23.19M	85.28	97.71	93.65	55.87
WDDZ3	Psa3	67054	33.53M	57386	23.88M	85.58	97.6	93.39	53.79
WDDZ2	Psa2	70040	35.02M	61697	25.73M	88.09	97.5	93.14	53.81
WDDZ1	Psa1	69391	34.70M	60433	25.09M	87.09	97.71	93.67	53.79
SCDZ3	Lsa3	85537	42.77M	65358	27.22M	76.41	98.25	94.82	55.79
SCDZ2	Lsa2	80698	40.35M	58704	24.39M	72.75	98.32	95.06	55.34
SCDZ1	Lsa1	80112	40.06M	61053	25.40M	76.21	97.69	93.11	55.96
YCDZ3	Bra3	71338	35.67M	63387	26.36M	88.85	97.78	93.85	53.28
YCDZ2	Bra2	83809	41.90M	59032	24.51M	70.44	97.91	93.97	51.93
YCDZ1	VT-Bra1	74957	37.48M	66292	27.68M	88.44	97.61	93.45	55.36
WD3	VT-Psa3	82803	41.40M	70884	29.38M	85.61	97.96	94.05	55.52
WD2	VT-Psa2	84241	42.12M	75238	31.26M	89.31	98.24	94.85	56.33
WD1	VT-Psa1	83787	41.89M	73634	30.57M	87.88	98.27	94.95	55.87
SC3	VT-Lsa3	86825	43.41M	75250	31.16M	86.67	98.35	95.14	55.62
SC2	VT-Lsa2	83449	41.72M	70226	29.13M	84.15	97.54	93.39	55.18
SC1	VT-Lsa1	78517	39.26M	66519	27.58M	84.72	97.69	93.66	55.3
YC3	VT-Bra3	86912	43.46M	76206	31.50M	87.68	97.52	92.94	55.59
YC2	VT-Bra2	74877	37.44M	65378	27.11M	87.31	97.57	93.27	55.23
YC1	VT-Bra1	81929	40.96M	71835	29.63M	87.68	98.13	94.72	56.02

## Sheet: Fungi
Sample	Name for analysis	Raw_Tags	Raw_Bases	Valid_Tags	Valid_Bases	Valid%	Q20%	Q30%	GC%
KBDZ1	CK1	86805	43.40M	77581	22.32M	89.37	99.19	97.23	54.75
KBDZ2	CK2	83162	41.58M	74912	20.88M	90.08	98.49	95.11	55.77
KBDZ3	CK3	87399	43.70M	77623	22.11M	88.81	99.55	98.44	56.63
KQDZ1	VT-CK1	81553	40.78M	77904	22.11M	95.53	98.55	95.75	52.88
KQDZ2	VT-CK2	87515	43.76M	82592	23.33M	94.37	99.2	97.33	53.42
KQDZ3	VT-CK3	126523	63.26M	116813	37.27M	92.33	98.62	95.74	47.29
SCDZ1	Lsa1	83811	41.91M	80404	21.70M	95.93	99.37	97.91	56.41
SCDZ2	Lsa2	84202	42.10M	82072	22.11M	97.47	99.51	98.36	56.05
SCDZ3	Lsa3	85704	42.85M	82833	23.79M	96.65	99.37	97.87	54.51
SC1	VT-Lsa1	85253	42.63M	80548	22.63M	94.48	99.52	98.36	54.08
SC2	VT-Lsa2	86606	43.30M	79326	20.76M	91.59	99.73	98.96	54.66
SC3	VT-Lsa3	80124	40.06M	74506	19.45M	92.99	99.65	98.77	55.12
WDDZ1	Psa1	87629	43.81M	75919	26.65M	86.64	97.76	93.75	50.9
WDDZ2	Psa2	51051	25.53M	48887	14.61M	95.76	98.65	95.5	52.25
WDDZ3	Psa3	86308	43.15M	62460	18.89M	72.37	98.76	96.27	52.06
WD1	VT-Psa1	85998	43.00M	62669	17.48M	72.87	99.38	98.08	54.1
WD2	VT-Psa2	86620	43.31M	84431	22.35M	97.47	99.62	98.57	55.51
WD3	VT-Psa3	84517	42.26M	80929	22.07M	95.75	99.11	97.13	53.9
YCDZ1	Bra1	87916	43.96M	70106	20.81M	79.74	99.53	98.34	43.3
YCDZ2	Bra2	85028	42.51M	81877	23.19M	96.29	99.34	97.58	47.84
YCDZ3	Bra3	58443	29.22M	56649	15.36M	96.93	99.59	98.61	48.99
YC1	VT-Bra1	87840	43.92M	82938	21.24M	94.42	99.64	98.65	55.94
YC2	VT-Bra2	81373	40.69M	65870	18.11M	80.95	99.62	98.67	48.33
YC3	VT-Bra3	85131	42.57M	80852	21.26M	94.97	99.42	97.92	59.63
