# Supplementary material for: Toward microbiome-assisted remediation: Vanadium–titanium magnetite mining reshapes cropland soil chemistry and rhizosphere microbiomes
Source: Crop Health. 2026 Apr 2;4(1):10. doi: 10.1007/s44297-026-00072-9 (PMC13043986; doi:10.1007/s44297-026-00072-9)
Supplement: Supplementary file 1 — Supplementary Material 1: Fig. S1. Study area and sampling design around the Hongge VTM district (Yanbian County, Panzhihua, Sichuan, China). Fig. S2. Additional alpha-diversity indices and rarefaction curves. Fig. S3. Additional beta diversity of rhizosphere microbiomes. Table S1. Physicochemical properties of soils from the vanadium–titanium magnetite (VTM) mining area and the reference site. Table S2. Two-factor PERMANOVA (Bray–Curtis) of bacterial rhizosphere community composition: effects of crop type, VTM exposure, and their interaction. Table S3. Two-factor PERMANOVA (Bray–Curtis) of fungal rhizosphere community composition: effects of crop type, VTM exposure, and their interaction. Table S4. Network topological indices for bacterial and fungal co-occurrence networks under reference vs VTM-impacted conditions. Data S1. Summary statistics of bacterial and fungal sequencing data. Data S2. Summary statistics of bacterial ASV feature sequences by sample. Data S3. Summary statistics of fungal ASV feature sequences by sample. Data S4. LEfSe-identified differentially abundant taxa (bacteria and fungi) in crop rhizospheres (mining-impacted rhizospheres vs. reference rhizospheres). [file 44297_2026_72_MOESM1_ESM.zip › Data S2.xlsx]

## Sheet: ASV_table
Data S2. Summary statistics of bacterial ASV feature sequences by sample
ASV ID	CK3	CK2	CK1	VT_CK3	VT_CK2	VT_CK1	Psa3	Psa2	Psa1	Lsa3	Lsa2	Lsa1	Bra3	Bra2	Bra1	VT_Psa3	VT_Psa2	VT_Psa1	VT_Lsa3	VT_Lsa2	VT_Lsa1	VT_Bra3	VT_Bra2	VT_Bra1
ASV_1	112	162	1443	2232	626	2224	1735	1782	2373	466	485	426	1834	4085	1383	797	637	661	646	2055	2298	454	1659	634
ASV_2	53	4274	287	1458	2355	711	277	445	4904	152	156	54	1351	45	5247	54	690	1339	297	404	156	559	787	1241
ASV_3	23	602	66	191	38	16	23	325	2120	34	25	9	130	18857	360	15	125	113	37	242	124	222	186	15
ASV_4	223	125	482	751	33	339	425	1116	4636	9	5	0	4580	1731	3331	19	253	662	32	338	428	1001	491	533
ASV_5	54	0	78	140	375	40	146	5851	2861	0	10	0	57	5554	793	0	0	217	0	205	78	0	230	33
ASV_6	40	59	32	53	0	33	63	56	42	0	0	0	14592	0	0	0	0	0	0	0	0	0	48	0
ASV_7	69	1710	272	1074	136	124	701	304	2156	86	83	17	478	8	2539	28	34	452	142	180	63	557	348	418
ASV_8	336	369	0	0	134	0	0	0	0	368	222	91	0	6051	48	439	570	512	331	43	43	337	52	495
ASV_9	125	154	1269	850	129	729	757	922	677	129	146	139	618	182	787	144	147	156	142	439	429	99	353	294
ASV_10	17	23	444	724	90	620	559	469	452	64	73	75	407	298	756	72	69	61	73	1166	1122	108	951	94
ASV_11	0	0	8	14	0	15	13	17	15	0	0	0	8238	0	0	0	0	0	0	0	0	0	0	0
ASV_12	164	489	19	122	49	22	240	2908	448	0	25	0	2243	16	68	21	227	317	36	52	22	0	101	115
ASV_13	21	16	544	530	50	565	427	806	627	29	44	42	842	154	688	49	27	22	29	627	656	60	504	50
ASV_14	0	0	184	605	22	351	434	227	204	8	12	8	134	392	654	0	0	0	0	1331	989	0	1012	0
ASV_15	0	0	7	7	6	7	4175	0	12	561	830	682	0	0	0	0	0	0	0	0	0	0	34	0
ASV_16	207	1132	109	256	309	0	53	1501	332	36	54	16	630	14	320	28	28	349	159	281	72	21	113	224
ASV_17	0	0	395	349	0	280	261	392	339	0	0	0	260	420	800	59	417	52	65	722	660	107	583	73
ASV_18	0	0	363	332	0	385	2025	527	368	0	0	0	238	141	253	0	47	0	0	224	176	0	431	608
ASV_19	508	12	110	38	159	0	89	431	14	231	776	411	23	12	0	155	145	1350	262	164	161	468	152	0
ASV_20	0	0	0	0	0	0	0	0	0	0	0	0	0	4771	44	0	0	25	0	30	38	0	32	0
ASV_21	161	409	0	0	336	0	0	12	0	305	501	334	0	0	0	327	202	528	748	0	0	655	48	318
ASV_22	255	1158	205	187	355	43	37	97	493	61	49	16	0	7	127	30	31	629	99	114	62	82	38	693
ASV_23	0	0	0	0	0	0	0	0	0	0	0	0	0	0	0	36	0	0	0	9	0	0	0	4544
ASV_24	0	0	208	224	0	153	152	259	1632	0	0	0	131	190	278	3	27	7	6	353	255	102	241	0
ASV_25	0	0	183	399	16	660	129	215	155	12	22	10	112	219	455	0	0	4	0	462	488	0	511	0
ASV_26	0	102	17	13	0	160	63	3435	12	5	6	0	9	4	15	0	0	2	5	15	84	0	77	0
ASV_27	0	0	13	0	0	18	0	3485	15	49	31	42	117	0	0	73	0	60	0	53	0	0	0	0
ASV_28	0	0	0	7	0	0	0	0	0	0	8	0	0	0	5	0	0	168	1587	961	1213	0	0	0
ASV_29	0	0	0	0	0	0	0	3566	0	0	0	0	0	0	0	0	0	0	0	0	0	0	0	0
ASV_30	0	40	74	21	0	35	60	0	90	0	0	0	0	2933	47	0	0	0	0	40	54	0	75	0
ASV_31	0	0	6	6	0	10	12	2529	855	13	34	0	0	0	0	0	0	0	0	0	0	0	0	0
ASV_32	167	191	0	0	180	0	0	0	0	177	259	160	0	0	0	431	343	301	391	0	0	289	0	534
ASV_33	266	205	0	0	778	0	34	13	0	198	260	258	9	7	0	164	255	114	205	10	0	312	61	267
ASV_34	0	0	331	356	0	191	172	201	185	0	0	0	537	24	463	0	0	0	0	447	264	0	204	0
ASV_35	0	0	401	427	0	351	427	691	373	0	0	0	322	11	112	0	0	0	0	22	11	0	70	0
ASV_36	572	275	89	692	135	81	195	184	0	0	0	0	0	124	70	0	29	348	0	0	21	0	84	229
ASV_37	11	29	0	0	77	0	1886	0	0	237	282	261	0	0	0	10	26	52	30	0	0	23	4	14
ASV_38	14	2361	0	0	0	338	0	0	0	0	0	0	0	0	0	0	98	0	57	59	0	0	0	0
ASV_39	0	0	0	0	0	0	5	0	0	0	0	0	0	0	0	0	0	0	0	0	0	2252	540	121
ASV_40	189	0	0	20	549	0	0	0	0	133	103	104	0	0	0	217	146	0	348	129	239	658	48	0
ASV_41	0	0	0	0	0	0	3	0	0	0	0	0	0	0	0	52	11	0	181	0	51	1511	699	237
ASV_42	0	0	206	310	0	229	190	232	188	0	0	0	133	65	240	9	5	0	0	349	272	49	215	42
ASV_43	0	0	79	494	1219	0	0	0	0	0	0	0	0	0	0	80	354	42	84	46	47	0	0	283
ASV_44	0	0	0	0	0	0	0	0	2719	0	0	0	0	0	0	0	0	0	0	0	0	0	0	0
ASV_45	0	0	9	0	0	0	0	0	0	0	0	0	0	2	2662	0	0	0	0	5	0	0	0	0
ASV_46	19	0	0	0	512	4	0	0	0	0	10	0	0	0	0	603	472	63	418	246	230	19	0	45
ASV_47	0	66	56	659	26	47	9	19	67	25	16	0	1028	81	132	0	85	45	17	10	0	8	187	15
ASV_48	0	0	0	0	0	0	0	0	2586	0	0	0	0	0	0	0	0	0	0	0	0	0	0	0
ASV_49	0	0	0	15	0	0	2422	11	0	0	0	0	9	0	0	0	0	0	0	0	0	0	14	0
ASV_50	52	2039	346	0	0	0	0	2	0	0	0	0	0	0	0	11	0	0	0	0	0	0	0	0
ASV_51	0	0	0	0	0	0	0	0	0	10	0	8	0	0	2393	0	0	0	0	0	0	0	4	0
ASV_52	0	0	0	0	526	36	0	0	0	231	167	308	0	0	0	244	252	500	84	66	0	0	0	0
ASV_53	0	0	0	0	0	0	0	2308	0	0	0	0	0	0	0	0	0	0	0	0	0	0	0	0
ASV_54	0	0	0	0	2179	0	0	0	0	0	0	0	0	0	0	14	0	0	0	50	0	0	0	0
ASV_55	0	0	0	0	0	0	0	0	0	0	0	0	0	0	0	8	0	0	0	0	0	7	0	2228
ASV_56	0	0	323	301	0	272	261	370	320	0	0	0	226	18	31	0	0	0	0	27	11	0	16	0
ASV_57	0	0	0	0	3	46	0	0	0	41	55	44	0	0	0	58	0	0	284	120	361	513	638	0
ASV_58	0	79	117	141	0	0	222	0	0	157	97	163	0	0	0	151	128	159	182	48	164	353	0	0
ASV_59	0	10	0	0	0	6	16	12	0	0	0	0	2038	0	0	0	0	6	0	10	0	11	0	10
ASV_60	0	0	0	8	0	5	0	0	2089	0	0	0	5	0	0	0	0	0	0	0	0	0	0	0
ASV_61	64	0	4	98	135	235	0	0	51	0	0	0	0	103	599	4	0	51	0	16	16	52	331	323
ASV_62	25	0	10	54	606	0	0	13	99	0	0	0	0	0	15	0	0	64	0	57	0	8	0	1096
ASV_63	0	0	254	226	0	176	175	225	158	0	0	0	146	82	167	0	0	0	0	171	126	0	126	0
ASV_64	0	0	0	4	0	0	0	3	2	0	0	0	2014	0	0	0	0	0	0	0	0	0	0	0
ASV_65	198	1393	418	0	0	0	0	0	0	0	0	0	0	0	0	0	0	0	0	0	0	0	0	0
ASV_66	260	92	232	0	919	0	0	0	0	84	74	92	0	0	0	98	0	0	40	31	42	33	0	0
ASV_67	71	0	0	0	0	0	0	0	0	231	140	173	0	0	0	212	33	22	182	68	78	721	53	11
ASV_68	0	81	142	13	0	0	0	0	7	57	58	75	21	0	0	207	157	30	196	206	128	418	146	0
ASV_69	61	408	5	73	34	10	114	88	0	18	19	6	26	0	145	6	20	364	43	16	55	14	168	197
ASV_70	0	0	119	295	0	207	122	99	69	0	0	0	107	0	139	0	0	0	0	339	212	0	150	27
ASV_71	0	0	0	15	0	0	0	257	0	0	0	0	231	1318	13	0	0	0	0	28	13	0	8	0
ASV_72	0	0	15	11	2	0	3	0	0	0	0	0	26	49	1723	0	0	0	0	8	2	0	9	0
ASV_73	12	15	103	110	41	159	82	138	109	27	34	30	96	44	75	109	88	69	95	121	191	10	80	0
ASV_74	0	0	0	0	0	0	0	0	1832	0	0	0	0	0	0	0	0	0	0	0	0	0	0	0
ASV_75	0	0	0	0	1774	0	0	0	0	0	0	0	0	0	0	0	0	0	0	0	51	0	0	0
ASV_76	0	0	276	271	0	194	202	246	227	0	0	0	195	28	56	7	0	0	3	46	39	0	33	0
ASV_77	0	0	10	0	0	0	0	0	0	0	0	0	0	2	1787	0	0	0	0	4	0	0	0	0
ASV_78	0	0	7	0	0	0	1790	0	0	0	0	0	0	0	0	0	0	0	0	0	0	0	0	0
ASV_79	0	0	7	0	0	0	0	0	0	0	0	0	0	0	1772	0	0	0	0	4	0	0	0	0
ASV_80	0	0	119	164	104	106	131	117	303	0	5	0	130	59	121	0	0	0	0	183	116	0	95	0
ASV_81	0	0	0	0	0	6	0	0	0	168	191	227	0	0	0	224	67	195	58	119	96	396	0	0
ASV_82	0	0	0	0	1702	39	0	0	0	0	0	0	0	0	0	0	0	0	0	0	0	0	0	0
ASV_83	0	0	3	0	0	0	0	0	0	0	0	0	0	3	1727	0	0	0	0	5	0	0	0	0
ASV_84	0	0	0	0	0	2	1713	0	2	0	0	0	0	0	0	0	0	0	0	0	6	0	5	0
ASV_85	0	0	0	0	1004	0	0	0	0	81	104	118	0	0	0	39	0	0	11	11	10	135	0	200
ASV_86	0	0	0	0	0	0	0	0	0	19	27	18	0	0	1368	46	0	0	0	153	0	75	3	0
ASV_87	0	0	0	0	0	0	850	209	0	96	452	95	6	0	0	0	0	0	0	0	0	0	0	0
ASV_88	0	0	33	42	0	30	24	32	30	0	0	0	24	210	387	25	0	0	0	312	272	0	286	0
ASV_89	0	0	0	0	0	0	0	0	0	0	0	0	0	0	0	0	0	0	0	0	0	0	0	1704
ASV_90	0	0	30	315	99	74	15	93	26	0	0	0	409	0	126	0	165	37	5	251	11	5	15	14
ASV_91	74	141	0	0	145	0	0	0	0	127	111	166	0	0	0	160	141	171	169	0	0	135	0	148
ASV_92	0	0	0	0	0	0	0	0	0	0	7	0	0	1619	19	0	0	0	0	11	0	0	11	0
ASV_93	123	125	0	0	104	0	0	0	0	121	158	168	0	0	0	82	159	182	182	0	16	150	0	91
ASV_94	0	0	0	0	0	0	0	0	0	171	115	151	0	0	0	176	53	168	295	119	266	136	0	0
ASV_95	0	0	75	262	0	113	188	22	136	0	0	0	61	37	114	0	0	0	0	267	138	0	201	0
ASV_96	0	0	0	0	0	1604	0	0	6	0	0	0	3	0	0	0	0	0	0	0	0	0	0	0
ASV_97	0	0	0	586	622	5	0	0	0	7	8	0	0	0	0	34	0	0	99	79	113	51	0	0
ASV_98	0	0	6	2	0	1159	3	300	3	0	0	0	0	0	14	0	0	0	0	0	5	0	96	0
ASV_99	0	0	214	257	0	216	187	206	240	0	0	0	182	0	0	0	0	0	0	38	20	0	26	0
ASV_100	0	0	0	0	0	1531	0	0	0	0	0	0	0	0	0	26	0	0	21	0	8	0	0	0
ASV_101	11	17	113	133	15	124	89	147	119	7	7	8	115	43	87	23	29	24	34	113	170	17	91	39
ASV_102	0	0	0	0	0	0	0	0	0	0	0	0	1065	0	0	0	0	0	0	16	0	0	0	470
ASV_103	0	0	0	987	0	0	7	0	0	135	262	158	0	0	0	0	0	0	0	0	0	0	0	0
ASV_104	0	0	187	222	0	207	207	239	194	0	0	0	187	0	19	0	0	0	0	32	0	0	0	0
ASV_105	0	0	0	0	0	0	0	0	1481	0	0	0	0	0	0	0	0	0	0	0	0	0	0	0
ASV_106	0	0	0	11	66	598	0	0	2	0	0	0	0	0	0	610	0	0	18	33	22	116	0	3
ASV_107	64	1410	0	0	0	0	0	0	0	0	0	0	0	0	0	0	0	4	0	0	0	0	0	0
ASV_108	0	0	177	194	0	184	186	223	305	0	0	0	165	0	0	0	0	0	0	32	0	0	0	0
ASV_109	0	40	9	0	0	0	0	0	0	0	0	0	0	0	1396	0	0	0	15	0	0	0	6	0
ASV_110	0	0	0	0	0	1438	0	0	3	0	0	0	0	0	0	12	0	0	0	0	0	0	0	0
ASV_111	0	0	0	0	0	0	0	0	0	0	0	0	0	0	0	0	0	0	0	0	0	693	752	0
ASV_112	31	59	136	125	0	135	134	154	277	19	0	0	124	60	30	0	26	0	0	46	38	0	37	13
ASV_113	43	55	140	153	14	114	126	174	163	0	37	25	116	55	19	0	0	0	0	29	14	150	14	0
ASV_114	0	0	0	0	0	0	0	0	0	0	0	0	0	0	0	1130	13	0	72	89	77	26	0	0
ASV_115	0	0	10	0	0	0	0	0	0	0	0	0	0	0	0	0	0	0	73	0	64	0	0	1254
ASV_116	0	0	0	0	0	0	0	0	0	0	0	0	1394	0	0	0	0	0	0	0	0	0	0	0
ASV_117	0	0	0	1347	0	44	0	0	0	0	0	0	0	0	0	0	0	0	0	0	0	0	0	0
ASV_118	0	0	0	0	0	0	9	0	1377	0	0	0	0	0	0	0	0	0	0	0	0	0	0	0
ASV_119	2	1366	0	0	0	0	0	0	0	0	0	4	0	0	0	0	0	4	0	0	0	0	0	0
ASV_120	0	0	0	0	0	0	6	0	0	0	0	0	0	0	0	0	0	0	0	0	0	639	530	197
ASV_121	0	0	0	0	0	0	0	0	0	0	0	0	0	0	0	0	0	0	0	0	0	0	16	1353
ASV_122	63	0	0	0	0	0	0	0	0	14	13	20	0	0	0	105	290	355	201	122	108	36	28	12
ASV_123	0	0	0	567	40	5	0	0	0	52	20	0	5	0	0	254	26	201	69	56	72	0	0	0
ASV_124	0	0	0	0	97	338	0	0	0	0	12	15	0	0	0	165	251	0	83	57	74	174	91	5
ASV_125	0	0	0	0	17	0	0	0	0	0	0	0	0	0	0	46	218	5	73	51	81	317	524	0
ASV_126	13	0	0	0	0	0	0	0	0	0	0	0	0	0	1309	0	0	0	0	0	0	0	2	0
ASV_127	0	0	0	0	1305	0	0	0	0	0	0	6	0	0	0	0	0	0	0	0	0	0	9	0
ASV_128	0	0	0	0	634	505	0	0	0	28	13	8	0	0	0	16	41	10	49	9	0	0	0	0
ASV_129	0	0	0	1279	0	0	0	0	5	0	0	0	2	0	0	0	0	0	3	7	0	0	0	0
ASV_130	0	0	0	0	0	0	0	0	0	0	0	0	0	0	0	0	0	0	0	0	0	0	0	1285
ASV_131	0	0	0	72	0	331	0	0	0	0	11	12	0	0	0	68	63	0	244	186	132	0	50	111
ASV_132	0	0	6	0	0	0	5	5	4	0	0	0	1253	0	0	0	0	0	0	0	0	0	0	0
ASV_133	0	0	3	0	0	0	1238	3	0	0	0	0	0	0	0	0	0	0	7	0	0	0	9	0
ASV_134	0	0	0	0	0	0	1141	4	0	30	18	18	5	0	0	0	41	0	0	0	0	0	0	0
ASV_135	101	0	0	0	385	0	104	83	0	0	27	0	0	0	0	60	0	239	39	0	0	45	122	51
ASV_136	0	0	0	0	52	0	0	0	0	20	0	16	0	0	0	64	0	628	126	106	0	149	0	78
ASV_137	0	0	0	0	4	0	1103	7	2	0	98	0	0	0	0	0	0	0	0	0	0	0	10	0
ASV_138	0	0	0	89	396	609	0	0	0	0	0	0	0	0	0	63	0	22	0	0	41	0	0	0
ASV_139	0	0	0	0	0	0	0	0	0	51	994	59	0	0	0	0	5	0	10	0	0	0	100	0
ASV_140	0	0	0	0	1132	0	0	0	0	0	0	0	0	0	0	51	0	0	21	0	0	0	0	0
ASV_141	0	25	0	4	68	0	3	2	4	0	0	0	1079	0	2	0	0	0	0	5	0	0	0	0
ASV_142	0	0	0	2	0	1177	2	3	3	0	0	0	0	0	0	0	0	0	0	0	0	0	0	0
ASV_143	229	0	590	0	0	358	0	0	0	0	0	0	4	0	3	0	0	0	0	0	0	0	0	0
ASV_144	0	9	105	209	0	37	59	47	88	0	0	0	86	14	134	0	0	4	0	281	33	0	77	0
ASV_145	0	0	0	96	0	0	8	0	0	38	7	0	0	0	0	42	72	4	122	16	66	0	710	0
ASV_146	0	0	0	0	0	0	0	0	0	0	0	0	0	0	1111	0	0	55	0	0	0	0	0	0
ASV_147	0	0	0	385	470	7	0	0	0	2	0	0	0	0	0	215	0	0	17	35	13	16	0	0
ASV_148	0	0	0	0	0	0	0	0	0	0	0	0	0	0	1160	0	0	0	0	0	0	0	0	0
ASV_149	63	106	15	26	42	55	44	18	50	22	20	28	10	3	22	57	32	40	43	31	53	111	47	219
ASV_150	0	0	0	0	1150	0	0	0	0	0	0	0	0	0	0	0	0	0	0	0	0	0	0	0
ASV_151	0	0	0	0	0	0	692	0	0	98	241	96	0	0	0	0	0	0	0	0	0	0	4	0
ASV_152	0	29	0	0	0	224	0	0	0	503	127	152	0	0	0	0	0	0	40	0	38	0	0	0
ASV_153	0	0	0	90	0	95	78	86	81	0	0	0	56	39	117	0	0	0	0	148	193	0	127	0
ASV_154	0	0	0	1000	0	0	0	7	0	0	0	0	7	0	0	23	0	0	0	68	0	0	0	0
ASV_155	0	0	124	117	0	112	104	140	115	0	0	0	109	0	54	0	38	0	27	52	62	0	44	0
ASV_156	0	0	0	0	1093	0	0	0	0	0	0	4	0	0	0	0	0	0	0	0	0	0	0	0
ASV_157	0	0	0	0	0	0	0	0	0	20	0	0	0	0	0	200	432	172	146	42	31	54	0	0
ASV_158	0	0	0	0	1065	0	0	0	0	0	0	26	0	0	0	0	0	0	0	0	0	0	0	0
ASV_159	11	25	65	42	22	82	58	70	92	0	21	10	130	22	70	35	26	18	25	73	79	0	70	44
ASV_160	0	0	70	0	0	0	0	0	1016	0	0	0	4	0	0	0	0	0	0	0	0	0	0	0
ASV_161	592	150	322	0	0	0	0	0	0	5	0	20	0	0	0	0	0	0	0	0	0	0	0	0
ASV_162	0	0	0	0	0	0	0	0	0	0	0	10	0	0	0	53	120	902	0	0	0	0	0	0
ASV_163	201	328	455	0	0	0	3	2	0	22	0	19	0	0	0	9	2	26	0	0	13	0	0	0
ASV_164	148	0	151	0	0	0	0	0	0	274	95	141	0	0	0	63	0	61	48	36	51	0	12	0
ASV_165	0	0	0	5	142	0	0	0	0	25	24	23	0	0	0	27	75	196	214	221	124	0	0	0
ASV_166	0	0	2	1052	0	4	0	2	0	0	0	0	0	0	0	0	0	0	0	4	0	0	0	0
ASV_167	0	0	0	0	0	1052	2	5	0	0	0	0	0	0	0	0	0	0	0	0	5	0	0	0
ASV_168	0	0	0	0	0	0	0	1026	0	0	0	0	9	0	0	5	0	0	0	0	0	0	20	0
ASV_169	0	0	0	0	0	0	0	0	0	10	10	9	0	0	0	720	7	229	38	17	18	0	0	0
ASV_170	12	0	0	0	986	0	0	0	0	0	0	0	0	0	0	42	0	0	14	0	0	0	0	0
ASV_171	0	0	0	0	0	0	0	851	0	34	15	30	0	0	0	96	0	6	14	0	0	0	0	0
ASV_172	45	772	104	0	0	0	0	0	0	0	0	0	0	0	0	45	34	0	0	14	28	0	0	0
ASV_173	125	0	0	62	0	7	10	61	18	0	0	2	12	4	249	9	0	0	0	67	6	0	14	395
ASV_174	0	0	0	0	0	0	0	0	0	159	701	175	0	0	0	0	0	0	0	0	0	0	0	0
ASV_175	0	0	122	0	0	0	0	0	0	56	28	35	0	0	0	0	0	139	113	123	82	336	0	0
ASV_176	0	0	0	0	0	0	0	0	0	0	0	0	0	0	827	0	0	0	0	0	28	179	0	0
ASV_177	0	0	140	137	0	124	138	169	152	0	0	0	133	0	0	0	0	0	0	0	0	0	0	40
ASV_178	586	0	408	0	0	0	0	0	2	15	0	0	2	0	0	0	2	0	8	2	5	0	0	0
ASV_179	374	0	73	0	0	0	0	0	0	263	156	159	0	0	0	0	0	0	0	0	0	0	0	0
ASV_180	0	0	2	397	417	202	0	0	2	0	0	0	0	0	0	0	0	0	0	4	0	0	0	0
ASV_181	0	987	0	0	0	0	0	0	0	0	0	0	0	0	0	0	0	0	8	26	0	0	0	0
ASV_182	0	948	0	0	0	0	0	0	0	0	0	0	0	0	0	38	0	3	32	0	0	0	0	0
ASV_183	0	0	0	0	0	0	0	0	0	0	0	0	0	0	0	0	0	0	27	0	0	944	50	0
ASV_184	0	0	0	5	0	0	0	1006	0	0	0	0	0	0	0	0	0	0	0	0	0	9	0	0
ASV_185	0	0	0	755	0	0	0	0	0	0	0	0	0	0	0	0	0	264	0	0	0	0	0	0
ASV_186	0	0	0	904	0	60	0	0	3	0	27	0	0	0	0	0	0	0	0	19	0	0	0	0
ASV_187	0	0	0	0	952	0	0	0	0	16	0	0	0	0	0	0	0	0	22	0	20	0	0	0
ASV_188	0	0	0	0	406	0	0	0	0	0	0	0	0	0	0	86	154	251	44	49	17	0	0	0
ASV_189	0	0	0	0	0	0	0	0	0	0	0	0	0	0	3	0	0	0	0	0	0	0	1002	0
ASV_190	0	0	21	13	0	17	13	16	17	0	0	0	0	117	217	0	0	0	0	230	173	0	169	0
ASV_191	0	0	0	0	1001	0	0	0	0	0	0	0	0	0	0	0	0	0	0	0	0	0	0	0
ASV_192	0	997	0	0	0	0	0	0	0	0	0	0	0	0	0	0	0	0	0	0	0	0	0	0
ASV_193	0	0	0	0	0	374	2	0	0	0	0	0	0	0	0	41	178	0	62	55	0	0	284	0
ASV_194	0	0	0	0	0	0	0	0	0	0	0	0	0	0	0	9	0	0	0	7	13	0	0	960
ASV_195	0	975	10	0	0	0	0	0	0	0	0	0	0	0	0	0	0	2	0	0	0	0	0	0
ASV_196	0	0	0	0	0	3	975	0	0	0	0	0	0	0	0	0	0	0	0	0	0	0	6	0
ASV_197	0	0	0	0	0	0	0	0	0	0	0	0	0	0	0	0	0	0	0	0	0	583	394	5
ASV_198	0	0	0	977	0	0	0	4	0	0	0	0	0	0	0	0	0	0	0	0	0	0	0	0
ASV_199	0	0	0	16	0	0	0	0	0	7	23	8	0	0	0	0	193	28	90	84	66	466	0	0
ASV_200	0	0	0	0	0	0	0	0	0	0	0	0	0	0	980	0	0	0	0	0	0	0	0	0
ASV_201	0	0	0	0	0	881	0	3	3	0	0	0	0	0	0	0	0	0	20	0	0	71	0	0
ASV_202	0	0	0	85	0	0	0	0	0	0	0	0	0	0	0	0	0	0	13	75	0	0	0	799
ASV_203	0	0	0	0	0	0	0	48	0	0	0	0	0	0	433	115	84	122	106	0	26	0	0	26
ASV_204	0	0	0	0	0	0	12	0	0	0	0	0	0	0	0	0	0	0	0	0	0	0	947	0
ASV_205	0	0	0	0	0	0	0	0	0	0	0	0	0	0	0	0	0	0	0	0	11	0	946	0
ASV_206	0	903	10	0	0	0	0	0	0	12	12	7	0	0	0	0	0	0	0	0	0	0	0	0
ASV_207	0	0	0	0	0	0	0	0	0	0	0	7	0	0	0	28	0	0	437	229	240	0	0	0
ASV_208	743	5	0	0	0	0	0	40	0	0	35	0	0	0	0	9	0	108	0	0	0	0	0	0
ASV_209	0	0	0	0	0	0	0	0	0	69	60	102	0	0	0	127	0	91	189	172	118	0	0	0
ASV_210	42	553	160	0	0	0	0	0	0	0	0	0	0	0	0	0	0	151	20	0	0	0	0	0
ASV_211	0	0	0	0	0	0	45	0	0	107	86	125	0	0	0	12	0	0	37	4	0	508	0	0
ASV_212	0	0	3	0	0	0	0	0	0	0	0	0	0	0	919	0	0	0	0	0	0	0	0	0
ASV_213	0	0	3	0	0	0	907	2	0	0	0	0	0	0	2	0	0	0	0	0	0	0	7	0
ASV_214	53	71	0	0	64	33	0	0	0	59	40	69	0	0	0	64	60	94	86	0	37	110	0	78
ASV_215	0	110	0	0	74	0	0	0	0	95	0	32	0	0	0	164	94	244	103	0	0	0	0	0
ASV_216	0	915	0	0	0	0	0	0	0	0	0	0	0	0	0	0	0	0	0	0	0	0	0	0
ASV_217	175	200	76	0	0	8	0	0	0	28	15	0	0	0	0	43	293	37	38	0	0	0	0	0
ASV_218	0	0	13	176	6	0	122	0	0	0	0	0	0	0	158	44	149	0	10	67	30	13	125	0
ASV_219	35	0	0	0	139	0	0	0	0	39	50	31	0	0	0	76	122	135	45	0	29	204	0	0
ASV_220	59	0	0	0	0	0	0	32	43	0	0	0	14	0	505	0	0	0	26	0	0	221	0	0
ASV_221	0	0	0	0	0	0	0	0	0	24	10	0	0	0	0	0	0	79	294	256	237	0	0	0
ASV_222	0	0	0	0	0	0	0	0	0	0	0	0	0	0	0	0	0	0	0	0	11	0	0	889
ASV_223	309	0	0	0	0	0	0	0	0	0	0	0	0	0	0	11	0	178	0	0	15	350	33	0
ASV_224	0	0	0	0	0	0	0	0	0	0	0	0	0	0	0	0	0	2	416	293	185	0	0	0
ASV_225	0	0	0	0	0	0	0	0	895	0	0	0	0	0	0	0	0	0	0	0	0	0	0	0
ASV_226	545	2	333	0	0	0	0	0	0	0	8	0	0	0	0	0	0	0	0	0	0	0	0	0
ASV_227	0	0	0	0	0	0	855	0	0	0	31	0	0	0	0	0	0	0	0	0	0	0	0	0
ASV_228	0	0	0	0	0	0	0	119	0	0	0	0	42	705	6	0	0	0	0	13	0	0	0	0
ASV_229	0	0	0	0	0	0	0	0	0	0	0	0	0	0	0	0	0	0	0	0	0	885	0	0
ASV_230	0	875	0	0	0	0	0	0	0	0	0	0	0	0	0	0	0	8	0	0	0	0	0	0
ASV_231	0	0	0	132	0	46	0	0	0	0	20	0	4	0	0	75	0	0	23	30	0	364	188	0
ASV_232	0	0	0	0	0	0	0	882	0	0	0	0	0	0	0	0	0	0	0	0	0	0	0	0
ASV_233	0	0	0	0	0	0	0	0	0	0	0	0	0	0	873	0	0	0	0	0	0	0	0	0
ASV_234	0	0	120	144	0	103	105	183	132	0	0	0	77	0	0	0	0	0	0	0	0	0	0	0
ASV_235	46	723	71	0	0	0	0	0	0	0	0	0	0	0	0	0	0	2	0	21	0	0	0	0
ASV_236	27	825	0	0	0	0	0	0	0	0	0	7	0	0	0	0	0	0	0	0	0	0	0	0
ASV_237	482	0	373	0	0	0	0	0	0	0	0	0	0	0	0	0	3	0	0	0	0	0	0	0
ASV_238	0	0	118	107	0	82	93	110	124	0	0	0	87	0	83	0	0	0	0	27	0	0	25	0
ASV_239	0	0	0	0	0	0	0	856	0	0	0	0	0	0	0	0	0	0	0	0	0	0	0	0
ASV_240	0	713	0	0	0	0	0	0	0	11	0	6	0	0	0	29	0	0	60	22	11	0	0	0
ASV_241	0	0	0	0	0	0	656	0	0	24	44	41	3	0	5	0	0	0	0	0	0	67	6	0
ASV_242	0	0	0	0	0	0	0	0	0	0	0	0	0	0	0	0	0	0	189	208	174	270	0	0
ASV_243	0	25	13	13	0	0	6	16	19	120	178	139	0	7	0	30	122	0	15	55	39	17	9	16
ASV_244	321	0	0	0	0	247	0	0	0	41	19	55	0	0	0	32	86	0	26	0	5	0	0	0
ASV_245	15	0	0	38	0	11	0	0	0	45	51	0	0	0	0	76	270	9	95	64	44	56	54	0
ASV_246	0	0	0	0	0	0	683	0	0	0	0	31	0	0	0	14	58	0	42	0	0	0	0	0
ASV_247	0	0	0	0	0	0	0	0	0	0	0	0	0	0	0	6	0	0	0	0	0	0	0	821
ASV_248	0	0	0	8	0	799	0	3	0	0	0	0	0	0	0	0	0	0	0	0	16	0	0	0
ASV_249	0	0	17	0	0	0	0	0	0	0	0	0	0	0	0	0	0	776	11	0	16	0	0	0
ASV_250	0	0	0	0	0	0	0	0	0	0	0	0	0	0	817	0	0	0	0	0	2	0	0	0
ASV_251	0	0	0	0	789	0	0	0	0	3	19	0	0	0	0	0	0	0	0	5	0	0	0	0
ASV_252	0	0	0	756	0	0	0	0	0	0	0	0	0	0	0	31	0	0	27	0	0	0	0	0
ASV_253	0	0	0	11	0	0	0	0	0	0	0	0	0	0	0	14	0	0	0	13	0	632	128	15
ASV_254	0	0	0	0	0	0	0	0	0	0	0	0	0	0	0	10	0	0	0	0	0	58	42	703
ASV_255	0	812	0	0	0	0	0	0	0	0	0	0	0	0	0	0	0	0	0	0	0	0	0	0
ASV_256	0	0	0	282	0	0	0	0	0	0	0	0	0	0	0	33	312	0	48	0	27	0	34	76
ASV_257	0	0	104	75	0	86	81	69	73	0	0	0	110	32	55	0	0	0	0	42	44	15	0	25
ASV_258	18	0	0	0	0	64	0	0	0	90	66	61	0	0	0	184	98	45	82	23	55	0	22	0
ASV_259	0	0	0	524	161	0	0	3	0	0	0	0	0	0	0	71	17	0	12	7	11	0	0	0
ASV_260	0	0	0	0	0	0	803	3	0	0	0	0	0	0	0	0	0	0	0	0	0	0	0	0
ASV_261	0	0	67	148	0	40	33	29	45	5	0	0	40	21	70	0	0	0	0	197	25	15	67	0
ASV_262	0	802	0	0	0	0	0	0	0	0	0	0	0	0	0	0	0	0	0	0	0	0	0	0
ASV_263	0	46	0	0	121	0	0	0	0	80	69	82	0	0	0	109	48	61	64	0	0	54	0	67
ASV_264	0	799	0	0	0	0	0	0	0	0	0	0	0	0	0	0	0	0	0	0	0	0	0	0
ASV_265	0	0	0	0	0	0	0	0	0	0	0	0	0	0	0	387	0	0	0	0	0	0	0	408
ASV_266	83	0	47	0	617	0	0	0	0	0	0	0	0	0	0	21	0	0	18	8	0	0	0	0
ASV_267	99	0	63	0	0	0	0	0	0	63	57	54	0	0	0	85	76	121	100	40	32	0	0	0
ASV_268	0	13	71	101	0	70	61	100	74	0	0	0	94	0	51	0	0	0	0	52	59	2	37	0
ASV_269	0	0	0	0	0	13	9	10	5	0	0	0	12	7	12	48	62	0	227	169	122	32	55	0
ASV_270	0	0	0	0	0	0	0	0	0	0	0	0	0	0	0	475	5	0	54	69	20	45	114	0
ASV_271	0	0	0	0	0	0	0	0	782	0	0	0	0	0	0	0	0	0	0	0	0	0	0	0
ASV_272	0	0	60	54	0	34	41	58	43	0	0	0	27	49	101	11	11	34	33	76	63	5	73	8
ASV_273	0	0	0	0	779	0	0	0	0	0	0	0	0	0	0	0	0	0	0	0	0	0	0	0
ASV_274	0	0	0	778	0	0	0	0	0	0	0	0	0	0	0	0	0	0	0	0	0	0	0	0
ASV_275	0	0	0	0	777	0	0	0	0	0	0	0	0	0	0	0	0	0	0	0	0	0	0	0
ASV_276	0	0	0	0	0	0	0	0	0	20	0	0	0	0	0	64	182	0	200	167	127	0	0	14
ASV_277	0	753	0	0	0	0	0	0	0	5	0	0	0	0	0	0	0	15	0	0	0	0	0	0
ASV_278	0	0	0	773	0	0	0	0	0	0	0	0	0	0	0	0	0	0	0	0	0	0	0	0
ASV_279	0	0	0	0	769	0	0	0	0	0	0	0	0	0	0	0	0	0	0	0	0	0	0	0
ASV_280	0	0	0	0	0	0	0	0	0	0	0	0	0	0	0	0	0	8	0	0	0	0	761	0
ASV_281	0	3	0	0	0	0	0	0	0	0	0	0	0	0	0	6	0	0	329	217	213	0	0	0
ASV_282	0	0	0	0	0	0	68	693	0	0	0	0	4	0	0	0	0	0	0	0	0	0	0	0
ASV_283	0	0	0	0	755	0	0	0	0	0	8	0	0	0	0	0	0	0	0	0	0	0	0	0
ASV_284	0	0	0	0	0	0	0	0	0	0	0	0	0	0	0	0	0	0	0	0	0	0	0	759
ASV_285	5	751	0	0	0	0	0	0	0	0	0	0	0	0	0	0	0	0	0	0	0	0	0	0
ASV_286	660	28	0	0	0	0	0	0	0	0	0	0	0	0	0	12	0	0	11	45	0	0	0	0
ASV_287	0	0	115	126	0	99	99	125	109	0	0	0	81	0	0	0	0	0	0	0	0	0	0	0
ASV_288	0	0	0	0	0	0	0	0	0	0	0	0	0	0	0	0	0	0	403	96	253	0	0	0
ASV_289	0	0	0	0	0	0	0	0	0	0	0	0	0	0	0	10	0	0	61	53	16	112	496	0
ASV_290	0	0	0	0	0	0	0	0	0	0	0	0	0	2	0	66	0	629	0	0	50	0	0	0
ASV_291	63	584	67	0	0	0	0	0	0	0	0	18	0	0	0	0	0	0	0	0	14	0	0	0
ASV_292	0	0	0	3	0	0	166	0	0	62	69	46	210	0	0	0	0	0	0	0	0	189	0	0
ASV_293	0	0	0	0	0	0	745	0	0	0	0	0	0	0	0	0	0	0	0	0	0	0	0	0
ASV_294	0	0	0	0	0	738	0	0	0	0	0	0	0	0	0	0	0	0	0	0	0	0	0	0
ASV_295	47	24	0	0	0	0	0	0	0	0	14	0	0	0	0	58	5	0	148	61	77	0	300	0
ASV_296	0	0	0	0	0	0	0	0	0	0	0	0	0	0	0	0	0	0	0	0	0	0	0	733
ASV_297	77	0	0	10	437	0	0	0	0	18	18	18	0	0	0	49	0	0	20	8	34	0	0	42
ASV_298	0	0	0	0	0	0	0	0	0	21	8	0	0	0	0	23	66	0	7	0	4	0	0	599
ASV_299	0	0	0	0	0	0	0	0	0	70	72	60	0	0	0	66	203	0	48	33	0	0	0	175
ASV_300	0	0	0	7	0	0	709	0	0	0	0	3	6	0	0	0	0	0	0	0	0	0	0	0
ASV_301	0	0	0	0	0	0	0	0	0	0	0	0	0	0	0	6	0	0	0	0	0	0	0	719
ASV_302	0	0	0	208	0	0	0	0	0	67	45	111	0	0	0	105	33	0	25	0	127	0	0	0
ASV_303	0	0	0	0	0	0	0	0	0	0	0	0	0	0	0	39	0	51	42	80	89	394	15	0
ASV_304	0	0	0	0	0	0	0	0	0	0	0	0	0	0	0	63	0	0	14	16	0	225	0	392
ASV_305	0	0	0	0	0	0	0	0	0	0	0	0	0	0	0	0	0	0	0	0	0	88	0	618
ASV_306	0	405	255	0	0	0	0	0	0	18	14	13	0	0	0	0	0	0	0	0	0	0	0	0
ASV_307	0	0	46	37	0	38	32	44	31	0	0	0	43	56	96	0	0	0	0	101	101	0	80	0
ASV_308	0	0	0	0	0	0	0	0	0	11	0	0	0	0	0	6	0	456	0	0	0	231	0	0
ASV_309	0	0	0	129	236	83	0	0	0	0	0	0	0	0	0	236	0	0	0	0	14	0	0	0
ASV_310	0	0	0	0	0	0	0	0	0	0	0	0	0	0	698	0	0	0	0	0	0	0	0	0
ASV_311	0	0	13	10	0	8	111	9	17	124	221	148	7	0	20	0	0	0	0	0	0	0	0	6
ASV_312	0	0	0	0	693	0	0	0	0	0	0	0	0	0	0	0	0	0	0	0	0	0	0	0
ASV_313	0	0	0	0	0	0	0	6	0	0	0	0	0	0	0	47	280	358	2	0	0	0	0	0
ASV_314	0	0	19	0	393	274	0	0	0	0	0	0	0	0	0	0	0	0	0	0	6	0	0	0
ASV_315	0	0	0	0	0	0	206	0	0	99	333	53	0	0	0	0	0	0	0	0	0	0	0	0
ASV_316	92	343	253	0	0	0	0	0	0	0	0	0	0	0	0	0	0	0	0	0	0	0	0	0
ASV_317	0	0	0	0	0	0	44	0	0	42	116	18	0	0	0	23	0	0	0	0	0	0	0	445
ASV_318	0	0	301	0	0	0	0	0	0	0	0	0	0	0	386	0	0	0	0	0	0	0	0	0
ASV_319	32	35	0	0	38	0	0	0	0	30	56	46	0	0	0	115	60	51	92	0	0	47	0	85
ASV_320	0	0	0	0	0	0	0	0	0	18	14	15	0	0	0	62	73	381	9	63	52	0	0	0
ASV_321	0	0	0	0	685	0	0	0	0	0	0	0	0	0	0	0	0	0	0	0	0	0	0	0
ASV_322	0	0	0	0	683	0	0	0	0	0	0	2	0	0	0	0	0	0	0	0	0	0	0	0
ASV_323	0	0	44	0	0	0	0	0	0	0	0	0	0	0	0	37	0	0	34	0	6	513	49	0
ASV_324	0	0	22	39	0	24	26	40	19	0	0	0	18	60	99	0	0	0	0	131	105	0	95	0
ASV_325	43	0	0	0	0	0	0	210	0	187	78	64	0	0	0	52	0	0	19	0	23	0	0	0
ASV_326	0	0	0	0	0	0	0	0	0	16	20	23	0	0	0	344	36	108	41	40	48	0	0	0
ASV_327	14	0	0	4	58	373	0	0	0	10	14	0	0	0	0	43	0	0	60	60	39	0	0	0
ASV_328	0	0	0	0	0	0	0	0	0	0	0	0	0	0	0	0	0	0	0	0	0	0	675	0
ASV_329	0	0	0	0	0	0	0	0	0	0	0	0	0	0	0	0	0	0	0	0	0	192	483	0
ASV_330	0	0	0	0	449	0	0	0	0	0	0	0	0	0	0	0	0	185	0	24	16	0	0	0
ASV_331	0	0	0	0	0	0	639	0	0	22	0	13	0	0	0	0	0	0	0	0	0	0	0	0
ASV_332	0	0	0	0	672	0	0	0	0	0	0	0	0	0	0	0	0	0	0	0	0	0	0	0
ASV_333	0	0	0	0	0	120	0	0	0	0	22	55	0	0	0	29	0	241	13	0	0	190	0	0
ASV_334	0	0	0	0	670	0	0	0	0	0	0	0	0	0	0	0	0	0	0	0	0	0	0	0
ASV_335	0	637	0	0	0	0	0	0	0	20	11	0	0	0	0	0	0	0	0	0	0	0	0	0
ASV_336	0	0	0	2	0	647	0	0	0	0	0	0	2	0	0	0	0	0	0	0	16	0	0	0
ASV_337	0	0	0	0	0	0	0	0	0	191	64	100	0	0	0	89	16	0	108	45	54	0	0	0
ASV_338	0	0	21	79	6	92	47	53	69	0	4	0	54	6	23	0	0	0	0	83	86	0	42	0
ASV_339	0	0	0	0	0	0	0	0	0	0	0	0	0	0	0	0	0	0	0	0	0	0	0	665
ASV_340	0	0	33	37	0	0	33	0	119	0	0	0	37	0	0	98	61	117	104	0	0	0	0	25
ASV_341	0	0	0	0	0	0	0	0	0	134	270	101	0	0	0	0	0	0	0	0	0	144	11	0
ASV_342	0	0	0	0	0	0	0	0	0	0	0	0	0	0	0	31	202	0	41	19	35	0	0	328
ASV_343	492	0	90	0	0	0	0	0	0	0	0	0	0	0	0	17	0	0	0	0	55	0	0	0
ASV_344	2	651	0	0	0	0	0	0	0	0	0	0	0	0	0	0	0	0	0	0	0	0	0	0
ASV_345	0	0	0	0	0	405	0	0	0	0	0	0	0	0	0	19	169	0	28	22	10	0	0	0
ASV_346	0	0	0	0	0	0	0	0	0	0	0	0	0	0	0	6	0	0	0	6	0	5	0	636
ASV_347	0	0	0	0	652	0	0	0	0	0	0	0	0	0	0	0	0	0	0	0	0	0	0	0
ASV_348	0	0	0	0	0	0	0	0	0	0	0	0	0	0	0	16	0	33	261	178	156	0	0	0
ASV_349	0	3	37	41	5	37	49	38	54	9	8	0	107	28	69	4	0	10	0	32	43	0	62	6
ASV_350	0	0	0	551	0	0	2	0	0	0	0	0	0	0	0	7	0	0	50	8	23	0	0	0
ASV_351	0	0	0	0	0	0	0	0	0	25	28	19	0	0	0	22	0	0	30	0	0	0	0	517
ASV_352	0	0	0	0	0	0	0	0	0	33	13	11	0	0	0	0	0	0	173	53	70	0	282	0
ASV_353	0	0	0	0	0	0	0	0	0	0	0	0	0	0	0	94	39	0	35	0	19	0	448	0
ASV_354	0	0	0	0	628	0	0	0	0	6	0	0	0	0	0	0	0	0	0	0	0	0	0	0
ASV_355	0	0	20	572	0	0	0	0	0	0	0	0	0	0	0	0	25	0	0	6	10	0	0	0
ASV_356	104	269	259	0	0	0	0	0	0	0	0	0	0	0	0	0	0	0	0	0	0	0	0	0
ASV_357	0	0	58	57	0	54	46	71	52	0	0	0	56	13	25	26	0	33	34	33	31	0	24	17
ASV_358	0	0	7	0	0	0	0	0	0	0	0	0	0	0	623	0	0	0	0	0	0	0	0	0
ASV_359	0	0	128	0	0	178	0	0	0	54	71	76	0	0	0	37	0	0	29	0	0	0	55	0
ASV_360	0	0	0	2	0	610	0	0	0	0	0	0	0	0	0	0	0	0	16	0	0	0	0	0
ASV_361	0	0	0	0	0	0	0	0	0	72	48	62	0	0	0	38	0	0	61	0	0	32	315	0
ASV_362	12	16	31	43	0	11	19	31	15	0	0	0	19	0	42	69	46	50	48	39	24	40	10	62
ASV_363	47	576	0	0	0	0	0	0	0	0	0	0	0	0	0	0	0	4	0	0	0	0	0	0
ASV_364	0	0	0	0	0	0	161	0	0	55	42	39	0	0	0	0	30	0	5	0	0	0	0	295
ASV_365	0	0	0	0	569	0	0	0	0	0	0	0	0	0	0	18	36	0	0	0	0	0	0	0
ASV_366	0	0	77	77	0	53	58	87	73	0	0	0	62	18	31	0	13	0	0	34	0	9	30	0
ASV_367	258	335	0	0	0	0	0	0	0	0	0	0	0	0	0	0	0	0	0	0	28	0	0	0
ASV_368	0	0	0	0	0	0	0	0	0	0	0	0	0	0	0	29	102	389	35	30	36	0	0	0
ASV_369	0	0	0	0	0	0	0	0	0	0	0	0	0	0	0	0	13	0	0	35	0	0	0	573
ASV_370	0	0	0	0	0	0	102	0	0	0	28	0	0	0	0	0	0	0	18	0	0	19	0	453
ASV_371	0	0	0	0	0	0	0	0	0	0	0	0	0	0	0	0	0	618	0	0	0	0	0	0
ASV_372	0	0	0	303	0	16	0	0	0	0	0	0	0	0	0	0	0	276	22	0	0	0	0	0
ASV_373	0	0	0	0	0	0	0	0	0	0	0	0	0	0	0	0	0	0	0	0	0	611	0	3
ASV_374	252	225	118	0	0	0	0	0	0	0	0	0	0	0	0	16	0	0	0	0	0	0	0	0
ASV_375	0	0	0	0	0	0	0	0	0	0	0	0	0	0	0	39	219	60	0	17	0	0	0	276
ASV_376	473	0	137	0	0	0	0	0	0	0	0	0	0	0	0	0	0	0	0	0	0	0	0	0
ASV_377	0	0	24	9	499	6	0	5	0	0	12	0	5	0	31	0	0	0	0	0	17	0	0	0
ASV_378	0	0	0	0	608	0	0	0	0	0	0	0	0	0	0	0	0	0	0	0	0	0	0	0
ASV_379	0	0	0	0	0	0	0	0	0	0	0	0	0	0	0	596	0	0	6	0	0	0	0	3
ASV_380	0	0	0	0	0	0	0	599	0	0	0	6	0	0	0	0	0	0	0	0	0	0	0	0
ASV_381	336	0	229	0	0	0	0	0	0	0	11	0	0	0	3	0	0	0	23	0	0	0	0	0
ASV_382	2	4	52	9	0	70	59	44	17	0	0	0	32	19	62	6	3	0	4	16	85	14	81	22
ASV_383	298	250	50	0	0	0	0	0	0	0	0	0	0	0	0	0	0	2	0	0	0	0	0	0
ASV_384	0	0	140	0	0	0	0	0	0	100	80	82	0	0	0	83	0	0	87	27	0	0	0	0
ASV_385	0	0	0	0	0	0	0	0	0	0	0	0	0	0	0	24	0	571	4	0	0	0	0	0
ASV_386	0	0	0	0	0	0	0	0	599	0	0	0	0	0	0	0	0	0	0	0	0	0	0	0
ASV_387	0	0	0	0	0	0	0	0	0	0	0	0	0	0	0	0	0	0	10	0	0	587	0	0
ASV_388	425	0	141	0	0	0	0	0	0	10	3	6	0	0	0	0	2	0	9	0	0	0	0	0
ASV_389	0	0	0	0	0	0	0	0	0	0	0	0	0	0	0	0	0	0	31	0	0	0	0	565
ASV_390	0	595	0	0	0	0	0	0	0	0	0	0	0	0	0	0	0	0	0	0	0	0	0	0
ASV_391	0	0	0	593	0	0	2	0	0	0	0	0	0	0	0	0	0	0	0	0	0	0	0	0
ASV_392	0	0	82	0	0	0	0	0	0	0	0	0	0	0	0	91	130	0	135	66	90	0	0	0
ASV_393	0	0	31	19	0	43	0	203	114	0	0	0	60	13	31	0	0	0	0	14	49	0	17	0
ASV_394	8	0	0	0	17	0	0	0	0	0	20	0	0	0	0	13	13	5	22	0	0	15	0	481
ASV_395	390	2	0	0	0	0	0	0	0	80	41	75	0	0	0	5	0	0	0	0	0	0	0	0
ASV_396	194	0	0	0	221	5	0	0	0	0	0	0	0	0	0	84	32	0	16	9	0	32	0	0
ASV_397	0	0	0	0	250	0	0	0	0	11	0	14	0	0	0	47	0	0	63	18	0	26	164	0
ASV_398	0	0	0	0	0	0	0	0	0	0	0	0	0	0	0	0	0	0	0	0	0	593	0	0
ASV_399	0	0	45	0	0	0	0	0	0	102	68	0	0	0	0	0	0	0	0	0	0	0	0	376
ASV_400	0	0	31	0	0	9	0	0	0	0	29	28	0	0	0	0	112	13	125	65	107	0	72	0
ASV_401	0	0	0	0	0	0	0	0	0	0	0	0	0	0	0	0	0	0	277	113	200	0	0	0
ASV_402	0	0	0	0	584	0	0	0	0	0	0	0	0	0	0	5	0	0	0	0	0	0	0	0
ASV_403	0	0	0	0	569	0	0	0	0	0	0	4	0	0	0	14	0	0	2	0	0	0	0	0
ASV_404	0	0	0	0	0	0	8	0	0	0	0	0	0	0	0	0	0	0	0	0	14	51	516	0
ASV_405	0	0	0	0	0	0	589	0	0	0	0	0	0	0	0	0	0	0	0	0	0	0	0	0
ASV_406	357	0	0	0	0	164	0	0	0	0	66	0	0	0	0	0	0	0	0	0	0	0	0	0
ASV_407	0	0	0	0	0	0	0	0	0	8	14	27	0	0	0	34	0	0	79	78	52	0	0	295
ASV_408	0	0	0	0	0	0	0	0	0	0	0	0	0	0	0	0	0	0	230	160	196	0	0	0
ASV_409	32	37	0	0	56	0	0	0	0	43	40	60	0	0	0	50	47	49	62	0	0	57	0	52
ASV_410	0	0	0	0	0	0	0	0	0	372	104	109	0	0	0	0	0	0	0	0	0	0	0	0
ASV_411	0	0	0	0	581	0	0	0	0	0	0	0	0	0	0	0	0	0	0	0	0	0	0	0
ASV_412	2	0	20	24	0	63	31	45	94	0	0	0	97	0	16	4	0	0	0	17	73	16	57	21
ASV_413	0	0	0	0	0	0	0	0	0	0	0	0	0	0	0	0	0	0	0	0	0	158	422	0
ASV_414	48	0	0	0	0	0	0	0	0	0	0	0	0	0	0	43	133	144	55	22	0	0	0	132
ASV_415	27	47	0	0	55	0	0	0	3	36	46	14	0	0	0	43	79	52	64	2	0	66	0	39
ASV_416	0	0	0	0	556	0	0	0	0	17	0	0	0	0	0	0	0	0	0	0	0	0	0	0
ASV_417	0	0	0	0	0	0	569	0	0	0	0	0	0	0	0	0	0	0	0	0	0	0	0	0
ASV_418	0	0	0	0	0	0	0	0	0	0	0	0	0	0	0	0	0	0	0	0	0	159	409	0
ASV_419	0	566	0	0	0	0	0	0	0	0	0	0	0	0	0	0	0	0	0	0	0	0	0	0
ASV_420	0	0	82	0	0	0	0	0	0	28	22	50	0	0	0	32	0	299	51	0	0	0	0	0
ASV_421	0	0	0	12	0	9	0	0	0	0	0	0	0	51	127	0	0	0	0	127	130	0	108	0
ASV_422	0	7	9	29	0	81	42	12	96	3	2	0	0	7	10	4	0	0	2	54	116	12	60	17
ASV_423	0	0	0	0	0	0	0	0	0	0	0	0	0	0	0	0	0	0	164	175	224	0	0	0
ASV_424	0	0	0	0	16	0	0	0	0	0	0	0	0	0	0	50	0	191	145	54	74	28	0	0
ASV_425	0	0	57	82	21	54	67	72	58	43	25	20	57	0	0	0	0	0	0	0	0	0	0	0
ASV_426	0	512	0	0	0	0	0	0	0	27	17	0	0	0	0	0	0	0	0	0	0	0	0	0
ASV_427	0	0	0	0	2	0	0	0	0	165	210	168	0	0	0	0	0	0	0	11	0	0	0	0
ASV_428	333	0	222	0	0	0	0	0	0	0	0	0	0	0	0	0	0	0	0	0	0	0	0	0
ASV_429	0	0	30	0	0	0	0	0	0	24	0	46	0	0	0	88	30	90	45	126	76	0	0	0
ASV_430	0	0	0	0	0	0	0	0	0	0	0	0	0	0	0	0	0	0	0	0	0	441	114	0
ASV_431	0	0	98	0	0	0	127	0	0	27	12	35	0	0	0	45	0	0	65	42	102	0	0	0
ASV_432	0	0	0	0	550	0	0	0	0	0	0	0	0	0	0	0	0	0	3	0	0	0	0	0
ASV_433	0	0	0	0	0	0	0	0	0	0	0	0	0	0	0	0	0	0	0	0	0	0	0	552
ASV_434	0	0	64	83	0	72	75	101	77	0	0	0	78	0	0	0	0	0	0	0	0	0	0	0
ASV_435	0	0	0	0	410	0	0	0	0	0	0	0	0	0	0	0	0	0	33	12	0	95	0	0
ASV_436	0	0	0	0	0	0	0	0	0	0	0	0	0	0	0	0	0	550	0	0	0	0	0	0
ASV_437	0	0	0	0	0	0	0	549	0	0	0	0	0	0	0	0	0	0	0	0	0	0	0	0
ASV_438	547	0	0	0	0	0	0	0	0	0	0	0	0	0	0	0	0	0	0	0	0	0	0	0
ASV_439	14	0	0	0	0	290	0	0	0	35	31	22	0	0	0	33	94	0	0	0	28	0	0	0
ASV_440	0	0	0	0	0	0	0	0	0	0	0	0	0	0	0	0	0	0	0	0	0	545	0	2
ASV_441	283	0	0	0	0	0	0	0	0	7	0	7	0	0	0	29	24	146	35	15	0	0	0	0
ASV_442	0	0	0	0	0	0	0	0	0	0	0	0	0	0	0	84	0	0	0	0	0	126	0	336
ASV_443	0	0	0	0	0	0	0	0	0	0	0	0	0	0	0	0	0	0	47	28	0	0	0	470
ASV_444	0	0	8	0	0	0	0	0	0	0	0	0	0	0	0	0	0	536	0	0	0	0	0	0
ASV_445	0	0	0	484	0	0	34	20	0	0	0	0	0	0	0	0	0	0	0	6	0	0	0	0
ASV_446	0	0	47	82	0	50	80	89	77	0	0	0	79	0	0	0	0	0	0	0	0	0	38	0
ASV_447	0	0	0	531	0	2	3	0	0	0	0	0	0	0	0	0	0	0	0	2	0	0	0	0
ASV_448	0	0	0	0	0	420	0	0	0	30	31	28	0	0	0	0	0	0	0	28	0	0	0	0
ASV_449	0	0	0	3	0	532	0	0	0	0	0	0	0	0	0	0	0	0	0	0	0	0	0	0
ASV_450	0	0	0	0	0	0	0	0	0	0	0	0	0	0	0	32	112	27	119	41	104	0	75	25
ASV_451	0	0	0	0	0	0	0	0	0	22	14	0	0	0	0	0	0	462	20	0	17	0	0	0
ASV_452	0	0	257	0	0	75	0	0	0	0	0	0	202	0	0	0	0	0	0	0	0	0	0	0
ASV_453	0	0	46	31	0	29	17	35	37	0	0	0	32	39	94	0	0	0	0	67	60	0	46	0
ASV_454	0	0	0	527	0	0	0	4	2	0	0	0	0	0	0	0	0	0	0	0	0	0	0	0
ASV_455	0	0	0	0	0	0	0	0	0	0	4	0	0	0	0	9	0	0	0	0	0	5	0	515
ASV_456	0	0	238	0	0	0	0	0	0	14	0	0	0	0	0	0	0	0	0	0	0	244	35	0
ASV_457	0	0	0	0	0	0	274	0	0	71	148	36	0	0	0	0	0	2	0	0	0	0	0	0
ASV_458	0	0	0	525	0	0	0	0	2	0	0	0	3	0	0	0	0	0	0	0	0	0	0	0
ASV_459	20	0	146	0	0	0	0	0	0	31	22	21	0	0	0	0	27	0	85	0	0	26	149	0
ASV_460	0	0	165	0	0	0	0	3	0	0	0	0	0	0	358	0	0	0	0	0	0	0	0	0
ASV_461	0	0	60	40	0	44	28	81	62	0	0	0	77	0	82	0	0	0	0	0	52	0	0	0
ASV_462	0	0	0	0	522	0	0	0	0	0	0	0	0	0	0	4	0	0	0	0	0	0	0	0
ASV_463	0	0	0	0	0	0	0	0	0	0	0	0	0	0	0	0	0	0	0	0	0	526	0	0
ASV_464	0	0	0	0	0	0	0	0	0	0	0	0	0	0	0	0	0	0	0	0	0	524	0	0
ASV_465	249	261	0	0	0	0	0	0	0	0	0	0	0	0	0	0	0	0	0	13	0	0	0	0
ASV_466	7	0	0	0	0	0	0	0	0	18	13	16	0	0	0	0	0	0	31	24	83	286	45	0
ASV_467	0	0	0	0	319	0	0	0	0	0	0	0	0	0	0	0	176	0	0	25	0	0	0	0
ASV_468	0	518	0	0	0	0	0	0	0	0	0	0	0	0	0	0	0	0	0	0	0	0	0	0
ASV_469	0	0	0	0	0	0	0	0	420	0	98	0	0	0	0	0	0	0	0	0	0	0	0	0
ASV_470	281	137	98	0	0	0	0	0	0	0	0	0	0	0	0	0	0	0	0	0	0	0	0	0
ASV_471	0	0	22	36	0	0	0	0	0	0	20	27	0	0	0	93	84	39	88	32	30	45	0	0
ASV_472	0	0	0	0	0	0	0	0	0	20	0	0	0	0	494	0	0	0	0	0	0	0	0	0
ASV_473	99	318	0	0	0	0	0	0	0	6	6	8	0	0	0	17	0	3	49	0	7	0	0	0
ASV_474	0	0	0	0	0	506	0	0	0	0	0	0	0	0	0	0	0	0	0	0	7	0	0	0
ASV_475	0	0	0	0	27	0	458	0	0	0	12	8	0	0	0	0	0	0	8	0	0	0	0	0
ASV_476	14	18	27	12	35	21	19	61	30	21	28	45	16	11	24	0	0	0	0	9	32	27	23	39
ASV_477	0	512	0	0	0	0	0	0	0	0	0	0	0	0	0	0	0	0	0	0	0	0	0	0
ASV_478	7	0	0	0	0	461	0	0	0	0	0	0	0	0	0	0	0	0	27	0	17	0	0	0
ASV_479	0	0	0	163	332	0	0	0	0	0	0	0	0	0	0	17	0	0	0	0	0	0	0	0
ASV_480	0	188	18	0	15	0	0	52	0	12	13	0	0	0	23	4	0	17	14	0	0	130	25	0
ASV_481	0	0	0	0	0	0	0	0	0	0	0	0	0	0	0	0	0	0	0	0	0	0	0	511
ASV_482	0	0	0	0	0	0	0	0	0	33	25	23	0	0	0	52	35	0	63	23	16	240	0	0
ASV_483	0	0	0	0	0	0	0	0	0	95	53	82	0	0	0	91	8	22	39	50	13	57	0	0
ASV_484	0	0	61	92	0	78	64	91	68	0	0	0	55	0	0	0	0	0	0	0	0	0	0	0
ASV_485	0	0	0	0	509	0	0	0	0	0	0	0	0	0	0	0	0	0	0	0	0	0	0	0
ASV_486	0	0	0	0	0	0	0	0	0	0	0	0	0	0	0	4	0	0	0	0	0	0	0	504
ASV_487	0	0	0	0	0	0	0	0	0	0	0	0	0	0	0	17	445	0	0	0	25	0	15	0
ASV_488	0	0	0	0	0	0	0	0	0	0	0	0	0	0	0	0	0	0	0	0	0	500	0	2
ASV_489	0	0	71	20	0	88	35	9	19	0	0	0	19	0	62	0	0	0	0	29	90	10	40	6
ASV_490	0	0	0	0	0	0	0	0	0	0	0	0	0	0	0	73	0	0	0	0	7	0	269	149
ASV_491	495	0	0	0	0	0	0	0	0	0	0	0	0	0	0	0	0	0	0	0	0	0	0	0
ASV_492	0	0	0	0	495	0	0	0	0	0	0	0	0	0	0	0	0	0	0	0	0	0	0	0
ASV_493	0	0	0	0	495	0	0	0	0	0	0	0	0	0	0	0	0	0	0	0	0	0	0	0
ASV_494	0	0	0	0	0	0	0	0	0	0	0	101	0	0	0	127	67	104	96	0	0	0	0	0
ASV_495	0	0	0	0	0	0	0	0	11	0	0	0	0	0	0	247	0	0	0	0	0	0	0	237
ASV_496	0	0	0	0	0	0	0	2	0	0	0	0	492	0	0	0	0	0	0	0	0	0	0	0
ASV_497	29	23	0	0	34	0	0	0	0	50	34	32	0	0	0	42	34	35	33	0	0	50	0	97
ASV_498	0	0	0	52	420	0	0	0	0	0	0	0	0	0	0	0	0	0	0	0	20	0	0	0
ASV_499	0	0	0	0	491	0	0	0	0	0	0	0	0	0	0	0	0	0	0	0	0	0	0	0
ASV_500	0	0	0	0	393	0	0	0	0	31	14	27	0	0	0	13	0	0	0	0	13	0	0	0
ASV_501	0	0	0	0	0	0	0	0	0	0	0	0	0	0	0	0	0	0	0	0	0	0	491	0
ASV_502	297	0	3	0	0	0	0	0	0	10	20	23	0	0	0	0	0	130	0	0	7	0	0	0
ASV_503	0	0	0	428	0	48	0	0	0	0	0	0	0	0	0	0	0	0	14	0	0	0	0	0
ASV_504	0	0	0	0	0	0	0	0	0	0	0	0	0	0	0	0	0	0	0	0	0	0	0	489
ASV_505	0	0	86	0	0	0	0	0	0	60	46	48	0	0	0	32	26	0	72	49	68	0	0	0
ASV_506	454	0	0	0	0	0	0	0	0	0	0	0	0	0	0	33	0	0	0	0	0	0	0	0
ASV_507	0	0	0	0	487	0	0	0	0	0	0	0	0	0	0	0	0	0	0	0	0	0	0	0
ASV_508	0	0	0	0	487	0	0	0	0	0	0	0	0	0	0	0	0	0	0	0	0	0	0	0
ASV_509	0	0	0	0	0	0	0	486	0	0	0	0	0	0	0	0	0	0	0	0	0	0	0	0
ASV_510	148	0	334	0	0	0	0	0	0	0	0	0	3	0	0	0	0	0	0	0	0	0	0	0
ASV_511	0	0	0	0	201	0	0	0	0	41	0	17	0	0	0	16	0	0	11	8	0	190	0	0
ASV_512	0	0	0	0	0	0	0	0	0	0	0	0	0	0	0	0	0	0	19	0	0	0	0	465
ASV_513	0	0	0	0	0	0	2	0	481	0	0	0	0	0	0	0	0	0	0	0	0	0	0	0
ASV_514	0	0	69	78	0	67	57	82	72	0	0	0	57	0	0	0	0	0	0	0	0	0	0	0
ASV_515	0	0	0	0	0	10	0	0	0	0	0	0	0	0	0	0	433	0	12	27	0	0	0	0
ASV_516	0	0	0	0	0	0	0	0	0	147	257	78	0	0	0	0	0	0	0	0	0	0	0	0
ASV_517	17	13	40	36	0	9	19	46	22	0	0	0	59	16	46	12	5	12	7	41	16	17	27	21
ASV_518	0	0	0	0	0	0	0	0	0	34	24	33	0	0	0	45	0	314	30	0	0	0	0	0
ASV_519	0	0	0	69	0	19	9	215	45	0	0	0	8	0	0	0	0	0	0	89	10	0	15	0
ASV_520	0	0	0	0	0	0	0	0	0	0	0	0	0	0	0	0	0	0	50	49	0	379	0	0
ASV_521	0	0	0	0	0	0	0	0	0	124	162	189	0	0	0	0	0	0	3	0	0	0	0	0
ASV_522	0	477	0	0	0	0	0	0	0	0	0	0	0	0	0	0	0	0	0	0	0	0	0	0
ASV_523	87	0	0	0	0	0	0	0	0	0	0	0	0	0	0	0	199	32	23	0	0	135	0	0
ASV_524	0	0	55	0	0	0	18	80	41	0	0	0	55	0	71	0	0	0	0	57	38	0	60	0
ASV_525	19	0	0	0	5	0	0	0	0	0	22	33	0	0	0	153	53	0	20	0	0	15	0	155
ASV_526	0	0	0	0	0	0	0	0	0	0	0	0	0	0	0	0	0	475	0	0	0	0	0	0
ASV_527	0	0	0	0	0	4	0	0	0	0	0	0	0	9	14	0	85	95	78	64	75	49	0	0
ASV_528	0	0	0	0	0	0	0	0	0	13	0	36	0	0	0	0	424	0	0	0	0	0	0	0
ASV_529	340	15	24	0	0	0	0	0	0	0	0	0	0	0	0	0	0	8	14	59	12	0	0	0
ASV_530	0	3	22	5	0	14	60	10	52	0	0	0	44	4	29	8	7	6	11	18	25	38	69	47
ASV_531	0	0	0	0	447	0	0	0	0	0	0	0	0	0	0	0	23	0	0	0	0	0	0	0
ASV_532	4	465	0	0	0	0	0	0	0	0	0	0	0	0	0	0	0	0	0	0	0	0	0	0
ASV_533	0	0	0	0	465	0	0	0	0	0	0	4	0	0	0	0	0	0	0	0	0	0	0	0
ASV_534	0	0	38	49	0	20	31	49	45	0	0	0	58	0	56	0	0	0	0	60	29	0	33	0
ASV_535	18	19	0	0	42	0	18	0	0	42	27	44	0	8	0	27	16	14	24	0	0	65	0	104
ASV_536	0	0	0	0	0	359	2	0	0	0	0	0	0	0	0	14	67	0	16	10	0	0	0	0
ASV_537	0	0	0	0	0	0	0	0	0	0	0	0	0	0	0	0	0	254	45	120	11	0	35	0
ASV_538	0	0	0	0	0	0	0	0	0	0	0	0	0	0	0	74	391	0	0	0	0	0	0	0
ASV_539	0	0	0	0	0	0	0	0	0	0	0	0	0	0	0	0	0	0	0	0	0	0	462	0
ASV_540	4	305	0	0	0	0	0	0	0	47	27	21	0	0	0	25	0	0	15	7	9	0	0	0
ASV_541	39	63	50	33	27	44	70	53	41	0	0	0	39	0	0	0	0	0	0	0	0	0	0	0
ASV_542	0	0	0	0	0	453	0	0	0	0	0	0	0	0	0	0	0	0	0	0	6	0	0	0
ASV_543	0	0	0	0	0	0	0	0	0	37	42	33	0	0	0	65	155	68	38	21	0	0	0	0
ASV_544	0	0	3	0	0	0	0	0	0	154	49	77	0	0	0	173	0	0	0	0	0	0	0	0
ASV_545	456	0	0	0	0	0	0	0	0	0	0	0	0	0	0	0	0	0	0	0	0	0	0	0
ASV_546	0	0	0	0	0	0	0	0	0	15	20	21	0	0	0	0	0	0	158	123	89	0	30	0
ASV_547	0	0	0	0	0	0	0	0	0	0	0	0	0	0	0	0	0	0	0	0	0	0	455	0
ASV_548	0	454	0	0	0	0	0	0	0	0	0	0	0	0	0	0	0	0	0	0	0	0	0	0
ASV_549	0	0	0	0	0	0	0	0	0	0	0	14	0	0	0	7	0	0	12	0	0	421	0	0
ASV_550	0	0	0	0	0	0	0	0	0	0	0	0	0	0	0	0	0	0	0	0	0	0	454	0
ASV_551	160	293	0	0	0	0	0	0	0	0	0	0	0	0	0	0	0	0	0	0	0	0	0	0
ASV_552	0	0	0	0	0	0	0	0	0	0	0	0	0	0	0	0	0	0	14	0	0	0	439	0
ASV_553	0	0	26	40	0	18	25	32	32	17	14	18	0	0	26	0	19	0	0	42	24	33	28	58
ASV_554	0	0	0	394	0	27	0	2	0	0	0	0	0	0	0	16	0	0	0	0	13	0	0	0
ASV_555	0	0	0	0	0	0	0	0	0	223	131	98	0	0	0	0	0	0	0	0	0	0	0	0
ASV_556	0	401	32	0	0	0	0	0	0	0	0	0	0	0	0	0	0	0	0	0	18	0	0	0
ASV_557	0	0	0	0	0	0	0	0	0	0	0	0	0	0	0	0	0	0	0	0	0	0	0	451
ASV_558	0	0	0	201	0	0	0	0	0	0	0	0	0	0	0	15	0	220	14	0	0	0	0	0
ASV_559	0	0	0	0	0	0	0	0	0	0	0	0	0	0	0	0	0	0	80	38	53	0	279	0
ASV_560	0	0	0	0	0	0	0	0	0	34	20	0	0	0	0	25	0	0	0	0	0	0	0	371
ASV_561	0	448	0	0	0	0	0	0	0	0	0	0	0	0	0	0	0	0	0	0	0	0	0	0
ASV_562	392	0	0	0	0	0	0	0	0	0	0	0	0	0	0	0	55	0	0	0	0	0	0	0
ASV_563	431	0	0	0	0	0	0	0	0	0	0	0	0	0	0	0	0	0	0	16	0	0	0	0
ASV_564	0	0	3	4	0	437	0	0	0	0	0	0	2	0	0	0	0	0	0	0	0	0	0	0
ASV_565	444	0	0	0	0	0	0	0	0	0	0	0	0	0	0	0	2	0	0	0	0	0	0	0
ASV_566	0	0	0	0	0	446	0	0	0	0	0	0	0	0	0	0	0	0	0	0	0	0	0	0
ASV_567	0	0	0	441	0	0	0	0	2	0	0	0	3	0	0	0	0	0	0	0	0	0	0	0
ASV_568	0	0	0	0	0	0	0	0	0	8	7	0	0	0	0	0	0	0	0	0	0	430	0	0
ASV_569	0	0	0	0	0	0	0	0	0	0	0	0	0	0	0	35	0	0	11	0	21	0	0	377
ASV_570	0	0	0	0	0	0	0	0	0	0	0	0	0	0	0	0	0	0	31	0	0	412	0	0
ASV_571	0	0	0	0	0	0	364	0	0	14	32	31	0	0	0	0	0	0	0	0	0	0	2	0
ASV_572	0	0	0	0	0	0	0	0	443	0	0	0	0	0	0	0	0	0	0	0	0	0	0	0
ASV_573	0	4	0	0	0	0	0	0	0	0	0	0	0	0	0	34	171	182	51	0	0	0	0	0
ASV_574	0	0	0	0	96	0	0	0	0	0	0	100	0	0	0	0	43	0	33	42	128	0	0	0
ASV_575	0	0	0	0	238	0	0	0	0	17	16	27	0	0	0	23	8	0	39	43	29	0	0	0
ASV_576	0	0	0	0	0	0	0	0	0	0	0	0	0	0	0	0	0	0	0	0	0	0	440	0
ASV_577	0	0	0	0	0	0	0	0	0	0	0	0	0	0	0	0	0	439	0	0	0	0	0	0
ASV_578	14	367	32	0	0	0	0	0	0	0	17	0	0	0	0	0	0	0	0	8	0	0	0	0
ASV_579	0	415	0	0	0	0	0	0	0	0	0	0	0	0	0	0	0	0	0	23	0	0	0	0
ASV_580	0	0	0	0	213	225	0	0	0	0	0	0	0	0	0	0	0	0	0	0	0	0	0	0
ASV_581	0	0	0	0	0	0	0	0	0	19	17	0	0	0	0	112	8	0	123	63	95	0	0	0
ASV_582	0	0	0	0	121	0	42	0	0	0	0	0	0	0	0	112	19	0	0	0	0	0	31	109
ASV_583	0	0	0	0	0	0	0	0	0	0	0	0	0	0	0	0	0	0	17	0	13	0	404	0
ASV_584	0	0	0	0	0	0	0	0	0	0	0	0	0	0	0	0	0	0	7	6	0	421	0	0
ASV_585	0	0	0	0	0	0	0	0	0	52	72	54	0	0	0	29	0	0	0	0	10	13	0	202
ASV_586	0	0	0	0	0	0	0	0	0	0	12	15	0	0	17	38	0	0	37	42	25	246	0	0
ASV_587	0	0	0	424	0	0	7	0	0	0	0	0	0	0	0	0	0	0	0	0	0	0	0	0
ASV_588	0	0	0	0	0	0	0	0	0	0	0	0	0	0	0	0	376	0	0	55	0	0	0	0
ASV_589	0	0	0	0	0	13	188	0	0	0	0	0	0	0	0	203	0	6	19	0	0	0	0	0
ASV_590	0	0	0	0	426	0	0	0	0	3	0	0	0	0	0	0	0	0	0	0	0	0	0	0
ASV_591	0	0	189	0	0	0	0	0	0	0	3	0	0	0	0	46	0	165	6	18	0	0	0	0
ASV_592	0	0	27	38	0	21	28	29	47	0	0	0	62	18	30	0	0	0	6	42	29	7	31	12
ASV_593	0	0	0	0	0	384	0	0	0	0	0	0	0	0	0	0	0	0	13	0	30	0	0	0
ASV_594	0	0	0	0	416	0	0	0	0	0	0	0	0	0	0	11	0	0	0	0	0	0	0	0
ASV_595	0	0	0	0	0	0	0	0	0	0	0	0	0	0	0	23	0	404	0	0	0	0	0	0
ASV_596	0	0	0	0	0	0	0	0	0	27	0	0	0	0	0	0	9	0	0	0	44	272	73	0
ASV_597	0	424	0	0	0	0	0	0	0	0	0	0	0	0	0	0	0	0	0	0	0	0	0	0
ASV_598	0	0	0	0	0	0	0	0	0	0	23	30	0	0	0	87	0	0	48	26	31	0	179	0
ASV_599	0	0	0	0	0	0	0	0	0	0	0	0	0	0	0	0	0	0	0	0	0	423	0	0
ASV_600	195	169	15	0	0	0	0	0	0	9	6	10	0	0	0	0	0	4	13	0	0	0	0	0
ASV_601	0	0	0	0	0	0	0	0	0	0	0	0	0	44	78	0	2	8	2	104	93	0	90	0
ASV_602	0	0	0	0	0	0	0	0	0	0	5	0	0	0	0	28	0	0	27	0	28	54	279	0
ASV_603	0	0	0	0	0	0	0	0	0	0	0	0	0	0	0	0	0	0	161	176	82	0	0	0
ASV_604	0	0	0	0	0	0	419	0	0	0	0	0	0	0	0	0	0	0	0	0	0	0	0	0
ASV_605	0	0	0	0	418	0	0	0	0	0	0	0	0	0	0	0	0	0	0	0	0	0	0	0
ASV_606	0	0	0	0	0	0	0	0	0	0	0	0	0	0	0	0	0	0	0	0	0	0	0	418
ASV_607	190	0	223	0	0	0	0	0	0	0	0	0	0	0	2	0	0	0	0	0	0	0	0	0
ASV_608	0	0	0	0	0	0	0	0	0	0	0	0	0	0	0	3	0	0	0	0	0	0	412	0
ASV_609	0	414	0	0	0	0	0	0	0	0	0	0	0	0	0	0	0	0	0	0	0	0	0	0
ASV_610	0	0	0	0	0	0	0	0	0	226	51	70	0	0	0	29	0	0	23	15	0	0	0	0
ASV_611	0	0	0	64	0	0	29	0	0	0	0	0	0	0	0	17	0	0	0	0	0	0	297	6
ASV_612	0	0	0	0	0	0	0	0	0	0	0	0	0	0	0	64	0	0	61	18	56	214	0	0
ASV_613	0	0	0	0	0	0	0	0	0	0	0	0	0	0	0	11	0	0	19	32	0	351	0	0
ASV_614	0	0	0	0	411	0	0	0	0	0	0	0	0	0	0	0	0	0	0	0	0	0	0	0
ASV_615	171	147	92	0	0	0	0	0	0	0	0	0	0	0	0	0	0	0	0	0	0	0	0	0
ASV_616	12	22	35	33	0	32	25	34	39	0	0	0	34	0	0	38	3	0	0	0	0	47	0	56
ASV_617	0	0	0	0	0	31	0	0	0	0	0	0	0	0	0	379	0	0	0	0	0	0	0	0
ASV_618	0	0	0	0	0	0	168	0	0	59	113	68	0	0	0	0	0	0	0	0	0	0	0	0
ASV_619	0	0	39	34	0	52	0	46	41	0	0	0	0	0	40	0	0	0	0	29	93	15	0	18
ASV_620	0	407	0	0	0	0	0	0	0	0	0	0	0	0	0	0	0	0	0	0	0	0	0	0
ASV_621	0	0	0	0	0	0	0	0	0	0	0	0	0	0	0	0	137	270	0	0	0	0	0	0
ASV_622	228	0	173	0	0	0	0	0	0	0	0	0	0	0	3	0	0	0	0	0	0	0	0	0
ASV_623	0	0	0	0	380	0	0	0	0	0	7	16	0	0	0	0	0	0	0	0	0	0	0	0
ASV_624	0	0	0	0	402	0	0	0	0	0	0	0	0	0	0	0	0	0	0	0	0	0	0	0
ASV_625	0	0	0	0	0	0	0	0	0	0	0	0	0	0	0	0	75	0	0	0	0	0	0	326
ASV_626	0	0	0	0	0	0	0	0	0	0	0	0	0	0	0	0	0	0	0	0	0	0	0	401
ASV_627	0	0	0	0	0	0	0	0	0	0	0	0	0	0	401	0	0	0	0	0	0	0	0	0
ASV_628	0	0	0	0	0	0	0	0	0	0	0	0	0	0	0	0	0	400	0	0	0	0	0	0
ASV_629	0	0	0	0	0	0	0	0	0	0	0	0	0	0	0	0	0	0	0	0	0	0	0	400
ASV_630	0	0	0	0	393	0	0	0	0	6	0	0	0	0	0	0	0	0	0	0	0	0	0	0
ASV_631	0	0	0	397	0	0	0	2	0	0	0	0	0	0	0	0	0	0	0	0	0	0	0	0
ASV_632	0	0	0	0	0	0	0	0	0	0	0	0	0	0	0	0	0	0	196	132	71	0	0	0
ASV_633	0	0	0	0	0	0	0	0	0	0	0	0	0	0	0	0	398	0	0	0	0	0	0	0
ASV_634	0	393	0	0	0	0	0	0	0	0	0	0	0	0	0	0	0	0	0	0	4	0	0	0
ASV_635	0	0	0	0	0	0	0	0	0	0	0	0	0	0	0	0	0	0	5	7	13	372	0	0
ASV_636	0	0	0	0	0	0	0	0	0	0	0	0	0	0	0	0	0	397	0	0	0	0	0	0
ASV_637	0	89	0	0	0	0	0	0	0	29	18	12	0	0	0	0	0	0	0	18	0	230	0	0
ASV_638	99	55	241	0	0	0	0	0	0	0	0	0	0	0	0	0	0	0	0	0	0	0	0	0
ASV_639	0	0	0	0	390	0	0	0	0	0	0	0	0	0	0	0	0	0	0	5	0	0	0	0
ASV_640	0	0	0	0	0	0	0	395	0	0	0	0	0	0	0	0	0	0	0	0	0	0	0	0
ASV_641	295	0	99	0	0	0	0	0	0	0	0	0	0	0	0	0	0	0	0	0	0	0	0	0
ASV_642	0	0	0	394	0	0	0	0	0	0	0	0	0	0	0	0	0	0	0	0	0	0	0	0
ASV_643	0	0	0	0	0	0	0	0	0	0	0	0	0	0	0	0	0	0	0	0	14	379	0	0
ASV_644	0	0	0	0	0	0	3	0	0	0	0	0	0	0	0	7	0	0	13	27	12	0	331	0
ASV_645	0	0	0	0	0	0	0	0	0	62	23	32	0	0	0	47	0	55	77	60	24	0	12	0
ASV_646	0	0	0	0	0	0	0	0	0	0	0	0	0	0	0	25	151	216	0	0	0	0	0	0
ASV_647	0	0	0	0	0	0	0	0	0	0	0	0	0	0	0	9	0	0	0	0	0	0	6	377
ASV_648	152	0	72	0	0	0	0	0	0	21	11	17	0	0	0	11	63	0	43	0	0	0	0	0
ASV_649	0	0	29	12	0	29	22	19	87	0	0	0	55	0	40	19	0	14	9	18	9	0	28	0
ASV_650	376	0	12	0	0	0	0	0	0	0	0	0	0	0	0	0	0	0	0	0	0	0	0	0
ASV_651	0	0	7	0	0	0	0	0	0	0	13	0	0	0	0	26	0	0	31	31	0	29	0	251
ASV_652	0	0	0	303	0	0	0	2	0	20	15	13	0	0	0	11	0	0	11	11	2	0	0	0
ASV_653	0	0	0	0	0	0	0	0	0	0	3	0	0	0	0	0	0	0	180	69	136	0	0	0
ASV_654	0	0	0	0	0	0	0	0	0	7	0	0	0	0	0	0	0	0	0	0	0	381	0	0
ASV_655	0	0	0	0	0	0	386	0	0	0	0	0	0	0	0	0	0	0	0	0	0	0	0	0
ASV_656	0	0	17	0	0	0	0	316	0	0	0	0	40	0	0	0	0	0	0	0	12	0	0	0
ASV_657	0	385	0	0	0	0	0	0	0	0	0	0	0	0	0	0	0	0	0	0	0	0	0	0
ASV_658	0	0	0	0	0	0	0	0	0	0	12	10	0	0	0	9	0	0	0	0	0	0	0	353
ASV_659	0	0	0	0	0	0	0	0	0	0	0	0	0	0	0	0	384	0	0	0	0	0	0	0
ASV_660	0	0	34	27	0	34	33	48	28	0	0	0	20	16	44	0	0	0	0	36	24	0	39	0
ASV_661	0	0	0	0	0	0	0	0	0	0	0	0	0	0	0	41	285	0	20	37	0	0	0	0
ASV_662	0	0	0	382	0	0	0	0	0	0	0	0	0	0	0	0	0	0	0	0	0	0	0	0
ASV_663	0	0	0	379	0	0	0	0	0	0	0	0	0	0	0	0	0	0	0	3	0	0	0	0
ASV_664	0	0	0	0	0	0	0	0	0	36	20	22	0	0	0	11	0	35	18	0	0	4	0	236
ASV_665	67	194	0	0	0	0	0	0	0	3	0	4	0	0	0	31	0	0	26	6	20	0	29	0
ASV_666	380	0	0	0	0	0	0	0	0	0	0	0	0	0	0	0	0	0	0	0	0	0	0	0
ASV_667	0	0	0	0	0	0	0	0	0	0	0	0	0	0	380	0	0	0	0	0	0	0	0	0
ASV_668	0	0	2	0	0	0	0	0	0	0	0	0	0	0	377	0	0	0	0	0	0	0	0	0
ASV_669	0	0	33	41	0	0	42	17	31	0	0	6	30	0	61	0	0	0	0	31	22	0	44	21
ASV_670	51	0	0	0	0	0	0	0	0	0	0	0	0	0	0	0	316	0	0	0	12	0	0	0
ASV_671	0	0	0	0	0	379	0	0	0	0	0	0	0	0	0	0	0	0	0	0	0	0	0	0
ASV_672	0	0	0	0	0	0	0	0	0	0	0	0	0	0	0	0	0	0	11	0	0	291	77	0
ASV_673	0	0	0	0	0	0	0	0	0	0	0	0	0	0	0	40	0	339	0	0	0	0	0	0
ASV_674	0	0	0	0	0	0	70	91	94	0	0	0	40	0	0	0	0	0	0	0	0	0	84	0
ASV_675	378	0	0	0	0	0	0	0	0	0	0	0	0	0	0	0	0	0	0	0	0	0	0	0
ASV_676	0	0	0	0	378	0	0	0	0	0	0	0	0	0	0	0	0	0	0	0	0	0	0	0
ASV_677	0	0	0	0	0	0	0	0	0	49	16	49	0	0	0	14	0	131	54	23	40	2	0	0
ASV_678	12	0	0	0	0	0	0	0	0	0	0	0	0	0	0	0	0	336	0	29	0	0	0	0
ASV_679	0	376	0	0	0	0	0	0	0	0	0	0	0	0	0	0	0	0	0	0	0	0	0	0
ASV_680	0	0	0	0	0	0	0	0	0	0	0	0	0	0	0	0	0	6	65	17	80	0	208	0
ASV_681	0	0	0	0	0	0	0	0	0	0	0	0	0	0	0	87	57	88	85	0	0	23	0	36
ASV_682	0	0	0	0	0	0	0	0	0	0	0	0	0	376	0	0	0	0	0	0	0	0	0	0
ASV_683	0	0	0	0	0	0	0	0	0	24	0	38	0	0	0	15	0	254	16	28	0	0	0	0
ASV_684	0	0	0	0	0	0	0	0	0	0	0	0	0	0	0	0	0	374	0	0	0	0	0	0
ASV_685	276	0	94	0	0	0	0	0	0	0	0	0	0	0	3	0	0	0	0	0	0	0	0	0
ASV_686	34	0	29	0	0	0	0	0	0	46	60	52	0	0	0	0	0	0	28	28	53	43	0	0
ASV_687	32	0	0	0	0	0	0	0	0	27	29	0	0	0	0	36	39	42	47	0	0	70	0	51
ASV_688	0	0	0	0	0	0	0	0	0	66	63	60	0	0	0	62	72	0	41	9	0	0	0	0
ASV_689	0	0	0	0	0	0	0	0	0	28	0	24	0	0	0	0	321	0	0	0	0	0	0	0
ASV_690	0	0	0	0	0	0	0	0	0	0	0	0	0	0	0	0	0	373	0	0	0	0	0	0
ASV_691	0	372	0	0	0	0	0	0	0	0	0	0	0	0	0	0	0	0	0	0	0	0	0	0
ASV_692	0	0	0	0	0	0	372	0	0	0	0	0	0	0	0	0	0	0	0	0	0	0	0	0
ASV_693	0	369	0	0	0	0	0	0	0	0	0	0	0	0	0	0	0	2	0	0	0	0	0	0
ASV_694	0	0	0	0	0	0	0	0	0	20	22	39	0	0	0	22	254	0	0	14	0	0	0	0
ASV_695	287	34	0	0	0	0	0	0	0	0	0	0	0	0	0	0	0	0	21	0	28	0	0	0
ASV_696	17	0	0	0	0	0	0	0	0	61	31	44	0	0	0	28	0	0	48	6	6	120	0	9
ASV_697	0	0	0	0	369	0	0	0	0	0	0	0	0	0	0	0	0	0	0	0	0	0	0	0
ASV_698	0	0	0	0	0	0	0	0	0	200	46	123	0	0	0	0	0	0	0	0	0	0	0	0
ASV_699	214	0	148	0	0	0	0	0	0	0	0	0	0	0	0	0	0	0	0	0	6	0	0	0
ASV_700	0	0	45	50	0	48	43	49	50	0	0	0	38	0	32	0	0	0	0	0	0	0	0	12
ASV_701	70	85	0	0	37	0	48	0	0	25	16	19	0	0	0	0	33	0	0	0	0	0	34	0
ASV_702	107	0	0	226	0	0	0	0	0	0	0	0	0	0	0	6	0	0	28	0	0	0	0	0
ASV_703	0	0	0	3	0	0	0	0	364	0	0	0	0	0	0	0	0	0	0	0	0	0	0	0
ASV_704	0	0	0	0	0	0	0	0	0	0	0	0	0	0	0	4	0	3	150	97	113	0	0	0
ASV_705	0	0	0	0	0	0	277	0	0	18	57	15	0	0	0	0	0	0	0	0	0	0	0	0
ASV_706	0	0	0	0	0	0	367	0	0	0	0	0	0	0	0	0	0	0	0	0	0	0	0	0
ASV_707	0	0	0	0	0	0	0	0	0	0	0	0	0	0	0	0	0	0	0	0	0	0	0	367
ASV_708	0	0	0	0	0	113	0	0	0	0	0	0	0	0	0	55	118	15	20	27	18	0	0	0
ASV_709	0	0	0	0	0	0	2	0	0	0	0	0	0	0	0	0	0	0	0	0	0	0	364	0
ASV_710	17	17	0	0	12	0	0	0	0	11	0	21	0	0	0	0	38	29	12	0	0	174	0	34
ASV_711	365	0	0	0	0	0	0	0	0	0	0	0	0	0	0	0	0	0	0	0	0	0	0	0
ASV_712	84	0	0	0	0	0	66	7	0	0	0	0	0	0	0	0	62	0	45	47	0	54	0	0
ASV_713	0	0	0	0	0	187	0	0	0	12	40	0	0	0	0	22	80	0	0	24	0	0	0	0
ASV_714	0	0	0	0	0	0	0	0	0	2	0	0	0	0	0	7	117	0	0	0	0	239	0	0
ASV_715	0	0	0	347	0	2	0	0	0	0	0	0	0	0	0	0	0	0	0	0	14	0	0	0
ASV_716	0	0	0	350	0	0	0	3	0	10	0	0	0	0	0	0	0	0	0	0	0	0	0	0
ASV_717	0	0	0	0	0	0	0	0	0	34	13	62	0	0	0	28	70	0	58	0	21	0	77	0
ASV_718	0	0	0	0	0	0	0	0	0	0	0	0	0	0	0	363	0	0	0	0	0	0	0	0
ASV_719	0	0	0	357	0	0	0	0	0	0	0	0	0	0	0	5	0	0	0	0	0	0	0	0
ASV_720	0	0	0	0	0	0	0	0	0	95	83	81	0	0	0	13	0	16	5	0	0	69	0	0
ASV_721	361	0	0	0	0	0	0	0	0	0	0	0	0	0	0	0	0	0	0	0	0	0	0	0
ASV_722	0	0	0	0	0	0	67	0	0	0	0	0	0	0	0	103	0	0	28	42	37	84	0	0
ASV_723	0	0	0	0	0	0	0	0	0	0	11	12	0	0	0	63	132	46	61	36	0	0	0	0
ASV_724	0	0	14	5	0	34	0	37	0	0	0	0	0	0	12	0	223	0	5	0	30	0	0	0
ASV_725	0	0	0	0	0	358	0	0	0	0	0	0	0	0	0	0	0	0	0	0	0	0	0	0
ASV_726	0	0	0	0	0	0	0	0	0	0	0	0	0	0	0	0	0	342	11	0	4	0	0	0
ASV_727	0	0	0	0	0	0	31	32	21	0	0	0	0	0	41	0	205	0	0	0	0	0	27	0
ASV_728	0	0	0	0	0	0	0	0	0	0	0	0	0	0	0	2	0	0	0	0	0	0	0	355
ASV_729	335	0	11	0	0	0	0	0	0	0	0	0	0	0	0	0	0	10	0	0	0	0	0	0
ASV_730	0	0	0	218	0	0	0	0	0	0	0	0	0	0	0	23	22	0	60	0	33	0	0	0
ASV_731	0	0	0	0	0	0	0	0	0	0	0	0	0	0	0	0	0	0	44	0	0	312	0	0
ASV_732	0	0	0	0	0	0	0	0	0	0	0	0	0	0	0	0	0	356	0	0	0	0	0	0
ASV_733	0	0	0	0	0	0	0	0	0	0	0	0	0	0	0	0	0	0	0	0	0	0	0	356
ASV_734	0	0	0	0	0	0	0	0	0	0	0	0	0	0	0	26	0	0	141	41	137	0	9	0
ASV_735	240	0	0	0	0	0	0	0	0	38	31	34	0	0	0	10	0	0	0	0	0	0	0	0
ASV_736	0	0	0	353	0	0	0	0	0	0	0	0	0	0	0	0	0	0	0	0	0	0	0	0
ASV_737	0	0	0	0	0	0	0	0	0	0	10	0	0	0	0	15	308	0	20	0	0	0	0	0
ASV_738	0	0	0	0	0	123	0	0	0	0	0	0	0	0	0	24	196	0	9	0	0	0	0	0
ASV_739	0	0	0	0	0	100	6	84	23	0	0	0	27	0	0	0	0	0	0	10	95	0	7	0
ASV_740	0	0	0	0	0	0	0	0	0	0	0	0	0	0	0	16	296	0	40	0	0	0	0	0
ASV_741	16	29	0	0	125	0	0	0	0	23	25	0	0	0	0	27	41	16	30	0	0	19	0	0
ASV_742	0	0	0	0	0	0	262	0	0	26	28	17	0	0	0	0	0	0	17	0	0	0	0	0
ASV_743	0	0	20	0	0	0	0	0	0	42	36	56	0	0	0	39	117	0	0	39	0	0	0	0
ASV_744	0	0	20	0	0	75	28	25	13	4	0	0	0	8	28	0	15	0	0	21	63	9	39	0
ASV_745	0	2	0	0	0	0	0	0	0	179	34	127	0	0	0	0	0	0	0	6	0	0	0	0
ASV_746	348	0	0	0	0	0	0	0	0	0	0	0	0	0	0	0	0	0	0	0	0	0	0	0
ASV_747	0	0	0	0	228	0	0	0	0	0	0	0	0	0	0	0	0	59	0	61	0	0	0	0
ASV_748	0	0	0	0	85	0	0	0	0	0	0	0	0	0	0	128	92	0	24	19	0	0	0	0
ASV_749	0	0	0	0	26	0	23	0	0	0	0	0	0	0	17	57	51	51	80	0	0	29	0	14
ASV_750	0	0	0	0	0	0	0	0	0	0	0	0	0	0	0	40	0	0	13	0	0	0	0	295
ASV_751	0	0	0	0	0	0	0	0	348	0	0	0	0	0	0	0	0	0	0	0	0	0	0	0
ASV_752	90	103	48	0	0	0	0	0	0	0	8	7	0	0	0	9	0	0	44	38	0	0	0	0
ASV_753	0	0	16	0	0	0	0	0	0	73	78	0	0	0	0	92	0	15	15	47	0	0	11	0
ASV_754	0	0	0	0	316	0	0	0	0	0	0	0	0	0	0	0	0	0	0	31	0	0	0	0
ASV_755	0	0	0	10	0	0	0	0	0	0	0	0	0	0	0	92	0	222	0	23	0	0	0	0
ASV_756	0	0	0	0	65	0	0	0	0	0	28	41	0	0	0	27	0	0	64	77	44	0	0	0
ASV_757	0	0	0	0	0	0	0	0	0	0	0	0	0	0	0	31	233	0	27	30	25	0	0	0
ASV_758	0	0	0	0	0	0	0	0	0	0	0	0	0	0	0	0	0	327	0	19	0	0	0	0
ASV_759	0	0	0	0	0	0	0	0	0	0	13	0	0	0	0	0	0	0	0	9	0	0	0	324
ASV_760	0	0	0	0	0	303	0	0	2	0	0	5	0	0	0	23	0	0	12	0	0	0	0	0
ASV_761	0	203	0	0	0	0	0	0	0	0	0	0	0	0	0	31	97	0	13	0	0	0	0	0
ASV_762	0	0	0	0	0	0	0	0	0	0	0	0	0	0	0	0	0	344	0	0	0	0	0	0
ASV_763	16	24	3	0	63	0	0	9	8	36	37	40	29	0	0	14	11	7	12	0	0	13	3	18
ASV_764	0	0	0	0	0	0	0	0	0	135	30	44	0	0	0	52	0	0	0	23	26	0	0	33
ASV_765	0	0	0	0	0	0	0	0	0	0	0	0	0	0	0	0	0	0	0	0	0	0	343	0
ASV_766	0	0	0	0	0	0	0	0	0	0	0	0	342	0	0	0	0	0	0	0	0	0	0	0
ASV_767	298	0	43	0	0	0	0	0	0	0	0	0	0	0	0	0	0	0	0	0	0	0	0	0
ASV_768	340	0	0	0	0	0	0	0	0	0	0	0	0	0	0	0	0	0	0	0	0	0	0	0
ASV_769	151	0	0	0	0	19	0	0	0	0	0	0	0	0	0	0	0	170	0	0	0	0	0	0
ASV_770	0	0	0	0	0	0	0	0	0	0	0	0	0	0	0	28	0	312	0	0	0	0	0	0
ASV_771	0	0	0	0	0	0	0	0	0	0	0	0	0	0	0	0	0	0	0	0	0	340	0	0
ASV_772	102	0	237	0	0	0	0	0	0	0	0	0	0	0	0	0	0	0	0	0	0	0	0	0
ASV_773	0	0	67	33	0	33	0	0	26	0	0	0	37	0	54	0	0	0	0	39	34	16	0	0
ASV_774	339	0	0	0	0	0	0	0	0	0	0	0	0	0	0	0	0	0	0	0	0	0	0	0
ASV_775	42	0	0	0	0	0	0	0	0	0	0	0	0	0	0	34	0	0	111	78	74	0	0	0
ASV_776	0	0	0	0	0	0	0	0	0	0	0	0	0	0	0	10	0	79	7	0	24	219	0	0
ASV_777	0	0	338	0	0	0	0	0	0	0	0	0	0	0	0	0	0	0	0	0	0	0	0	0
ASV_778	0	0	334	0	0	0	0	0	4	0	0	0	0	0	0	0	0	0	0	0	0	0	0	0
ASV_779	7	11	21	20	10	10	16	17	27	6	7	6	20	14	33	8	9	6	7	28	15	8	19	13
ASV_780	26	0	0	0	0	0	0	0	0	98	66	84	0	0	0	9	0	0	29	16	10	0	0	0
ASV_781	0	0	0	205	0	0	0	0	0	19	34	30	0	0	0	50	0	0	0	0	0	0	0	0
ASV_782	0	0	0	0	0	0	0	0	0	0	2	4	0	0	0	2	0	330	0	0	0	0	0	0
ASV_783	0	0	0	0	0	0	0	0	0	0	0	0	0	0	0	0	0	0	0	0	0	0	0	338
ASV_784	0	0	9	13	0	141	7	35	0	0	0	0	5	12	102	0	0	0	0	9	0	0	4	0
ASV_785	61	261	0	0	0	0	0	0	0	0	15	0	0	0	0	0	0	0	0	0	0	0	0	0
ASV_786	0	56	0	0	0	0	0	0	0	14	35	21	0	0	0	47	88	0	44	12	20	0	0	0
ASV_787	0	0	0	0	0	0	0	0	0	70	162	105	0	0	0	0	0	0	0	0	0	0	0	0
ASV_788	0	0	0	0	0	0	0	0	0	0	0	0	0	0	0	0	327	0	0	9	0	0	0	0
ASV_789	0	0	0	0	0	0	0	0	0	0	0	0	0	0	0	91	84	62	99	0	0	0	0	0
ASV_790	0	0	0	0	0	0	0	0	0	0	0	0	0	0	336	0	0	0	0	0	0	0	0	0
ASV_791	0	335	0	0	0	0	0	0	0	0	0	0	0	0	0	0	0	0	0	0	0	0	0	0
ASV_792	0	0	0	217	0	0	0	0	0	0	0	0	0	0	0	82	0	0	0	0	36	0	0	0
ASV_793	0	0	0	0	0	0	0	0	0	99	129	90	0	0	0	17	0	0	0	0	0	0	0	0
ASV_794	0	0	0	0	0	0	0	0	0	0	0	0	0	0	0	0	0	0	0	0	15	319	0	0
ASV_795	0	0	0	0	0	0	0	0	0	122	135	77	0	0	0	0	0	0	0	0	0	0	0	0
ASV_796	0	0	0	0	0	0	0	0	0	0	0	0	0	0	0	0	0	0	0	0	0	0	334	0
ASV_797	0	0	243	0	0	0	0	0	0	39	19	32	0	0	0	0	0	0	0	0	0	0	0	0
ASV_798	12	16	37	39	8	31	15	44	58	0	0	0	20	11	11	0	0	0	0	0	17	0	14	0
ASV_799	0	0	0	0	293	0	0	0	0	0	0	0	0	0	0	35	0	0	0	0	0	0	5	0
ASV_800	0	0	0	0	88	0	0	0	0	0	0	0	0	0	0	0	0	245	0	0	0	0	0	0
ASV_801	0	0	0	0	0	0	0	0	0	0	0	0	0	0	0	0	0	0	0	0	0	311	21	0
ASV_802	0	0	0	0	0	331	0	0	0	0	0	0	0	0	0	0	0	0	0	0	0	0	0	0
ASV_803	0	0	0	151	0	0	0	0	0	0	0	0	0	0	0	0	0	0	0	180	0	0	0	0
ASV_804	0	0	0	0	0	0	0	0	0	0	0	0	0	0	0	0	75	177	0	24	0	55	0	0
ASV_805	0	330	0	0	0	0	0	0	0	0	0	0	0	0	0	0	0	0	0	0	0	0	0	0
ASV_806	315	0	0	0	0	0	0	0	0	0	0	0	0	0	0	14	0	0	0	0	0	0	0	0
ASV_807	240	0	88	0	0	0	0	0	0	0	0	0	0	0	0	0	0	0	0	0	0	0	0	0
ASV_808	261	3	64	0	0	0	0	0	0	0	0	0	0	0	0	0	0	0	0	0	0	0	0	0
ASV_809	0	0	0	0	328	0	0	0	0	0	0	0	0	0	0	0	0	0	0	0	0	0	0	0
ASV_810	0	0	0	326	0	0	0	2	0	0	0	0	0	0	0	0	0	0	0	0	0	0	0	0
ASV_811	0	0	0	0	0	0	0	0	0	70	39	0	0	0	0	32	4	0	0	22	64	0	40	57
ASV_812	301	26	0	0	0	0	0	0	0	0	0	0	0	0	0	0	0	0	0	0	0	0	0	0
ASV_813	0	0	0	0	0	0	0	0	0	83	15	46	0	0	0	84	0	64	11	0	24	0	0	0
ASV_814	0	0	0	0	0	0	0	0	0	0	0	0	0	0	0	0	325	2	0	0	0	0	0	0
ASV_815	0	0	0	0	0	0	0	0	0	0	0	0	0	0	0	9	318	0	0	0	0	0	0	0
ASV_816	0	0	0	0	0	0	0	0	0	0	0	0	0	0	0	0	0	0	0	0	0	0	327	0
ASV_817	0	0	0	0	0	0	0	0	0	0	0	0	0	0	0	0	0	0	0	0	0	327	0	0
ASV_818	198	0	128	0	0	0	0	0	0	0	0	0	0	0	0	0	0	0	0	0	0	0	0	0
ASV_819	0	0	0	0	107	0	0	0	0	0	0	72	0	0	0	0	0	0	0	0	0	147	0	0
ASV_820	0	0	0	0	0	0	0	0	0	0	0	0	0	0	0	0	0	314	0	0	12	0	0	0
ASV_821	0	0	0	0	0	0	0	0	0	29	21	43	0	0	0	7	226	0	0	0	0	0	0	0
ASV_822	0	0	0	0	0	0	0	0	0	82	170	74	0	0	0	0	0	0	0	0	0	0	0	0
ASV_823	0	0	0	0	0	0	0	0	0	0	0	8	0	0	0	18	0	0	123	79	97	0	0	0
ASV_824	297	0	0	0	0	0	0	0	0	6	8	0	0	0	0	13	0	0	0	0	0	0	0	0
ASV_825	0	0	0	0	320	0	0	0	0	0	0	0	0	0	0	0	0	0	4	0	0	0	0	0
ASV_826	0	0	0	0	0	0	0	0	0	0	0	0	0	0	0	26	119	0	50	53	33	43	0	0
ASV_827	0	0	0	0	0	0	283	0	0	0	36	0	0	0	0	0	0	0	0	0	0	0	5	0
ASV_828	0	0	0	0	0	0	0	0	0	11	0	0	0	0	0	0	0	0	0	0	0	110	0	202
ASV_829	0	128	194	0	0	0	0	0	0	0	0	0	0	0	0	0	0	0	0	0	0	0	0	0
ASV_830	0	0	0	0	0	0	0	0	0	31	105	44	0	0	0	0	0	0	109	19	14	0	0	0
ASV_831	0	0	0	0	0	0	0	0	0	0	0	0	0	0	0	5	317	0	0	0	0	0	0	0
ASV_832	0	0	0	0	0	0	0	322	0	0	0	0	0	0	0	0	0	0	0	0	0	0	0	0
ASV_833	0	0	0	29	13	43	0	31	28	0	0	11	34	40	0	8	6	4	6	0	23	0	45	0
ASV_834	0	0	0	0	0	0	0	0	0	0	0	37	0	0	0	0	0	253	0	27	3	0	0	0
ASV_835	137	134	32	0	0	0	0	0	2	0	0	0	0	0	0	6	0	0	0	0	8	0	0	0
ASV_836	0	0	0	0	0	0	0	0	319	0	0	0	0	0	0	0	0	0	0	0	0	0	0	0
ASV_837	0	0	0	0	0	0	0	0	0	0	0	0	0	0	0	0	0	0	0	0	0	0	0	319
ASV_838	159	0	156	0	0	0	0	0	0	0	0	0	0	0	3	0	0	0	0	0	0	0	0	0
ASV_839	0	0	0	0	0	0	0	0	0	0	0	0	0	0	0	0	0	318	0	0	0	0	0	0
ASV_840	0	0	0	0	0	0	0	0	0	0	0	0	0	0	0	16	0	302	0	0	0	0	0	0
ASV_841	0	0	0	0	0	0	0	0	0	0	0	0	0	0	0	318	0	0	0	0	0	0	0	0
ASV_842	0	0	147	19	0	0	0	13	0	0	0	0	94	0	20	0	0	0	2	22	0	0	0	0
ASV_843	142	0	113	0	0	0	0	0	0	16	0	34	0	0	0	0	0	0	12	0	0	0	0	0
ASV_844	0	0	0	0	75	0	0	0	0	0	0	0	0	0	0	0	214	0	0	28	0	0	0	0
ASV_845	0	0	0	0	0	0	0	0	0	13	7	0	0	0	0	43	28	185	16	15	10	0	0	0
ASV_846	0	0	0	0	0	0	0	0	0	0	0	0	0	0	0	0	0	317	0	0	0	0	0	0
ASV_847	0	0	0	0	0	0	0	0	0	0	0	0	0	0	0	0	0	0	0	0	0	0	0	317
ASV_848	0	0	0	0	0	316	0	0	0	0	0	0	0	0	0	0	0	0	0	0	0	0	0	0
ASV_849	0	0	0	0	176	0	0	0	0	52	26	41	0	0	0	0	0	0	21	0	0	0	0	0
ASV_850	0	0	0	0	0	0	0	0	0	0	0	0	0	0	0	0	0	0	100	146	70	0	0	0
ASV_851	0	0	17	12	0	35	48	22	18	0	0	0	18	0	16	0	0	0	0	15	34	0	80	0
ASV_852	0	0	0	0	206	0	0	0	0	0	0	0	0	0	0	53	0	0	17	25	14	0	0	0
ASV_853	0	0	0	0	0	0	0	0	0	0	0	0	0	0	0	0	0	0	0	0	0	0	0	315
ASV_854	0	0	0	0	0	0	0	0	0	0	0	0	0	0	0	0	0	314	0	0	0	0	0	0
ASV_855	0	0	66	0	0	0	2	0	0	2	5	0	0	0	0	23	0	203	3	0	9	0	0	0
ASV_856	22	31	0	0	29	0	0	0	0	17	21	16	0	0	0	19	31	38	27	0	0	33	0	29
ASV_857	0	0	0	6	0	0	0	0	0	0	0	0	0	0	0	13	0	254	24	16	0	0	0	0
ASV_858	0	0	0	0	226	0	0	0	0	24	8	19	0	0	0	5	0	0	0	0	13	0	17	0
ASV_859	0	0	0	84	0	0	0	0	0	28	46	19	0	0	0	0	0	0	0	86	10	9	11	19
ASV_860	311	0	0	0	0	0	0	0	0	0	0	0	0	0	0	0	0	0	0	0	0	0	0	0
ASV_861	0	0	0	0	75	0	0	0	0	0	0	0	0	0	0	46	0	157	19	0	13	0	0	0
ASV_862	0	11	50	11	19	8	5	56	19	9	8	0	34	5	34	0	0	14	15	0	11	0	0	0
ASV_863	0	0	0	0	0	0	0	0	0	0	0	0	0	0	0	0	0	0	149	95	65	0	0	0
ASV_864	0	0	0	0	0	0	0	0	0	0	0	0	0	0	0	0	0	309	0	0	0	0	0	0
ASV_865	0	0	10	26	0	0	36	36	15	2	0	0	27	9	22	6	5	0	7	23	5	13	33	33
ASV_866	0	0	0	0	0	308	0	0	0	0	0	0	0	0	0	0	0	0	0	0	0	0	0	0
ASV_867	0	0	0	0	0	0	0	0	0	0	0	0	0	0	0	42	0	0	11	0	0	0	162	93
ASV_868	0	0	0	0	0	0	299	0	0	0	9	0	0	0	0	0	0	0	0	0	0	0	0	0
ASV_869	0	0	0	0	0	0	0	0	0	0	0	0	0	0	0	0	0	0	0	0	0	0	308	0
ASV_870	307	0	0	0	0	0	0	0	0	0	0	0	0	0	0	0	0	0	0	0	0	0	0	0
ASV_871	0	0	0	0	0	0	0	0	0	0	0	0	0	0	0	39	0	0	34	0	21	213	0	0
ASV_872	0	0	0	0	0	0	0	0	0	0	0	0	0	0	0	12	283	0	12	0	0	0	0	0
ASV_873	0	0	0	0	0	0	0	0	0	0	0	0	0	0	0	305	0	0	0	0	0	0	0	2
ASV_874	0	0	0	0	0	58	0	0	0	7	0	0	0	0	0	35	57	0	34	60	55	0	0	0
ASV_875	0	0	0	0	0	0	0	0	0	18	31	50	0	0	0	0	152	4	51	0	0	0	0	0
ASV_876	304	0	0	0	0	0	0	0	0	0	0	0	0	0	0	0	0	0	0	0	0	0	0	0
ASV_877	32	0	0	0	0	56	0	0	0	0	0	0	0	0	0	24	0	109	0	35	0	48	0	0
ASV_878	0	0	0	0	0	0	0	0	0	0	0	0	0	0	0	20	0	0	105	20	159	0	0	0
ASV_879	0	0	0	0	0	0	0	0	0	0	0	0	0	0	0	0	0	0	0	0	0	304	0	0
ASV_880	0	0	0	0	0	0	0	0	0	0	0	0	0	0	0	0	0	0	0	0	0	0	0	303
ASV_881	0	0	0	0	0	302	0	0	0	0	0	0	0	0	0	0	0	0	0	0	0	0	0	0
ASV_882	0	0	0	0	0	0	0	0	0	12	14	0	0	0	0	10	0	0	36	0	18	212	0	0
ASV_883	0	0	0	0	0	0	0	0	0	0	0	0	0	0	0	97	0	161	0	44	0	0	0	0
ASV_884	7	3	15	13	0	12	7	13	14	0	0	0	0	7	16	50	19	39	35	16	13	7	0	15
ASV_885	0	0	0	301	0	0	0	0	0	0	0	0	0	0	0	0	0	0	0	0	0	0	0	0
ASV_886	0	0	0	0	124	0	0	0	0	0	0	0	0	0	0	52	0	0	34	20	58	0	0	12
ASV_887	181	0	112	0	0	0	0	0	0	0	0	0	0	0	0	6	0	0	0	0	0	0	0	0
ASV_888	0	0	0	0	0	0	0	0	0	0	0	0	0	0	0	17	0	0	20	0	0	0	0	262
ASV_889	0	0	0	0	0	0	0	0	0	48	235	16	0	0	0	0	0	0	0	0	0	0	0	0
ASV_890	0	0	0	0	0	0	0	0	299	0	0	0	0	0	0	0	0	0	0	0	0	0	0	0
ASV_891	0	0	298	0	0	0	0	0	0	0	0	0	0	0	0	0	0	0	0	0	0	0	0	0
ASV_892	0	0	0	0	0	0	0	0	0	48	30	18	0	0	0	34	0	73	52	23	20	0	0	0
ASV_893	0	256	0	0	0	0	0	0	0	0	0	0	0	0	0	19	0	0	13	9	0	0	0	0
ASV_894	0	0	0	0	297	0	0	0	0	0	0	0	0	0	0	0	0	0	0	0	0	0	0	0
ASV_895	0	0	0	0	0	0	29	0	0	75	146	47	0	0	0	0	0	0	0	0	0	0	0	0
ASV_896	0	0	0	0	0	0	0	0	0	0	0	0	0	0	0	0	0	0	0	0	0	0	0	297
ASV_897	0	0	0	0	0	0	0	0	0	0	0	0	0	297	0	0	0	0	0	0	0	0	0	0
ASV_898	0	0	35	0	0	0	0	0	0	23	15	53	0	0	0	7	0	9	6	0	0	127	21	0
ASV_899	296	0	0	0	0	0	0	0	0	0	0	0	0	0	0	0	0	0	0	0	0	0	0	0
ASV_900	0	0	0	0	27	0	0	0	0	15	0	10	34	0	43	25	11	9	14	0	0	35	0	73
ASV_901	0	0	0	0	0	0	0	0	0	0	0	0	0	0	0	28	0	0	64	140	64	0	0	0
ASV_902	0	0	9	0	0	0	0	0	0	20	72	20	0	0	0	12	74	0	20	0	0	39	0	29
ASV_903	14	17	0	0	23	15	0	0	0	18	17	22	0	0	0	20	28	33	28	0	13	21	0	26
ASV_904	0	0	0	0	0	5	0	116	96	0	0	0	8	0	0	0	0	0	0	0	0	0	0	70
ASV_905	0	0	0	0	0	0	0	0	0	0	0	0	0	0	0	18	197	0	47	22	11	0	0	0
ASV_906	0	3	0	0	0	133	0	0	0	7	7	10	0	0	0	0	0	5	0	0	0	0	0	129
ASV_907	0	0	0	0	0	0	0	0	0	7	0	0	0	0	0	97	133	17	25	0	15	0	0	0
ASV_908	0	0	34	20	0	26	21	20	23	0	0	0	13	0	27	0	4	0	0	16	0	78	11	0
ASV_909	0	293	0	0	0	0	0	0	0	0	0	0	0	0	0	0	0	0	0	0	0	0	0	0
ASV_910	0	293	0	0	0	0	0	0	0	0	0	0	0	0	0	0	0	0	0	0	0	0	0	0
ASV_911	293	0	0	0	0	0	0	0	0	0	0	0	0	0	0	0	0	0	0	0	0	0	0	0
ASV_912	0	0	0	0	0	0	0	0	0	7	0	0	0	0	0	0	31	247	0	8	0	0	0	0
ASV_913	0	0	0	0	0	0	0	0	0	45	131	24	0	0	0	0	61	32	0	0	0	0	0	0
ASV_914	0	0	0	0	0	0	0	0	0	0	0	0	0	0	0	0	0	293	0	0	0	0	0	0
ASV_915	0	0	0	0	0	0	0	293	0	0	0	0	0	0	0	0	0	0	0	0	0	0	0	0
ASV_916	0	0	0	0	0	0	0	0	0	0	0	0	0	0	0	0	0	0	0	0	0	293	0	0
ASV_917	0	0	0	0	0	0	0	0	0	0	0	0	0	0	0	0	285	0	7	0	0	0	0	0
ASV_918	0	0	0	0	0	0	0	0	0	130	55	107	0	0	0	0	0	0	0	0	0	0	0	0
ASV_919	216	0	75	0	0	0	0	0	0	0	0	0	0	0	0	0	0	0	0	0	0	0	0	0
ASV_920	261	0	0	0	0	0	0	0	0	18	0	12	0	0	0	0	0	0	0	0	0	0	0	0
ASV_921	291	0	0	0	0	0	0	0	0	0	0	0	0	0	0	0	0	0	0	0	0	0	0	0
ASV_922	0	0	0	0	0	0	0	0	0	0	0	0	0	0	0	0	0	0	19	34	0	238	0	0
ASV_923	0	0	35	30	0	41	0	0	0	0	0	0	40	0	32	0	0	0	0	36	52	0	24	0
ASV_924	290	0	0	0	0	0	0	0	0	0	0	0	0	0	0	0	0	0	0	0	0	0	0	0
ASV_925	0	0	0	0	0	0	0	0	0	0	0	0	0	0	0	0	0	0	0	0	0	151	0	139
ASV_926	0	0	0	0	0	0	0	0	0	0	0	0	0	0	0	0	0	0	0	0	0	0	290	0
ASV_927	0	0	0	54	0	0	0	0	0	0	0	0	0	0	0	67	95	0	34	28	11	0	0	0
ASV_928	0	0	0	0	0	0	0	0	0	0	0	0	0	0	0	0	2	286	0	0	0	0	0	0
ASV_929	52	0	235	0	0	0	0	0	0	0	0	0	0	0	0	0	0	0	0	0	0	0	0	0
ASV_930	0	0	86	0	0	0	0	0	0	0	28	22	0	0	0	20	0	0	44	55	32	0	0	0
ASV_931	0	0	0	0	0	0	0	0	0	0	0	0	0	0	0	10	0	207	0	26	44	0	0	0
ASV_932	0	0	0	0	0	0	0	0	0	0	0	0	0	0	0	0	0	0	114	103	69	0	0	0
ASV_933	283	0	0	0	0	0	0	0	0	0	0	0	0	0	0	0	2	0	0	0	0	0	0	0
ASV_934	0	0	0	0	0	0	0	0	0	0	3	0	0	0	0	29	159	0	37	57	0	0	0	0
ASV_935	0	0	0	0	0	0	0	0	0	0	0	0	0	0	0	0	0	0	0	0	0	0	285	0
ASV_936	0	0	135	0	0	0	0	0	0	0	0	0	0	0	149	0	0	0	0	0	0	0	0	0
ASV_937	0	0	0	0	104	0	0	0	0	50	61	69	0	0	0	0	0	0	0	0	0	0	0	0
ASV_938	0	0	0	0	0	0	0	0	0	0	0	0	0	0	0	0	0	284	0	0	0	0	0	0
ASV_939	0	0	0	0	0	0	0	0	0	0	0	0	0	0	0	0	0	0	0	0	0	284	0	0
ASV_940	0	0	0	0	0	0	0	0	0	26	17	36	0	0	0	61	0	15	42	35	42	0	9	0
ASV_941	0	0	0	0	0	0	0	0	0	0	0	0	0	0	0	0	0	0	0	0	0	0	283	0
ASV_942	0	0	0	0	258	0	0	0	0	0	0	0	0	0	0	11	0	0	0	13	0	0	0	0
ASV_943	0	0	0	0	0	0	0	0	0	0	13	0	0	0	0	19	46	0	35	5	23	134	7	0
ASV_944	0	0	0	0	0	0	0	0	0	0	0	0	0	0	0	0	0	91	0	14	0	0	177	0
ASV_945	0	0	0	0	0	0	0	0	0	0	0	0	0	0	0	0	282	0	0	0	0	0	0	0
ASV_946	0	0	0	0	0	0	0	0	0	0	0	0	0	0	0	282	0	0	0	0	0	0	0	0
ASV_947	0	0	0	0	0	0	0	0	0	0	0	0	0	0	0	0	0	281	0	0	0	0	0	0
ASV_948	0	0	0	0	0	0	0	0	0	0	0	0	0	0	0	0	0	184	0	0	0	0	97	0
ASV_949	0	0	0	0	0	0	281	0	0	0	0	0	0	0	0	0	0	0	0	0	0	0	0	0
ASV_950	0	0	0	10	0	0	0	0	0	0	0	0	0	0	0	3	0	0	0	0	5	262	0	0
ASV_951	0	0	0	0	0	0	0	0	0	0	0	0	0	0	3	0	0	0	119	97	61	0	0	0
ASV_952	0	0	0	0	0	0	0	0	0	70	74	63	0	0	0	59	0	0	0	14	0	0	0	0
ASV_953	0	0	0	0	0	0	0	0	0	0	0	0	0	0	0	0	0	0	0	0	0	0	0	280
ASV_954	279	0	0	0	0	0	0	0	0	0	0	0	0	0	0	0	0	0	0	0	0	0	0	0
ASV_955	15	0	0	0	68	0	0	0	0	0	11	18	0	0	0	37	0	117	0	0	13	0	0	0
ASV_956	0	0	0	0	0	0	0	0	0	0	0	0	0	0	0	65	54	0	36	38	66	0	20	0
ASV_957	87	0	0	0	0	0	0	0	0	42	36	50	0	0	0	28	0	0	7	13	15	0	0	0
ASV_958	0	0	0	0	0	0	0	0	0	0	5	0	0	0	0	0	0	0	0	0	6	109	158	0
ASV_959	0	0	0	0	0	0	0	0	0	0	0	0	0	0	0	0	0	0	0	0	0	0	278	0
ASV_960	0	0	0	110	0	0	0	0	0	0	0	0	167	0	0	0	0	0	0	0	0	0	0	0
ASV_961	0	0	0	0	0	0	269	0	0	0	0	0	0	0	0	0	0	0	0	8	0	0	0	0
ASV_962	0	0	0	0	0	0	0	0	0	17	0	25	0	0	0	24	211	0	0	0	0	0	0	0
ASV_963	200	0	0	0	0	0	0	0	0	0	0	0	0	0	0	0	0	0	36	0	40	0	0	0
ASV_964	0	0	0	0	0	0	0	0	0	38	147	85	0	0	0	0	0	0	0	6	0	0	0	0
ASV_965	0	0	0	0	0	0	0	0	0	118	86	72	0	0	0	0	0	0	0	0	0	0	0	0
ASV_966	0	0	0	0	0	0	0	0	0	152	49	69	0	0	0	0	0	6	0	0	0	0	0	0
ASV_967	0	0	0	0	0	0	0	0	0	0	0	0	0	0	0	6	268	2	0	0	0	0	0	0
ASV_968	0	0	0	0	0	0	0	0	0	0	0	0	0	0	0	24	252	0	0	0	0	0	0	0
ASV_969	0	0	156	0	0	0	0	0	0	44	35	40	0	0	0	0	0	0	0	0	0	0	0	0
ASV_970	0	0	0	0	275	0	0	0	0	0	0	0	0	0	0	0	0	0	0	0	0	0	0	0
ASV_971	0	0	0	0	0	0	0	0	0	130	80	65	0	0	0	0	0	0	0	0	0	0	0	0
ASV_972	0	0	0	0	0	0	0	0	0	0	0	0	0	0	0	0	0	275	0	0	0	0	0	0
ASV_973	0	0	153	0	0	0	0	0	0	36	44	41	0	0	0	0	0	0	0	0	0	0	0	0
ASV_974	0	0	0	0	0	0	0	0	0	0	0	0	0	0	0	0	0	0	108	83	83	0	0	0
ASV_975	0	0	0	0	0	0	0	0	0	9	0	0	0	0	0	12	117	0	25	6	27	0	78	0
ASV_976	0	0	0	0	0	0	0	0	0	0	0	0	0	0	0	0	0	0	22	6	12	0	234	0
ASV_977	0	0	0	0	0	0	0	0	0	52	159	45	0	0	0	0	18	0	0	0	0	0	0	0
ASV_978	0	0	0	0	0	0	0	0	0	26	20	18	0	0	0	23	187	0	0	0	0	0	0	0
ASV_979	0	0	273	0	0	0	0	0	0	0	0	0	0	0	0	0	0	0	0	0	0	0	0	0
ASV_980	0	273	0	0	0	0	0	0	0	0	0	0	0	0	0	0	0	0	0	0	0	0	0	0
ASV_981	0	0	0	0	0	0	0	0	0	0	0	0	0	0	0	0	8	265	0	0	0	0	0	0
ASV_982	0	0	0	0	0	0	0	0	0	0	0	0	0	0	0	0	0	0	0	0	0	0	273	0
ASV_983	0	0	205	0	0	0	0	0	0	0	0	0	0	0	0	0	0	0	39	0	28	0	0	0
ASV_984	0	0	0	0	272	0	0	0	0	0	0	0	0	0	0	0	0	0	0	0	0	0	0	0
ASV_985	0	0	0	0	0	0	0	0	0	0	0	0	0	0	0	23	0	0	0	0	0	249	0	0
ASV_986	0	271	0	0	0	0	0	0	0	0	0	0	0	0	0	0	0	0	0	0	0	0	0	0
ASV_987	175	0	0	0	0	0	0	0	0	0	0	0	0	0	0	56	0	0	18	22	0	0	0	0
ASV_988	0	0	0	0	0	0	0	0	0	0	0	0	0	0	0	0	271	0	0	0	0	0	0	0
ASV_989	0	0	0	0	0	0	0	0	0	0	0	0	0	0	0	0	0	0	0	0	0	0	271	0
ASV_990	126	0	102	0	0	0	0	0	0	0	0	0	0	0	0	14	0	0	15	0	13	0	0	0
ASV_991	0	2	0	0	0	0	0	0	0	0	0	0	268	0	0	0	0	0	0	0	0	0	0	0
ASV_992	0	0	0	0	0	0	0	0	0	0	0	0	0	0	0	6	264	0	0	0	0	0	0	0
ASV_993	0	0	0	0	0	0	0	0	0	0	0	0	0	0	0	0	0	0	0	0	0	270	0	0
ASV_994	0	58	0	0	0	0	0	4	0	36	32	0	0	0	0	0	44	42	42	0	0	11	0	0
ASV_995	269	0	0	0	0	0	0	0	0	0	0	0	0	0	0	0	0	0	0	0	0	0	0	0
ASV_996	0	0	0	0	0	172	97	0	0	0	0	0	0	0	0	0	0	0	0	0	0	0	0	0
ASV_997	0	0	0	0	0	0	0	0	0	0	0	0	0	0	0	0	0	0	0	16	18	0	235	0
ASV_998	0	0	0	0	0	0	0	0	0	0	0	0	0	0	0	32	91	0	92	43	9	0	2	0
ASV_999	0	0	0	0	0	0	0	0	0	0	0	0	0	0	0	0	0	0	30	0	0	0	0	239
ASV_1000	0	0	0	0	0	0	0	0	0	0	0	0	0	0	0	0	0	243	26	0	0	0	0	0
ASV_1001	0	0	0	0	0	0	0	0	0	0	0	0	0	0	0	65	204	0	0	0	0	0	0	0
ASV_1002	0	0	0	0	0	0	0	0	0	0	0	0	0	0	0	0	0	0	0	0	0	0	269	0
ASV_1003	0	0	0	263	5	0	0	0	0	0	0	0	0	0	0	0	0	0	0	0	0	0	0	0
ASV_1004	0	5	0	0	0	0	0	34	3	6	0	2	32	16	23	5	8	4	5	54	35	3	24	8
ASV_1005	0	0	0	24	0	24	0	0	0	0	0	0	0	0	53	0	0	0	0	66	49	0	51	0
ASV_1006	0	0	0	0	0	0	0	0	0	0	0	8	0	0	0	0	69	0	0	0	0	21	169	0
ASV_1007	0	0	0	0	0	0	0	0	0	0	0	0	0	0	0	21	0	246	0	0	0	0	0	0
ASV_1008	266	0	0	0	0	0	0	0	0	0	0	0	0	0	0	0	0	0	0	0	0	0	0	0
ASV_1009	0	0	0	266	0	0	0	0	0	0	0	0	0	0	0	0	0	0	0	0	0	0	0	0
ASV_1010	0	0	0	0	0	0	0	0	0	33	62	37	0	0	0	29	0	0	57	48	0	0	0	0
ASV_1011	0	7	15	24	9	35	0	0	0	0	0	0	0	0	26	11	0	0	0	28	28	37	0	45
ASV_1012	0	0	0	0	0	0	0	0	0	0	0	0	0	0	0	0	15	0	16	0	0	234	0	0
ASV_1013	0	0	0	0	0	0	0	0	0	6	0	0	0	0	0	0	238	0	0	0	0	21	0	0
ASV_1014	0	0	0	0	0	0	0	0	0	0	0	0	0	0	0	121	0	0	0	0	0	0	0	144
ASV_1015	264	0	0	0	0	0	0	0	0	0	0	0	0	0	0	0	0	0	0	0	0	0	0	0
ASV_1016	0	0	0	0	0	134	0	0	0	80	21	0	0	0	0	0	0	0	0	0	29	0	0	0
ASV_1017	0	0	0	0	0	0	0	0	0	0	0	0	0	0	0	0	0	3	112	81	68	0	0	0
ASV_1018	0	0	0	0	0	0	0	0	0	0	0	0	0	0	0	0	217	0	47	0	0	0	0	0
ASV_1019	0	0	0	0	0	0	0	0	0	0	0	0	0	0	0	0	0	0	0	0	0	264	0	0
ASV_1020	0	0	0	0	0	0	0	263	0	0	0	0	0	0	0	0	0	0	0	0	0	0	0	0
ASV_1021	185	0	77	0	0	0	0	0	0	0	0	0	0	0	0	0	0	0	0	0	0	0	0	0
ASV_1022	0	0	0	0	0	0	0	0	0	0	0	0	0	28	85	0	0	0	0	46	46	0	57	0
ASV_1023	0	0	0	0	0	0	0	0	0	0	0	0	0	0	0	0	259	0	3	0	0	0	0	0
ASV_1024	0	0	261	0	0	0	0	0	0	0	0	0	0	0	0	0	0	0	0	0	0	0	0	0
ASV_1025	249	0	0	0	0	0	0	0	0	0	0	12	0	0	0	0	0	0	0	0	0	0	0	0
ASV_1026	183	0	0	0	0	0	0	0	0	20	20	0	0	0	0	0	0	0	38	0	0	0	0	0
ASV_1027	0	0	0	0	0	0	0	0	0	0	0	0	0	0	0	3	253	0	0	0	5	0	0	0
ASV_1028	0	0	0	0	0	0	0	0	0	0	0	0	0	0	0	0	0	261	0	0	0	0	0	0
ASV_1029	0	0	0	0	0	0	0	0	0	0	0	0	0	0	0	0	0	0	0	0	0	0	0	261
ASV_1030	0	0	0	0	0	0	0	0	0	0	0	0	261	0	0	0	0	0	0	0	0	0	0	0
ASV_1031	0	0	260	0	0	0	0	0	0	0	0	0	0	0	0	0	0	0	0	0	0	0	0	0
ASV_1032	0	194	0	0	0	0	0	0	0	0	30	0	0	0	0	21	0	0	15	0	0	0	0	0
ASV_1033	0	0	0	0	212	0	0	0	0	0	0	0	0	0	0	0	30	0	0	0	18	0	0	0
ASV_1034	0	0	0	0	59	0	0	0	0	0	0	0	0	0	0	102	26	73	0	0	0	0	0	0
ASV_1035	0	0	0	0	0	0	0	0	0	0	0	0	0	0	0	105	57	73	25	0	0	0	0	0
ASV_1036	0	0	0	0	0	0	0	0	0	14	225	21	0	0	0	0	0	0	0	0	0	0	0	0
ASV_1037	0	0	0	0	0	0	0	0	0	8	0	0	77	175	0	0	0	0	0	0	0	0	0	0
ASV_1038	98	0	127	0	0	0	0	0	0	0	0	0	0	0	0	0	0	0	0	34	0	0	0	0
ASV_1039	259	0	0	0	0	0	0	0	0	0	0	0	0	0	0	0	0	0	0	0	0	0	0	0
ASV_1040	0	0	0	0	0	0	0	0	0	0	0	0	0	0	0	0	0	259	0	0	0	0	0	0
ASV_1041	0	0	0	0	0	0	0	0	0	0	0	0	0	0	0	0	0	0	0	0	0	0	259	0
ASV_1042	0	0	0	0	11	18	0	0	0	0	46	0	0	0	0	30	35	0	69	17	32	0	0	0
ASV_1043	0	0	0	0	0	6	0	0	0	0	0	0	0	0	0	0	0	0	14	0	0	238	0	0
ASV_1044	0	0	0	0	0	0	0	0	0	0	0	0	0	0	0	2	0	252	0	0	0	0	4	0
ASV_1045	0	0	0	0	0	0	0	0	0	0	0	0	0	0	0	9	223	26	0	0	0	0	0	0
ASV_1046	14	11	0	0	33	0	0	0	0	14	26	17	0	0	0	47	16	25	32	0	0	10	0	12
ASV_1047	0	0	0	0	154	0	0	0	0	0	0	5	0	0	0	0	0	0	41	3	54	0	0	0
ASV_1048	0	0	0	0	0	0	0	0	0	24	0	0	0	0	0	12	129	0	39	38	15	0	0	0
ASV_1049	0	0	0	0	0	0	0	0	129	25	0	47	0	0	0	16	0	0	0	40	0	0	0	0
ASV_1050	0	0	0	0	0	0	0	0	0	0	0	0	0	0	0	28	202	0	27	0	0	0	0	0
ASV_1051	0	0	0	0	0	0	0	0	0	0	0	0	0	0	0	25	62	0	15	0	0	0	0	155
ASV_1052	0	0	0	0	0	0	0	0	257	0	0	0	0	0	0	0	0	0	0	0	0	0	0	0
ASV_1053	0	0	0	0	0	0	0	0	0	0	0	0	0	0	0	0	0	0	0	0	0	0	257	0
ASV_1054	0	0	0	0	0	0	0	0	0	0	0	0	0	0	0	0	0	0	0	0	0	257	0	0
ASV_1055	0	256	0	0	0	0	0	0	0	0	0	0	0	0	0	0	0	0	0	0	0	0	0	0
ASV_1056	62	194	0	0	0	0	0	0	0	0	0	0	0	0	0	0	0	0	0	0	0	0	0	0
ASV_1057	0	69	184	0	0	2	0	0	0	0	0	0	0	0	0	0	0	0	0	0	0	0	0	0
ASV_1058	38	0	126	0	0	0	0	0	0	22	0	38	0	0	0	31	0	0	0	0	0	0	0	0
ASV_1059	0	0	0	255	0	0	0	0	0	0	0	0	0	0	0	0	0	0	0	0	0	0	0	0
ASV_1060	0	0	0	0	0	0	0	0	0	35	36	38	0	0	0	38	0	0	0	44	64	0	0	0
ASV_1061	0	0	0	0	0	0	0	0	0	0	0	4	0	0	0	0	0	0	0	0	0	251	0	0
ASV_1062	0	0	0	0	0	0	0	0	0	0	0	0	0	0	0	0	0	0	0	0	0	0	255	0
ASV_1063	0	0	254	0	0	0	0	0	0	0	0	0	0	0	0	0	0	0	0	0	0	0	0	0
ASV_1064	105	0	76	0	0	0	0	0	0	0	0	0	0	0	73	0	0	0	0	0	0	0	0	0
ASV_1065	254	0	0	0	0	0	0	0	0	0	0	0	0	0	0	0	0	0	0	0	0	0	0	0
ASV_1066	0	0	0	0	254	0	0	0	0	0	0	0	0	0	0	0	0	0	0	0	0	0	0	0
ASV_1067	0	0	0	0	0	0	0	0	0	0	0	0	0	0	0	36	0	0	31	24	34	0	37	92
ASV_1068	253	0	0	0	0	0	0	0	0	0	0	0	0	0	0	0	0	0	0	0	0	0	0	0
ASV_1069	0	0	0	0	0	0	0	0	0	19	0	18	0	0	0	40	102	68	0	0	6	0	0	0
ASV_1070	0	0	38	12	0	10	12	16	23	0	0	0	18	8	53	0	0	0	0	16	15	8	23	0
ASV_1071	187	32	28	0	0	0	0	0	0	5	0	0	0	0	0	0	0	0	0	0	0	0	0	0
ASV_1072	43	9	0	0	0	0	0	0	0	0	0	0	0	0	0	0	0	171	0	29	0	0	0	0
ASV_1073	252	0	0	0	0	0	0	0	0	0	0	0	0	0	0	0	0	0	0	0	0	0	0	0
ASV_1074	0	0	0	0	224	0	0	0	0	0	0	0	0	0	0	9	0	0	12	0	7	0	0	0
ASV_1075	0	0	0	0	0	0	0	0	0	0	19	0	0	0	0	14	194	0	0	0	25	0	0	0
ASV_1076	0	0	0	0	0	0	0	0	0	0	0	0	0	0	0	16	0	236	0	0	0	0	0	0
ASV_1077	0	2	0	0	0	0	0	0	0	0	0	38	0	0	0	0	0	211	0	0	0	0	0	0
ASV_1078	0	0	0	0	186	0	0	0	0	0	0	0	0	0	0	0	0	25	22	0	18	0	0	0
ASV_1079	0	0	0	0	0	0	0	0	0	0	0	0	0	0	0	0	0	0	3	0	0	246	2	0
ASV_1080	245	0	0	0	0	0	0	0	0	0	0	0	0	0	0	0	3	0	2	0	0	0	0	0
ASV_1081	0	0	0	0	250	0	0	0	0	0	0	0	0	0	0	0	0	0	0	0	0	0	0	0
ASV_1082	0	0	0	0	0	0	0	0	0	0	0	0	0	0	0	11	0	0	168	38	24	5	0	4
ASV_1083	0	0	0	0	0	0	0	0	0	35	188	27	0	0	0	0	0	0	0	0	0	0	0	0
ASV_1084	0	0	0	0	0	0	3	0	0	3	17	0	0	0	0	0	0	0	0	0	0	93	134	0
ASV_1085	0	0	0	0	0	0	0	0	0	0	0	0	0	0	0	0	0	0	0	0	0	0	0	250
ASV_1086	0	203	46	0	0	0	0	0	0	0	0	0	0	0	0	0	0	0	0	0	0	0	0	0
ASV_1087	0	0	13	0	0	0	0	11	0	0	0	0	0	0	31	62	60	40	32	0	0	0	0	0
ASV_1088	0	0	0	0	0	249	0	0	0	0	0	0	0	0	0	0	0	0	0	0	0	0	0	0
ASV_1089	0	0	0	249	0	0	0	0	0	0	0	0	0	0	0	0	0	0	0	0	0	0	0	0
ASV_1090	0	0	0	0	0	0	0	0	0	0	0	0	0	0	0	0	0	0	140	71	38	0	0	0
ASV_1091	0	0	0	0	0	0	0	0	0	53	33	68	0	0	0	52	0	0	29	0	14	0	0	0
ASV_1092	0	0	0	0	0	0	0	0	0	28	13	15	0	0	0	0	0	74	0	0	8	0	111	0
ASV_1093	0	0	0	0	0	0	0	0	0	149	30	70	0	0	0	0	0	0	0	0	0	0	0	0
ASV_1094	0	0	0	0	0	0	0	0	0	0	0	0	0	0	0	0	249	0	0	0	0	0	0	0
ASV_1095	0	0	0	0	0	0	0	0	0	0	0	0	0	0	0	0	0	0	0	0	0	0	0	249
ASV_1096	52	178	0	0	0	0	0	0	0	18	0	0	0	0	0	0	0	0	0	0	0	0	0	0
ASV_1097	0	0	0	0	0	0	0	0	0	0	0	0	0	0	0	0	99	105	17	27	0	0	0	0
ASV_1098	0	7	0	103	0	0	0	0	0	0	6	0	0	0	0	5	6	7	10	97	0	0	0	6
ASV_1099	0	0	0	0	126	0	0	0	0	0	0	0	0	0	0	0	0	0	0	12	0	109	0	0
ASV_1100	0	0	0	0	0	0	0	0	0	29	0	28	0	0	0	0	0	0	43	101	46	0	0	0
ASV_1101	0	0	0	0	0	0	0	0	0	0	0	0	0	0	0	0	230	0	0	0	17	0	0	0
ASV_1102	0	0	0	0	0	0	0	0	0	43	47	38	0	0	0	30	0	26	33	21	9	0	0	0
ASV_1103	0	0	0	0	0	0	0	0	0	91	74	82	0	0	0	0	0	0	0	0	0	0	0	0
ASV_1104	0	0	0	0	0	0	0	0	0	0	0	0	0	0	0	0	0	0	0	0	0	0	247	0
ASV_1105	0	0	0	0	0	0	0	0	0	0	0	0	0	0	0	0	0	0	0	0	0	122	125	0
ASV_1106	0	0	0	0	0	0	0	0	0	0	0	0	0	0	0	0	0	0	0	0	0	247	0	0
ASV_1107	0	0	0	0	0	0	0	0	0	0	0	0	0	0	0	0	0	0	0	0	0	247	0	0
ASV_1108	189	0	57	0	0	0	0	0	0	0	0	0	0	0	0	0	0	0	0	0	0	0	0	0
ASV_1109	0	0	0	0	0	0	0	0	0	0	0	0	0	0	0	19	0	192	11	0	24	0	0	0
ASV_1110	0	0	61	0	0	0	0	0	0	30	27	58	0	0	0	31	0	0	19	0	19	0	0	0
ASV_1111	0	0	0	0	0	0	0	0	0	0	4	0	0	0	0	9	147	0	45	24	16	0	0	0
ASV_1112	0	0	0	0	0	0	0	0	0	0	0	0	0	0	0	39	190	16	0	0	0	0	0	0
ASV_1113	0	0	0	0	0	0	0	0	0	0	0	0	0	0	0	0	245	0	0	0	0	0	0	0
ASV_1114	0	0	0	0	0	0	0	0	0	0	0	0	0	0	0	0	0	0	0	0	0	137	108	0
ASV_1115	0	0	0	0	0	0	0	0	0	0	0	0	0	0	0	0	0	0	0	0	0	245	0	0
ASV_1116	0	0	0	0	0	0	0	0	0	10	25	27	0	0	0	21	0	10	11	0	8	132	0	0
ASV_1117	0	0	0	0	0	0	0	0	0	0	0	0	0	0	0	0	0	244	0	0	0	0	0	0
ASV_1118	0	0	0	0	0	0	244	0	0	0	0	0	0	0	0	0	0	0	0	0	0	0	0	0
ASV_1119	0	0	19	0	0	20	39	26	0	0	0	0	0	0	42	0	0	0	0	0	38	0	59	0
ASV_1120	0	0	0	243	0	0	0	0	0	0	0	0	0	0	0	0	0	0	0	0	0	0	0	0
ASV_1121	0	0	0	0	0	0	0	0	0	0	0	0	0	0	0	0	0	0	0	0	0	0	243	0
ASV_1122	0	0	0	0	0	0	0	0	0	0	0	0	0	0	0	12	0	0	0	16	11	0	0	203
ASV_1123	0	0	0	0	0	0	0	0	0	0	0	0	0	0	0	0	0	0	0	6	0	0	236	0
ASV_1124	0	0	0	0	0	0	0	0	205	0	0	0	0	0	0	0	0	0	37	0	0	0	0	0
ASV_1125	0	0	0	0	0	0	0	0	0	0	0	0	0	0	0	0	0	0	0	0	0	0	0	242
ASV_1126	0	241	0	0	0	0	0	0	0	0	0	0	0	0	0	0	0	0	0	0	0	0	0	0
ASV_1127	214	0	0	0	0	0	0	0	0	0	0	11	0	0	0	0	0	0	0	0	16	0	0	0
ASV_1128	0	0	0	0	0	0	0	0	0	0	0	0	0	0	0	0	0	0	0	0	0	0	0	241
ASV_1129	147	0	93	0	0	0	0	0	0	0	0	0	0	0	0	0	0	0	0	0	0	0	0	0
ASV_1130	210	0	0	0	0	0	0	0	0	0	0	30	0	0	0	0	0	0	0	0	0	0	0	0
ASV_1131	85	0	0	0	0	0	0	0	0	0	26	0	0	0	0	0	0	0	0	30	47	52	0	0
ASV_1132	0	0	0	0	0	240	0	0	0	0	0	0	0	0	0	0	0	0	0	0	0	0	0	0
ASV_1133	0	0	0	0	0	38	0	0	0	0	0	0	0	0	0	190	0	0	0	12	0	0	0	0
ASV_1134	0	0	0	234	0	0	0	6	0	0	0	0	0	0	0	0	0	0	0	0	0	0	0	0
ASV_1135	0	0	0	0	0	0	0	0	0	0	0	0	0	0	0	0	0	0	13	32	46	149	0	0
ASV_1136	0	0	0	0	0	0	0	0	0	0	0	0	0	0	0	0	0	0	20	0	8	74	138	0
ASV_1137	0	0	0	0	0	0	0	0	0	82	62	53	0	0	0	11	0	0	14	3	15	0	0	0
ASV_1138	0	0	0	0	0	0	0	0	0	0	0	0	0	0	0	0	0	0	60	0	0	0	0	180
ASV_1139	0	0	0	0	0	0	0	0	0	0	116	0	0	0	0	0	0	124	0	0	0	0	0	0
ASV_1140	0	0	0	0	0	0	0	0	0	22	0	0	0	0	0	0	0	218	0	0	0	0	0	0
ASV_1141	0	0	4	35	0	0	46	0	60	0	0	0	4	0	8	0	0	0	0	28	0	0	54	0
ASV_1142	0	0	0	0	0	212	0	3	0	0	0	0	0	0	0	0	0	0	0	0	24	0	0	0
ASV_1143	0	0	0	0	180	0	0	0	0	0	0	0	0	0	0	0	0	46	0	0	13	0	0	0
ASV_1144	0	0	0	0	0	0	0	0	0	0	0	0	0	0	0	0	0	0	10	30	3	196	0	0
ASV_1145	0	0	0	0	0	0	0	0	0	0	0	0	0	0	0	0	0	0	13	0	0	226	0	0
ASV_1146	0	0	0	0	0	0	134	0	0	43	24	38	0	0	0	0	0	0	0	0	0	0	0	0
ASV_1147	94	125	0	0	0	0	0	0	0	0	0	0	0	0	0	13	0	0	0	6	0	0	0	0
ASV_1148	0	0	0	0	0	0	0	0	0	57	69	67	0	0	0	25	0	0	0	0	20	0	0	0
ASV_1149	0	0	0	0	0	0	0	0	0	0	0	0	0	0	0	0	0	0	0	23	0	215	0	0
ASV_1150	0	0	0	0	0	0	0	0	0	0	0	0	0	0	0	49	180	0	9	0	0	0	0	0
ASV_1151	0	0	0	0	0	0	10	0	0	76	44	92	0	0	16	0	0	0	0	0	0	0	0	0
ASV_1152	0	0	0	0	0	0	0	0	0	0	0	4	0	0	0	11	0	0	85	116	21	0	0	0
ASV_1153	0	0	234	0	0	0	0	0	0	0	0	0	0	0	2	0	0	0	0	0	0	0	0	0
ASV_1154	0	0	0	0	0	0	0	0	0	67	0	35	0	0	0	53	0	0	81	0	0	0	0	0
ASV_1155	0	0	0	0	0	0	0	0	0	32	200	0	0	0	0	0	0	0	4	0	0	0	0	0
ASV_1156	0	0	0	0	0	0	0	236	0	0	0	0	0	0	0	0	0	0	0	0	0	0	0	0
ASV_1157	0	0	0	0	0	0	0	0	0	0	0	0	0	0	0	0	0	0	61	85	89	0	0	0
ASV_1158	0	0	0	0	0	0	0	0	85	0	0	0	0	0	0	29	0	0	51	10	0	0	60	0
ASV_1159	0	0	0	0	0	0	0	0	0	110	70	55	0	0	0	0	0	0	0	0	0	0	0	0
ASV_1160	0	0	0	0	0	0	0	0	0	43	21	35	0	0	0	21	0	115	0	0	0	0	0	0
ASV_1161	0	0	0	0	0	0	0	0	0	0	0	0	0	0	0	0	0	235	0	0	0	0	0	0
ASV_1162	143	4	0	0	0	0	0	0	0	23	0	12	0	0	0	26	0	0	26	0	0	0	0	0
ASV_1163	159	0	0	0	0	0	0	0	0	20	19	36	0	0	0	0	0	0	0	0	0	0	0	0
ASV_1164	0	0	0	0	200	0	0	0	0	0	0	0	0	0	0	0	0	0	34	0	0	0	0	0
ASV_1165	0	0	0	0	31	0	0	0	0	62	67	74	0	0	0	0	0	0	0	0	0	0	0	0
ASV_1166	0	0	0	234	0	0	0	0	0	0	0	0	0	0	0	0	0	0	0	0	0	0	0	0
ASV_1167	0	0	0	0	0	0	0	0	0	0	0	0	0	225	0	0	0	0	0	4	0	0	5	0
ASV_1168	0	0	0	0	0	0	0	0	0	0	0	0	0	0	0	10	2	222	0	0	0	0	0	0
ASV_1169	0	0	0	0	0	0	2	0	0	0	0	0	0	0	0	0	0	0	0	0	0	0	232	0
ASV_1170	45	0	0	0	0	0	0	0	0	0	0	0	0	0	0	12	176	0	0	0	0	0	0	0
ASV_1171	0	0	0	0	0	0	0	0	0	0	0	0	0	0	0	0	0	0	72	62	99	0	0	0
ASV_1172	0	0	0	0	0	0	0	0	0	0	0	0	0	0	0	0	226	0	7	0	0	0	0	0
ASV_1173	0	0	0	0	0	0	0	0	0	0	0	0	0	0	0	0	0	233	0	0	0	0	0	0
ASV_1174	0	0	0	0	0	0	0	0	0	0	0	0	0	0	0	0	233	0	0	0	0	0	0	0
ASV_1175	0	232	0	0	0	0	0	0	0	0	0	0	0	0	0	0	0	0	0	0	0	0	0	0
ASV_1176	232	0	0	0	0	0	0	0	0	0	0	0	0	0	0	0	0	0	0	0	0	0	0	0
ASV_1177	0	0	0	0	232	0	0	0	0	0	0	0	0	0	0	0	0	0	0	0	0	0	0	0
ASV_1178	0	0	0	0	0	0	0	0	0	0	0	0	0	0	0	0	230	2	0	0	0	0	0	0
ASV_1179	0	0	0	0	0	0	0	0	0	0	0	0	0	0	0	0	0	0	0	0	0	232	0	0
ASV_1180	0	0	231	0	0	0	0	0	0	0	0	0	0	0	0	0	0	0	0	0	0	0	0	0
ASV_1181	0	0	231	0	0	0	0	0	0	0	0	0	0	0	0	0	0	0	0	0	0	0	0	0
ASV_1182	0	0	0	0	0	167	0	0	0	0	6	10	0	0	0	0	0	0	0	0	48	0	0	0
ASV_1183	0	0	0	0	0	0	0	0	0	0	0	0	0	0	0	12	0	0	5	0	0	214	0	0
ASV_1184	0	0	0	0	0	0	0	0	0	0	0	0	0	0	0	0	0	231	0	0	0	0	0	0
ASV_1185	0	0	230	0	0	0	0	0	0	0	0	0	0	0	0	0	0	0	0	0	0	0	0	0
ASV_1186	134	0	96	0	0	0	0	0	0	0	0	0	0	0	0	0	0	0	0	0	0	0	0	0
ASV_1187	20	25	0	12	12	0	0	0	0	20	11	0	0	0	0	42	26	35	27	0	0	0	0	0
ASV_1188	230	0	0	0	0	0	0	0	0	0	0	0	0	0	0	0	0	0	0	0	0	0	0	0
ASV_1189	0	0	0	0	0	0	0	0	0	0	0	0	0	0	0	30	2	192	0	6	0	0	0	0
ASV_1190	0	0	0	0	0	0	0	0	0	0	0	0	0	0	0	0	230	0	0	0	0	0	0	0
ASV_1191	0	0	0	0	0	0	0	0	0	0	0	0	0	0	0	0	0	0	0	0	0	0	0	230
ASV_1192	229	0	0	0	0	0	0	0	0	0	0	0	0	0	0	0	0	0	0	0	0	0	0	0
ASV_1193	0	0	0	0	0	0	0	0	0	0	0	0	0	0	0	0	229	0	0	0	0	0	0	0
ASV_1194	0	0	27	27	0	23	24	32	27	0	0	0	36	15	7	0	0	0	0	10	0	0	0	0
ASV_1195	0	0	0	0	173	0	0	0	0	0	0	0	0	0	0	27	0	0	8	0	20	0	0	0
ASV_1196	0	0	0	0	0	0	0	0	0	0	0	0	0	0	0	0	0	0	81	92	55	0	0	0
ASV_1197	0	0	0	0	0	0	0	0	0	0	0	0	0	0	0	0	0	0	176	31	21	0	0	0
ASV_1198	0	0	0	0	0	0	0	0	0	0	0	0	0	0	0	0	0	0	32	0	0	196	0	0
ASV_1199	0	0	0	0	0	0	0	0	0	0	0	0	0	0	0	8	0	220	0	0	0	0	0	0
ASV_1200	0	0	0	195	0	0	0	0	0	0	0	0	0	0	0	32	0	0	0	0	0	0	0	0
ASV_1201	0	0	0	0	0	0	0	0	0	0	0	0	0	0	0	0	222	0	2	3	0	0	0	0
ASV_1202	0	0	0	0	0	0	0	0	0	0	0	0	0	0	0	0	0	0	0	0	0	169	58	0
ASV_1203	0	219	0	0	0	0	0	0	0	7	0	0	0	0	0	0	0	0	0	0	0	0	0	0
ASV_1204	211	0	0	0	0	0	0	0	0	0	0	0	0	0	0	0	0	0	0	15	0	0	0	0
ASV_1205	163	0	0	0	0	0	0	0	0	0	13	0	0	0	0	12	22	0	3	2	11	0	0	0
ASV_1206	4	0	0	0	0	0	0	0	0	0	0	0	0	0	0	43	77	4	0	19	19	60	0	0
ASV_1207	0	0	0	0	0	0	0	0	0	0	0	0	0	0	0	0	0	0	0	0	0	226	0	0
ASV_1208	0	0	225	0	0	0	0	0	0	0	0	0	0	0	0	0	0	0	0	0	0	0	0	0
ASV_1209	0	0	0	0	0	0	0	0	0	0	0	0	0	0	0	0	0	0	0	27	24	91	83	0
ASV_1210	0	0	0	0	0	0	0	0	0	78	60	87	0	0	0	0	0	0	0	0	0	0	0	0
ASV_1211	0	0	0	0	0	0	2	0	0	48	130	45	0	0	0	0	0	0	0	0	0	0	0	0
ASV_1212	0	0	0	0	0	0	0	0	0	0	0	10	0	0	0	10	0	0	0	0	0	0	205	0
ASV_1213	0	0	0	0	0	0	0	0	0	0	0	0	0	0	0	0	0	0	0	0	0	0	225	0
ASV_1214	0	0	0	0	0	0	0	0	0	0	0	0	0	0	0	0	0	0	0	0	0	225	0	0
ASV_1215	0	211	0	0	0	0	0	0	0	6	0	7	0	0	0	0	0	0	0	0	0	0	0	0
ASV_1216	0	219	0	0	0	0	0	0	0	0	5	0	0	0	0	0	0	0	0	0	0	0	0	0
ASV_1217	0	0	0	0	0	0	0	0	0	65	91	49	0	0	0	13	0	0	0	0	0	0	0	6
ASV_1218	0	0	0	0	0	0	33	0	0	54	84	53	0	0	0	0	0	0	0	0	0	0	0	0
ASV_1219	0	0	0	0	0	0	224	0	0	0	0	0	0	0	0	0	0	0	0	0	0	0	0	0
ASV_1220	0	210	0	0	0	0	0	0	0	0	0	6	0	0	0	0	0	0	0	7	0	0	0	0
ASV_1221	0	0	0	0	0	85	0	0	0	0	0	0	0	0	0	0	0	0	0	0	138	0	0	0
ASV_1222	0	0	0	0	0	0	0	0	0	0	0	0	0	0	0	30	30	0	75	14	74	0	0	0
ASV_1223	0	0	0	0	0	0	0	0	0	0	0	0	0	0	0	0	0	0	0	0	0	0	223	0
ASV_1224	13	14	17	11	0	11	0	22	22	0	0	0	45	9	23	0	0	0	0	17	18	0	0	0
ASV_1225	59	0	0	0	0	0	0	0	0	36	54	51	0	0	0	22	0	0	0	0	0	0	0	0
ASV_1226	0	0	0	222	0	0	0	0	0	0	0	0	0	0	0	0	0	0	0	0	0	0	0	0
ASV_1227	0	0	0	0	0	0	0	0	0	0	0	0	0	0	0	0	0	0	4	0	0	0	0	218
ASV_1228	0	0	0	0	0	0	0	0	0	121	23	78	0	0	0	0	0	0	0	0	0	0	0	0
ASV_1229	0	0	0	0	0	0	0	0	0	0	0	0	0	0	0	22	0	0	12	0	0	187	0	0
ASV_1230	0	0	0	0	0	0	98	0	0	0	0	0	0	0	0	0	0	0	0	0	0	0	123	0
ASV_1231	0	0	0	0	0	0	0	0	0	0	0	0	0	0	0	0	0	0	0	0	0	221	0	0
ASV_1232	0	0	216	0	0	0	0	0	0	0	0	0	0	0	0	0	0	0	4	0	0	0	0	0
ASV_1233	0	0	7	0	0	8	4	183	0	0	0	0	5	0	7	0	0	0	0	0	3	0	3	0
ASV_1234	0	0	9	0	0	0	0	0	0	40	37	43	0	0	0	0	37	0	0	23	31	0	0	0
ASV_1235	0	0	0	0	0	0	0	0	0	0	0	0	0	0	0	0	0	0	10	55	7	0	148	0
ASV_1236	0	0	0	0	0	0	0	0	0	0	0	30	0	0	0	35	0	149	6	0	0	0	0	0
ASV_1237	0	0	0	0	0	0	0	0	0	51	39	80	0	0	0	0	50	0	0	0	0	0	0	0
ASV_1238	0	0	0	0	0	0	0	0	0	0	0	0	0	0	0	0	0	0	0	0	0	0	220	0
ASV_1239	0	0	0	0	0	0	0	0	0	0	0	0	0	0	0	0	0	0	0	0	0	220	0	0
ASV_1240	0	216	0	0	0	0	0	0	0	0	3	0	0	0	0	0	0	0	0	0	0	0	0	0
ASV_1241	0	0	0	0	0	0	0	0	0	0	0	0	0	0	0	0	179	0	0	40	0	0	0	0
ASV_1242	0	0	0	0	218	0	0	0	0	0	0	0	0	0	0	0	0	0	0	0	0	0	0	0
ASV_1243	0	0	0	0	0	0	0	0	0	26	0	0	0	0	0	10	0	0	33	21	0	128	0	0
ASV_1244	0	0	0	0	0	0	0	0	0	0	0	0	0	0	0	0	0	0	30	0	0	62	126	0
ASV_1245	0	0	0	0	0	0	0	0	0	0	0	0	0	0	0	0	0	0	0	0	0	218	0	0
ASV_1246	0	0	0	0	0	210	0	2	0	0	0	0	0	0	0	5	0	0	0	0	0	0	0	0
ASV_1247	0	0	0	0	0	0	0	0	0	0	0	0	0	0	0	17	0	138	0	41	21	0	0	0
ASV_1248	0	0	0	0	0	0	0	0	0	0	0	0	0	0	0	36	82	0	84	15	0	0	0	0
ASV_1249	17	0	0	0	0	0	0	0	0	0	20	0	0	0	0	54	50	0	0	0	0	0	0	75
ASV_1250	0	0	0	0	27	0	0	0	0	0	0	0	0	0	0	0	0	164	25	0	0	0	0	0
ASV_1251	0	0	0	0	0	0	0	0	0	67	74	66	0	0	0	0	0	0	0	0	9	0	0	0
ASV_1252	0	0	0	0	29	0	0	0	0	48	0	0	0	0	0	10	0	87	0	41	0	0	0	0
ASV_1253	0	0	0	213	0	0	0	2	0	0	0	0	0	0	0	0	0	0	0	0	0	0	0	0
ASV_1254	0	0	0	0	0	0	0	0	0	0	0	0	0	0	0	0	215	0	0	0	0	0	0	0
ASV_1255	0	0	214	0	0	0	0	0	0	0	0	0	0	0	0	0	0	0	0	0	0	0	0	0
ASV_1256	0	0	214	0	0	0	0	0	0	0	0	0	0	0	0	0	0	0	0	0	0	0	0	0
ASV_1257	214	0	0	0	0	0	0	0	0	0	0	0	0	0	0	0	0	0	0	0	0	0	0	0
ASV_1258	214	0	0	0	0	0	0	0	0	0	0	0	0	0	0	0	0	0	0	0	0	0	0	0
ASV_1259	0	0	0	0	174	0	0	0	0	0	0	0	0	0	0	0	0	0	0	7	0	33	0	0
ASV_1260	0	0	0	0	0	0	0	0	0	0	0	0	0	0	0	43	22	134	9	0	6	0	0	0
ASV_1261	0	0	0	0	0	0	0	0	0	0	0	7	0	0	0	0	202	0	0	5	0	0	0	0
ASV_1262	0	0	0	0	0	0	0	0	0	165	10	39	0	0	0	0	0	0	0	0	0	0	0	0
ASV_1263	0	0	0	0	0	0	0	0	0	59	101	54	0	0	0	0	0	0	0	0	0	0	0	0
ASV_1264	0	0	0	0	0	0	0	0	0	19	32	0	0	0	0	0	163	0	0	0	0	0	0	0
ASV_1265	0	0	0	0	0	0	0	0	0	0	0	0	0	0	0	0	0	0	0	0	0	214	0	0
ASV_1266	0	0	9	15	0	0	14	22	25	0	0	0	39	10	15	0	0	0	0	12	14	10	18	10
ASV_1267	0	0	11	0	0	0	0	0	0	0	0	0	0	0	0	0	0	179	23	0	0	0	0	0
ASV_1268	0	0	13	16	0	21	21	26	10	0	0	0	0	0	19	0	0	0	0	22	26	0	39	0
ASV_1269	0	0	0	0	0	0	0	0	0	6	0	0	0	0	0	6	0	153	23	5	20	0	0	0
ASV_1270	0	0	0	0	0	0	0	0	0	64	59	61	0	0	0	0	0	0	0	29	0	0	0	0
ASV_1271	0	0	0	0	0	0	0	0	0	50	84	79	0	0	0	0	0	0	0	0	0	0	0	0
ASV_1272	0	0	0	0	0	0	0	103	0	0	0	0	0	0	0	0	110	0	0	0	0	0	0	0
ASV_1273	0	0	204	0	0	0	0	0	0	2	0	6	0	0	0	0	0	0	0	0	0	0	0	0
ASV_1274	0	0	0	0	0	20	0	129	29	0	0	0	5	0	0	0	0	0	0	0	29	0	0	0
ASV_1275	0	0	0	0	0	0	0	0	0	0	0	0	0	0	0	110	41	45	0	0	16	0	0	0
ASV_1276	0	0	0	0	0	0	190	0	0	0	22	0	0	0	0	0	0	0	0	0	0	0	0	0
ASV_1277	0	0	0	0	0	0	0	0	0	0	0	0	0	0	0	0	212	0	0	0	0	0	0	0
ASV_1278	0	0	0	0	0	0	0	0	0	0	0	0	0	0	0	20	192	0	0	0	0	0	0	0
ASV_1279	0	0	0	0	0	0	0	0	0	0	0	0	0	0	0	0	0	0	0	0	0	212	0	0
ASV_1280	99	0	0	0	0	0	0	0	0	0	0	0	0	0	0	0	73	26	13	0	0	0	0	0
ASV_1281	0	0	0	0	0	0	0	0	0	0	0	0	0	0	0	3	0	0	0	0	2	200	6	0
ASV_1282	0	0	0	0	0	0	0	0	0	0	0	0	0	0	0	0	211	0	0	0	0	0	0	0
ASV_1283	0	0	0	0	0	0	0	0	176	0	0	0	0	0	35	0	0	0	0	0	0	0	0	0
ASV_1284	34	0	0	0	0	0	0	0	0	0	0	30	0	0	0	0	146	0	0	0	0	0	0	0
ASV_1285	0	0	0	0	0	0	0	0	0	0	0	0	0	0	0	0	19	52	79	0	42	0	18	0
ASV_1286	0	0	0	0	0	0	0	0	0	0	0	0	0	0	0	0	0	0	0	0	0	210	0	0
ASV_1287	171	0	35	0	0	0	0	0	0	0	0	0	0	0	0	3	0	0	0	0	0	0	0	0
ASV_1288	0	209	0	0	0	0	0	0	0	0	0	0	0	0	0	0	0	0	0	0	0	0	0	0
ASV_1289	0	209	0	0	0	0	0	0	0	0	0	0	0	0	0	0	0	0	0	0	0	0	0	0
ASV_1290	37	0	0	0	0	0	0	0	0	0	0	32	0	0	0	0	71	21	48	0	0	0	0	0
ASV_1291	0	0	0	0	0	0	0	0	0	0	0	0	0	0	0	0	0	0	5	0	0	204	0	0
ASV_1292	0	0	0	0	0	0	186	0	2	0	0	0	0	0	0	0	0	21	0	0	0	0	0	0
ASV_1293	0	0	0	0	0	0	0	0	0	0	0	0	0	0	0	13	196	0	0	0	0	0	0	0
ASV_1294	0	0	0	0	208	0	0	0	0	0	0	0	0	0	0	0	0	0	0	0	0	0	0	0
ASV_1295	0	0	0	0	208	0	0	0	0	0	0	0	0	0	0	0	0	0	0	0	0	0	0	0
ASV_1296	0	0	0	0	0	0	0	0	0	0	0	0	0	0	0	0	0	0	21	43	51	93	0	0
ASV_1297	0	0	0	0	0	0	0	0	0	19	0	35	0	0	0	35	76	0	6	0	37	0	0	0
ASV_1298	0	0	0	0	0	0	0	0	0	0	0	0	0	0	0	0	0	171	14	23	0	0	0	0
ASV_1299	0	0	0	0	0	0	0	0	0	0	0	0	0	0	0	175	0	27	6	0	0	0	0	0
ASV_1300	14	47	0	0	0	0	0	0	0	0	27	0	0	9	24	0	0	9	13	16	16	13	19	0
ASV_1301	119	0	0	0	0	0	0	0	0	9	9	0	0	0	0	0	14	0	0	0	0	0	56	0
ASV_1302	0	0	0	0	0	0	0	0	0	0	0	0	0	0	0	56	129	0	0	0	22	0	0	0
ASV_1303	0	0	0	0	0	0	0	0	0	0	0	0	0	0	0	0	0	0	116	48	43	0	0	0
ASV_1304	0	0	0	0	0	0	0	0	0	19	14	44	0	0	0	52	0	30	0	48	0	0	0	0
ASV_1305	0	0	0	0	0	0	0	0	0	33	17	30	0	0	0	88	0	0	26	13	0	0	0	0
ASV_1306	0	0	0	0	0	0	0	0	0	95	41	71	0	0	0	0	0	0	0	0	0	0	0	0
ASV_1307	0	0	0	0	0	0	0	0	0	0	0	0	0	0	0	0	10	197	0	0	0	0	0	0
ASV_1308	206	0	0	0	0	0	0	0	0	0	0	0	0	0	0	0	0	0	0	0	0	0	0	0
ASV_1309	0	0	0	20	0	0	0	0	0	0	0	0	0	0	0	19	0	144	23	0	0	0	0	0
ASV_1310	0	0	0	0	0	0	0	0	0	38	36	42	0	0	0	30	0	0	27	14	19	0	0	0
ASV_1311	0	0	0	0	0	0	0	0	0	0	12	0	0	0	0	0	0	0	0	18	0	28	148	0
ASV_1312	0	0	0	0	0	0	0	0	0	91	24	27	0	0	0	0	0	0	37	27	0	0	0	0
ASV_1313	0	0	0	0	0	0	0	0	0	0	0	0	0	0	0	0	0	206	0	0	0	0	0	0
ASV_1314	0	0	0	0	0	0	0	0	0	0	0	0	0	0	0	0	184	0	0	0	0	0	22	0
ASV_1315	0	0	0	0	0	0	0	0	0	0	0	0	0	0	0	7	35	0	0	0	0	164	0	0
ASV_1316	0	0	0	0	0	0	0	0	0	0	0	0	0	0	0	0	0	0	0	0	0	206	0	0
ASV_1317	0	0	0	0	0	0	0	0	0	0	0	0	0	0	0	16	0	0	15	0	0	174	0	0
ASV_1318	0	0	0	0	0	0	0	0	0	0	0	0	0	0	0	18	0	187	0	0	0	0	0	0
ASV_1319	0	0	0	0	0	0	205	0	0	0	0	0	0	0	0	0	0	0	0	0	0	0	0	0
ASV_1320	0	0	0	0	0	0	0	0	0	0	0	0	0	0	0	0	0	0	0	0	0	0	0	205
ASV_1321	0	3	18	51	3	8	13	0	8	0	2	0	0	0	26	0	0	0	0	50	9	0	13	0
ASV_1322	0	0	0	0	0	0	0	0	0	27	0	9	0	0	0	0	0	0	14	32	17	105	0	0
ASV_1323	0	0	0	0	0	0	0	0	0	53	54	46	0	0	0	10	0	0	10	13	18	0	0	0
ASV_1324	0	0	0	0	0	0	0	0	0	0	0	0	0	0	0	0	0	0	0	0	37	102	0	65
ASV_1325	0	0	0	0	0	0	0	0	0	74	70	60	0	0	0	0	0	0	0	0	0	0	0	0
ASV_1326	49	0	0	0	0	0	0	0	0	0	13	45	0	0	0	0	62	0	13	0	0	9	0	12
ASV_1327	0	0	0	0	0	0	0	0	0	0	0	0	0	0	0	0	0	0	0	0	0	0	203	0
ASV_1328	0	0	0	0	0	0	0	0	0	0	0	0	0	0	0	0	0	0	0	0	0	203	0	0
ASV_1329	72	0	0	0	0	0	0	0	0	22	12	10	0	0	0	24	0	17	45	0	0	0	0	0
ASV_1330	0	0	0	0	0	0	0	0	0	0	0	0	0	0	0	0	18	0	0	0	16	0	168	0
ASV_1331	0	0	0	0	0	0	0	0	0	0	0	0	0	0	0	0	0	202	0	0	0	0	0	0
ASV_1332	0	0	0	0	0	0	0	0	0	0	0	0	0	0	0	0	0	0	0	0	0	0	0	202
ASV_1333	128	0	73	0	0	0	0	0	0	0	0	0	0	0	0	0	0	0	0	0	0	0	0	0
ASV_1334	60	0	0	0	0	0	0	0	0	40	26	42	0	0	0	0	0	0	33	0	0	0	0	0
ASV_1335	0	0	0	0	0	0	0	0	0	104	45	52	0	0	0	0	0	0	0	0	0	0	0	0
ASV_1336	0	0	0	0	0	0	0	0	0	70	47	84	0	0	0	0	0	0	0	0	0	0	0	0
ASV_1337	0	0	0	0	0	0	0	0	0	0	0	0	0	0	0	5	0	196	0	0	0	0	0	0
ASV_1338	0	0	0	0	0	0	0	0	0	0	0	0	0	0	0	0	201	0	0	0	0	0	0	0
ASV_1339	0	0	0	0	0	0	0	0	0	0	0	0	0	0	0	108	0	0	0	0	0	0	0	93
ASV_1340	0	0	0	0	0	0	0	0	0	0	0	0	0	0	0	0	0	0	0	0	0	201	0	0
ASV_1341	0	0	200	0	0	0	0	0	0	0	0	0	0	0	0	0	0	0	0	0	0	0	0	0
ASV_1342	31	0	154	0	0	0	0	0	0	0	0	15	0	0	0	0	0	0	0	0	0	0	0	0
ASV_1343	0	200	0	0	0	0	0	0	0	0	0	0	0	0	0	0	0	0	0	0	0	0	0	0
ASV_1344	0	0	0	0	0	200	0	0	0	0	0	0	0	0	0	0	0	0	0	0	0	0	0	0
ASV_1345	0	0	0	0	0	0	0	48	30	9	0	0	0	0	0	19	17	17	16	0	9	16	0	19
ASV_1346	0	0	0	0	0	0	0	0	0	0	0	0	0	0	0	0	130	63	0	7	0	0	0	0
ASV_1347	0	0	0	0	0	0	0	0	0	15	24	161	0	0	0	0	0	0	0	0	0	0	0	0
ASV_1348	31	0	0	0	37	0	0	0	0	0	35	0	0	0	0	0	61	0	35	0	0	0	0	0
ASV_1349	0	0	0	0	0	0	0	0	0	107	42	50	0	0	0	0	0	0	0	0	0	0	0	0
ASV_1350	31	0	167	0	0	0	0	0	0	0	0	0	0	0	0	0	0	0	0	0	0	0	0	0
ASV_1351	0	0	59	124	0	0	0	0	0	0	0	0	0	0	0	0	0	0	15	0	0	0	0	0
ASV_1352	8	190	0	0	0	0	0	0	0	0	0	0	0	0	0	0	0	0	0	0	0	0	0	0
ASV_1353	0	16	0	0	12	68	0	0	0	0	6	0	0	0	0	0	12	60	24	0	0	0	0	0
ASV_1354	0	0	0	0	0	0	0	0	0	0	0	0	0	0	0	0	169	0	0	0	29	0	0	0
ASV_1355	0	0	0	0	0	0	0	0	0	0	0	0	0	0	0	7	132	0	24	35	0	0	0	0
ASV_1356	107	0	90	0	0	0	0	0	0	0	0	0	0	0	0	0	0	0	0	0	0	0	0	0
ASV_1357	2	0	9	10	8	13	14	9	0	0	3	3	24	27	4	13	10	8	6	6	4	0	6	18
ASV_1358	0	0	0	0	0	0	0	0	0	8	0	0	0	0	0	25	47	0	20	19	49	0	29	0
ASV_1359	0	0	0	0	0	0	0	0	0	20	102	75	0	0	0	0	0	0	0	0	0	0	0	0
ASV_1360	0	0	0	0	0	0	0	0	0	0	0	0	0	0	0	0	0	0	0	0	0	0	192	5
ASV_1361	50	15	131	0	0	0	0	0	0	0	0	0	0	0	0	0	0	0	0	0	0	0	0	0
ASV_1362	9	16	0	0	28	0	5	3	3	21	15	12	0	12	0	10	9	10	0	0	0	20	0	23
ASV_1363	0	0	0	28	0	0	0	0	0	0	0	0	0	0	0	53	35	0	80	0	0	0	0	0
ASV_1364	0	0	0	0	0	0	0	0	0	0	0	0	0	0	0	0	0	196	0	0	0	0	0	0
ASV_1365	0	0	0	0	0	0	0	0	0	0	0	0	0	0	0	0	196	0	0	0	0	0	0	0
ASV_1366	0	0	193	0	0	0	0	0	0	0	0	0	2	0	0	0	0	0	0	0	0	0	0	0
ASV_1367	193	0	0	0	0	0	0	0	0	0	0	0	0	0	0	0	2	0	0	0	0	0	0	0
ASV_1368	92	0	0	0	0	0	0	0	0	0	0	0	0	0	103	0	0	0	0	0	0	0	0	0
ASV_1369	0	0	0	21	0	0	0	0	0	0	0	0	0	24	39	0	0	0	0	41	31	0	39	0
ASV_1370	0	0	0	0	0	0	0	0	0	0	0	0	0	0	0	9	0	0	0	33	0	153	0	0
ASV_1371	0	0	0	0	0	0	0	0	0	0	0	0	0	0	0	0	189	0	0	6	0	0	0	0
ASV_1372	0	0	0	0	0	0	0	0	0	0	0	0	0	0	0	0	0	195	0	0	0	0	0	0
ASV_1373	0	0	0	0	0	0	187	8	0	0	0	0	0	0	0	0	0	0	0	0	0	0	0	0
ASV_1374	0	0	0	0	0	0	0	0	0	0	0	0	0	0	195	0	0	0	0	0	0	0	0	0
ASV_1375	0	194	0	0	0	0	0	0	0	0	0	0	0	0	0	0	0	0	0	0	0	0	0	0
ASV_1376	194	0	0	0	0	0	0	0	0	0	0	0	0	0	0	0	0	0	0	0	0	0	0	0
ASV_1377	0	0	0	0	0	47	0	0	0	0	0	0	0	0	0	71	51	0	0	0	25	0	0	0
ASV_1378	0	0	0	0	0	0	0	0	0	79	84	31	0	0	0	0	0	0	0	0	0	0	0	0
ASV_1379	0	0	0	0	0	0	0	0	0	0	0	0	0	0	0	0	0	194	0	0	0	0	0	0
ASV_1380	0	0	0	0	0	0	0	0	0	0	0	0	0	0	0	0	194	0	0	0	0	0	0	0
ASV_1381	0	0	0	0	0	0	0	0	0	0	0	0	0	0	0	0	0	0	0	0	0	0	0	194
ASV_1382	0	0	0	0	0	0	0	0	0	0	0	0	0	194	0	0	0	0	0	0	0	0	0	0
ASV_1383	0	0	0	0	37	0	0	0	0	0	0	7	0	0	0	48	7	0	42	3	49	0	0	0
ASV_1384	0	0	0	0	0	0	0	0	0	0	0	33	0	0	0	16	46	0	0	46	52	0	0	0
ASV_1385	0	0	0	0	0	0	0	0	0	0	0	0	0	0	0	0	0	136	0	27	30	0	0	0
ASV_1386	0	0	0	0	0	0	0	0	0	0	0	0	0	0	0	0	0	164	29	0	0	0	0	0
ASV_1387	0	0	0	0	0	0	0	0	0	26	68	41	0	0	0	0	0	0	0	0	0	58	0	0
ASV_1388	21	29	0	7	0	7	5	5	5	0	2	0	4	0	9	8	11	12	12	9	4	11	6	25
ASV_1389	103	0	0	0	0	0	0	0	0	27	14	20	0	0	0	0	0	0	0	0	28	0	0	0
ASV_1390	0	0	0	0	0	0	0	0	0	0	0	0	0	0	0	44	60	0	56	0	22	10	0	0
ASV_1391	0	0	0	0	0	0	0	0	0	0	0	0	0	0	0	13	172	0	0	7	0	0	0	0
ASV_1392	0	0	0	0	0	0	0	0	0	0	0	0	0	0	0	0	0	0	57	0	0	135	0	0
ASV_1393	0	0	0	0	0	0	0	0	0	0	0	0	0	0	0	0	176	0	16	0	0	0	0	0
ASV_1394	0	0	0	0	0	0	0	0	0	0	0	0	0	0	0	0	0	192	0	0	0	0	0	0
ASV_1395	0	0	0	0	0	0	0	0	0	0	0	0	0	0	0	0	0	0	0	0	0	0	192	0
ASV_1396	0	0	0	0	0	0	0	0	0	0	0	0	0	0	0	0	0	0	0	0	0	192	0	0
ASV_1397	129	2	60	0	0	0	0	0	0	0	0	0	0	0	0	0	0	0	0	0	0	0	0	0
ASV_1398	22	25	0	0	0	48	0	0	0	0	0	0	0	0	0	28	0	0	0	0	68	0	0	0
ASV_1399	0	0	0	0	0	191	0	0	0	0	0	0	0	0	0	0	0	0	0	0	0	0	0	0
ASV_1400	0	0	0	0	191	0	0	0	0	0	0	0	0	0	0	0	0	0	0	0	0	0	0	0
ASV_1401	0	0	0	0	6	0	0	0	0	0	0	0	0	0	0	0	0	161	24	0	0	0	0	0
ASV_1402	0	0	0	0	0	0	0	0	0	0	0	0	0	0	0	0	0	0	61	65	65	0	0	0
ASV_1403	0	0	0	0	0	0	0	0	0	0	0	0	0	0	0	4	0	0	0	0	13	174	0	0
ASV_1404	0	0	0	0	0	0	0	0	0	0	0	0	0	0	0	0	176	0	0	0	15	0	0	0
ASV_1405	0	0	0	0	0	0	0	0	0	0	0	0	0	0	0	0	0	0	11	0	0	180	0	0
ASV_1406	0	0	0	0	0	0	0	0	0	75	64	52	0	0	0	0	0	0	0	0	0	0	0	0
ASV_1407	0	0	0	0	0	0	0	0	191	0	0	0	0	0	0	0	0	0	0	0	0	0	0	0
ASV_1408	0	0	190	0	0	0	0	0	0	0	0	0	0	0	0	0	0	0	0	0	0	0	0	0
ASV_1409	0	0	26	12	0	0	38	21	18	0	0	0	0	0	0	0	0	0	0	14	0	0	61	0
ASV_1410	190	0	0	0	0	0	0	0	0	0	0	0	0	0	0	0	0	0	0	0	0	0	0	0
ASV_1411	0	0	0	122	0	0	0	0	0	0	0	0	0	0	0	50	0	0	0	0	18	0	0	0
ASV_1412	0	0	0	0	0	0	0	0	0	0	0	0	0	0	0	0	0	0	0	0	13	177	0	0
ASV_1413	0	0	0	0	0	0	0	0	0	0	0	0	0	0	0	0	0	190	0	0	0	0	0	0
ASV_1414	14	0	142	0	0	0	0	0	0	0	0	33	0	0	0	0	0	0	0	0	0	0	0	0
ASV_1415	0	0	30	18	0	17	18	25	0	0	0	0	20	9	13	12	5	0	14	8	0	0	0	0
ASV_1416	0	189	0	0	0	0	0	0	0	0	0	0	0	0	0	0	0	0	0	0	0	0	0	0
ASV_1417	0	0	0	0	0	157	0	0	0	0	0	0	0	0	0	13	0	0	0	0	19	0	0	0
ASV_1418	0	0	0	0	0	130	0	0	0	0	0	0	0	0	0	44	0	2	8	2	3	0	0	0
ASV_1419	0	0	0	145	0	0	0	0	0	30	14	0	0	0	0	0	0	0	0	0	0	0	0	0
ASV_1420	0	0	0	0	0	0	0	0	0	0	0	0	0	0	0	0	0	0	0	0	14	175	0	0
ASV_1421	0	0	0	0	0	0	0	0	0	0	0	0	0	0	0	32	0	98	36	18	5	0	0	0
ASV_1422	0	0	0	0	0	0	0	0	0	10	7	8	0	0	0	9	0	0	0	0	0	19	0	136
ASV_1423	0	0	0	0	0	0	0	0	0	9	0	0	0	0	0	0	0	0	0	0	0	180	0	0
ASV_1424	0	0	0	0	0	0	0	0	0	0	0	0	0	0	0	32	157	0	0	0	0	0	0	0
ASV_1425	0	0	0	0	0	0	0	0	0	0	0	0	0	0	0	0	0	0	0	0	0	0	0	189
ASV_1426	0	0	144	0	0	0	0	0	0	4	0	0	0	0	0	0	0	0	0	40	0	0	0	0
ASV_1427	0	0	5	10	24	5	12	5	7	8	15	11	22	4	8	4	0	0	0	19	8	2	14	5
ASV_1428	0	188	0	0	0	0	0	0	0	0	0	0	0	0	0	0	0	0	0	0	0	0	0	0
ASV_1429	0	0	0	0	0	188	0	0	0	0	0	0	0	0	0	0	0	0	0	0	0	0	0	0
ASV_1430	0	0	0	0	0	0	0	0	0	0	0	0	0	0	0	5	165	0	9	0	9	0	0	0
ASV_1431	0	0	0	0	0	0	0	0	0	0	0	0	0	0	59	0	0	0	0	68	61	0	0	0
ASV_1432	0	0	0	0	0	0	0	0	0	0	87	0	0	0	0	0	0	0	0	0	0	0	101	0
ASV_1433	0	0	0	0	0	0	0	0	0	0	0	0	0	0	0	0	0	188	0	0	0	0	0	0
ASV_1434	0	0	0	0	0	0	0	0	0	0	0	0	0	0	0	0	0	188	0	0	0	0	0	0
ASV_1435	0	0	143	0	0	0	0	0	0	0	0	0	0	0	0	0	0	0	44	0	0	0	0	0
ASV_1436	0	0	18	24	0	28	16	22	17	0	0	0	27	11	0	0	0	0	0	19	5	0	0	0
ASV_1437	0	187	0	0	0	0	0	0	0	0	0	0	0	0	0	0	0	0	0	0	0	0	0	0
ASV_1438	0	168	0	0	0	0	0	0	0	12	0	0	0	0	0	0	0	0	0	0	7	0	0	0
ASV_1439	181	0	0	0	0	0	0	0	0	0	0	0	0	0	0	0	0	0	0	0	6	0	0	0
ASV_1440	0	0	0	160	0	2	0	0	0	0	0	0	0	0	0	0	0	0	25	0	0	0	0	0
ASV_1441	0	0	0	0	145	0	0	0	0	0	0	0	0	0	0	0	0	0	42	0	0	0	0	0
ASV_1442	0	0	0	49	0	0	0	0	0	13	9	27	0	0	0	0	0	0	58	24	0	0	7	0
ASV_1443	0	0	0	0	0	0	0	0	0	0	0	0	0	0	0	0	0	0	7	0	15	0	0	165
ASV_1444	0	0	0	0	0	0	0	0	0	0	0	0	0	0	0	0	0	0	0	0	3	157	27	0
ASV_1445	0	0	0	0	0	0	0	0	0	83	45	59	0	0	0	0	0	0	0	0	0	0	0	0
ASV_1446	0	0	0	0	0	0	0	0	0	0	0	0	0	0	0	0	0	187	0	0	0	0	0	0
ASV_1447	0	0	186	0	0	0	0	0	0	0	0	0	0	0	0	0	0	0	0	0	0	0	0	0
ASV_1448	186	0	0	0	0	0	0	0	0	0	0	0	0	0	0	0	0	0	0	0	0	0	0	0
ASV_1449	0	0	0	0	0	157	0	0	0	29	0	0	0	0	0	0	0	0	0	0	0	0	0	0
ASV_1450	0	0	0	0	0	47	0	0	0	0	0	0	0	0	0	24	115	0	0	0	0	0	0	0
ASV_1451	0	0	0	0	29	0	0	0	0	42	93	13	0	0	0	0	0	0	9	0	0	0	0	0
ASV_1452	0	0	0	0	0	0	0	0	0	0	0	0	0	0	0	40	39	39	50	0	0	0	0	18
ASV_1453	0	0	0	0	0	0	0	0	0	65	57	64	0	0	0	0	0	0	0	0	0	0	0	0
ASV_1454	0	0	0	0	0	0	0	0	0	0	0	0	0	0	0	0	0	0	0	0	0	186	0	0
ASV_1455	0	185	0	0	0	0	0	0	0	0	0	0	0	0	0	0	0	0	0	0	0	0	0	0
ASV_1456	0	185	0	0	0	0	0	0	0	0	0	0	0	0	0	0	0	0	0	0	0	0	0	0
ASV_1457	11	21	0	12	8	0	3	38	0	0	0	0	22	0	3	12	9	9	6	6	0	7	3	15
ASV_1458	0	0	0	0	0	0	0	0	0	0	0	0	0	0	0	83	72	0	30	0	0	0	0	0
ASV_1459	0	0	0	0	0	0	72	0	0	53	19	41	0	0	0	0	0	0	0	0	0	0	0	0
ASV_1460	0	0	0	0	0	0	159	0	0	0	0	26	0	0	0	0	0	0	0	0	0	0	0	0
ASV_1461	184	0	0	0	0	0	0	0	0	0	0	0	0	0	0	0	0	0	0	0	0	0	0	0
ASV_1462	0	0	0	0	0	147	0	0	4	0	0	0	0	0	0	27	0	0	0	6	0	0	0	0
ASV_1463	0	0	0	0	0	0	0	0	0	0	0	0	0	0	0	38	101	0	22	12	11	0	0	0
ASV_1464	0	0	0	0	0	0	0	0	0	69	63	52	0	0	0	0	0	0	0	0	0	0	0	0
ASV_1465	0	0	0	0	0	0	142	0	0	19	12	11	0	0	0	0	0	0	0	0	0	0	0	0
ASV_1466	0	0	0	0	0	0	0	0	0	0	0	0	0	0	0	0	0	0	0	0	0	0	184	0
ASV_1467	0	0	0	0	0	0	0	0	0	0	0	0	0	0	0	0	0	0	0	0	0	184	0	0
ASV_1468	0	0	0	0	0	0	0	0	0	0	0	0	0	184	0	0	0	0	0	0	0	0	0	0
ASV_1469	0	0	0	47	0	0	0	0	0	22	0	0	0	0	0	28	15	0	0	71	0	0	0	0
ASV_1470	0	0	0	0	0	0	0	0	0	0	0	38	0	0	0	9	0	0	13	0	0	123	0	0
ASV_1471	0	0	0	0	0	0	0	0	0	0	0	0	0	0	183	0	0	0	0	0	0	0	0	0
ASV_1472	162	0	18	0	0	0	0	0	0	0	0	0	0	0	0	0	2	0	0	0	0	0	0	0
ASV_1473	0	0	0	0	0	0	0	0	0	83	39	60	0	0	0	0	0	0	0	0	0	0	0	0
ASV_1474	0	0	0	0	0	0	0	0	0	0	0	0	0	0	0	4	0	0	0	0	0	0	0	178
ASV_1475	0	0	0	0	0	0	0	0	0	0	0	0	0	0	0	0	0	0	0	0	0	0	0	182
ASV_1476	0	91	9	0	0	0	0	0	0	9	6	23	0	0	0	18	0	0	10	11	4	0	0	0
ASV_1477	0	0	0	0	0	0	0	0	0	50	20	56	0	0	0	17	0	0	0	0	6	32	0	0
ASV_1478	0	0	0	0	0	0	0	0	0	33	101	47	0	0	0	0	0	0	0	0	0	0	0	0
ASV_1479	0	0	0	0	0	0	0	0	0	0	0	0	0	0	0	0	181	0	0	0	0	0	0	0
ASV_1480	0	0	0	0	0	0	0	0	0	0	0	0	0	0	0	181	0	0	0	0	0	0	0	0
ASV_1481	0	0	167	0	0	0	0	0	0	0	0	0	0	0	0	0	13	0	0	0	0	0	0	0
ASV_1482	0	0	77	0	0	0	0	0	0	0	0	0	0	0	0	30	0	0	59	0	14	0	0	0
ASV_1483	0	0	0	23	11	51	12	0	0	0	0	0	0	0	0	0	0	0	0	0	67	0	16	0
ASV_1484	0	0	0	0	0	0	0	0	0	11	0	0	0	0	0	0	0	154	0	0	15	0	0	0
ASV_1485	0	0	0	0	0	0	0	0	0	0	0	0	0	0	0	11	0	0	5	0	26	0	0	138
ASV_1486	0	0	0	0	0	0	0	0	0	91	16	45	0	0	0	0	0	0	28	0	0	0	0	0
ASV_1487	0	0	21	0	0	0	0	0	0	0	0	0	0	0	0	18	109	0	15	13	3	0	0	0
ASV_1488	0	179	0	0	0	0	0	0	0	0	0	0	0	0	0	0	0	0	0	0	0	0	0	0
ASV_1489	179	0	0	0	0	0	0	0	0	0	0	0	0	0	0	0	0	0	0	0	0	0	0	0
ASV_1490	0	0	0	0	9	0	0	0	0	0	0	0	0	0	0	20	88	0	20	35	7	0	0	0
ASV_1491	0	0	0	0	0	0	0	0	0	0	0	0	0	0	0	13	156	0	0	0	10	0	0	0
ASV_1492	0	0	0	0	0	0	0	0	0	0	0	0	0	0	0	0	0	179	0	0	0	0	0	0
ASV_1493	0	0	0	0	0	0	0	0	0	0	0	0	0	0	0	0	179	0	0	0	0	0	0	0
ASV_1494	0	178	0	0	0	0	0	0	0	0	0	0	0	0	0	0	0	0	0	0	0	0	0	0
ASV_1495	178	0	0	0	0	0	0	0	0	0	0	0	0	0	0	0	0	0	0	0	0	0	0	0
ASV_1496	0	0	0	0	178	0	0	0	0	0	0	0	0	0	0	0	0	0	0	0	0	0	0	0
ASV_1497	0	0	0	0	53	0	0	0	0	0	0	0	0	0	0	55	0	0	38	0	32	0	0	0
ASV_1498	0	0	0	0	5	0	0	0	0	23	22	0	0	0	0	24	63	0	35	6	0	0	0	0
ASV_1499	0	0	0	0	0	0	0	0	0	0	0	0	0	0	0	0	0	0	49	5	23	0	101	0
ASV_1500	0	0	0	0	0	0	0	0	0	60	0	48	0	0	0	0	0	0	15	20	0	35	0	0
ASV_1501	0	0	0	0	0	0	0	0	0	59	64	55	0	0	0	0	0	0	0	0	0	0	0	0
ASV_1502	0	0	177	0	0	0	0	0	0	0	0	0	0	0	0	0	0	0	0	0	0	0	0	0
ASV_1503	0	0	160	0	0	0	0	0	0	0	0	0	0	0	0	0	0	0	17	0	0	0	0	0
ASV_1504	0	3	6	30	0	11	30	0	0	0	0	0	0	0	10	0	0	0	0	31	17	0	35	4
ASV_1505	20	21	0	0	0	0	0	0	0	17	14	0	0	0	0	0	55	28	22	0	0	0	0	0
ASV_1506	91	0	0	0	0	0	0	0	0	0	0	0	0	0	0	0	0	0	39	15	0	0	0	32
ASV_1507	0	0	0	0	0	0	0	0	0	0	0	0	0	0	0	0	0	0	97	23	57	0	0	0
ASV_1508	0	0	0	0	0	0	0	0	0	0	0	0	0	0	0	0	0	0	111	31	35	0	0	0
ASV_1509	0	0	0	0	0	0	0	0	0	0	0	0	0	43	52	0	0	0	0	38	44	0	0	0
ASV_1510	0	0	0	0	0	0	0	0	0	0	0	0	0	0	0	12	104	61	0	0	0	0	0	0
ASV_1511	0	0	0	0	0	0	0	0	0	0	0	0	0	0	0	0	9	0	0	0	0	0	0	168
ASV_1512	0	0	0	0	0	0	0	177	0	0	0	0	0	0	0	0	0	0	0	0	0	0	0	0
ASV_1513	0	0	0	0	0	0	0	0	0	0	0	0	0	0	0	0	0	0	0	0	0	0	177	0
ASV_1514	0	0	176	0	0	0	0	0	0	0	0	0	0	0	0	0	0	0	0	0	0	0	0	0
ASV_1515	84	0	92	0	0	0	0	0	0	0	0	0	0	0	0	0	0	0	0	0	0	0	0	0
ASV_1516	0	176	0	0	0	0	0	0	0	0	0	0	0	0	0	0	0	0	0	0	0	0	0	0
ASV_1517	176	0	0	0	0	0	0	0	0	0	0	0	0	0	0	0	0	0	0	0	0	0	0	0
ASV_1518	66	0	0	0	0	0	0	0	0	27	12	19	0	0	0	17	0	0	35	0	0	0	0	0
ASV_1519	0	0	0	0	0	0	0	0	0	0	0	0	0	0	0	0	0	143	22	11	0	0	0	0
ASV_1520	0	0	0	0	0	0	0	0	0	7	0	0	0	0	0	0	169	0	0	0	0	0	0	0
ASV_1521	0	0	0	0	0	0	0	0	0	0	0	0	0	0	0	0	176	0	0	0	0	0	0	0
ASV_1522	175	0	0	0	0	0	0	0	0	0	0	0	0	0	0	0	0	0	0	0	0	0	0	0
ASV_1523	0	0	0	0	0	0	0	0	0	0	0	0	0	0	0	20	28	0	16	42	8	61	0	0
ASV_1524	0	0	0	0	0	0	0	0	0	0	0	0	0	0	0	38	0	137	0	0	0	0	0	0
ASV_1525	75	0	84	0	0	0	0	0	0	0	5	10	0	0	0	0	0	0	0	0	0	0	0	0
ASV_1526	0	51	0	0	0	0	0	0	0	49	0	0	0	0	0	0	0	74	0	0	0	0	0	0
ASV_1527	13	24	0	0	26	3	0	5	0	19	13	20	25	26	0	0	0	0	0	0	0	0	0	0
ASV_1528	6	21	0	0	5	0	0	0	0	12	10	6	0	0	0	29	4	18	11	0	0	18	0	34
ASV_1529	174	0	0	0	0	0	0	0	0	0	0	0	0	0	0	0	0	0	0	0	0	0	0	0
ASV_1530	164	0	0	0	0	0	0	0	0	0	0	0	0	0	0	10	0	0	0	0	0	0	0	0
ASV_1531	0	0	0	0	0	18	16	0	22	0	0	0	0	10	29	34	0	0	0	0	15	0	30	0
ASV_1532	0	0	0	0	174	0	0	0	0	0	0	0	0	0	0	0	0	0	0	0	0	0	0	0
ASV_1533	0	0	0	0	0	0	0	0	0	0	0	0	0	0	0	0	0	0	34	60	27	0	0	53
ASV_1534	0	0	0	0	0	0	0	0	0	0	0	0	0	0	0	70	0	27	17	0	0	7	53	0
ASV_1535	0	0	0	0	0	0	0	0	0	0	0	0	0	0	0	0	0	173	0	0	0	0	0	0
ASV_1536	0	0	12	8	3	10	24	14	14	6	6	0	9	0	29	0	0	0	0	23	0	5	9	0
ASV_1537	0	0	0	0	12	0	0	0	0	0	0	52	0	0	0	38	0	0	13	0	0	50	7	0
ASV_1538	0	0	0	0	0	0	0	0	0	46	51	42	0	0	0	15	0	0	0	0	18	0	0	0
ASV_1539	0	0	0	0	0	0	0	0	0	0	0	0	0	0	0	0	0	172	0	0	0	0	0	0
ASV_1540	0	0	20	0	0	0	0	0	0	6	3	0	0	0	0	11	75	0	3	28	25	0	0	0
ASV_1541	0	171	0	0	0	0	0	0	0	0	0	0	0	0	0	0	0	0	0	0	0	0	0	0
ASV_1542	0	6	0	0	0	0	0	0	0	0	0	0	0	0	0	16	132	12	5	0	0	0	0	0
ASV_1543	171	0	0	0	0	0	0	0	0	0	0	0	0	0	0	0	0	0	0	0	0	0	0	0
ASV_1544	171	0	0	0	0	0	0	0	0	0	0	0	0	0	0	0	0	0	0	0	0	0	0	0
ASV_1545	2	0	0	0	0	0	0	0	0	0	0	7	0	0	0	9	5	0	0	0	0	116	32	0
ASV_1546	0	0	0	0	171	0	0	0	0	0	0	0	0	0	0	0	0	0	0	0	0	0	0	0
ASV_1547	0	0	0	0	141	0	0	0	0	0	0	0	0	0	0	17	0	0	8	0	5	0	0	0
ASV_1548	0	0	0	0	163	0	0	0	0	0	0	8	0	0	0	0	0	0	0	0	0	0	0	0
ASV_1549	0	0	0	0	0	0	15	0	0	39	86	31	0	0	0	0	0	0	0	0	0	0	0	0
ASV_1550	0	0	0	0	0	0	0	0	0	0	0	0	0	0	0	0	0	171	0	0	0	0	0	0
ASV_1551	0	0	0	0	0	0	0	0	0	0	0	0	0	0	0	0	0	171	0	0	0	0	0	0
ASV_1552	0	0	0	0	0	0	0	0	0	0	0	0	0	0	0	0	0	0	0	0	0	0	0	171
ASV_1553	0	0	0	0	0	0	0	0	0	0	0	0	0	0	171	0	0	0	0	0	0	0	0	0
ASV_1554	0	9	7	0	24	0	8	9	0	10	0	0	12	7	14	0	0	0	15	18	16	21	0	0
ASV_1555	0	0	0	0	0	10	0	0	0	0	0	0	0	0	0	16	131	0	13	0	0	0	0	0
ASV_1556	0	0	0	11	0	39	0	0	0	26	27	42	0	0	0	25	0	0	0	0	0	0	0	0
ASV_1557	0	0	0	170	0	0	0	0	0	0	0	0	0	0	0	0	0	0	0	0	0	0	0	0
ASV_1558	0	0	0	0	0	0	0	0	0	25	0	21	0	0	0	0	0	0	51	53	20	0	0	0
ASV_1559	0	0	0	0	0	0	0	0	0	16	20	16	0	0	0	30	38	0	38	12	0	0	0	0
ASV_1560	0	0	0	0	0	0	0	0	0	0	0	0	0	0	0	0	0	170	0	0	0	0	0	0
ASV_1561	0	0	0	0	0	0	0	0	0	0	0	0	0	0	0	0	0	0	0	0	0	168	0	2
ASV_1562	0	0	0	0	0	0	0	0	0	0	0	0	0	0	0	0	0	0	0	0	0	0	170	0
ASV_1563	88	0	81	0	0	0	0	0	0	0	0	0	0	0	0	0	0	0	0	0	0	0	0	0
ASV_1564	144	0	0	0	0	0	0	0	0	12	0	13	0	0	0	0	0	0	0	0	0	0	0	0
ASV_1565	0	0	0	18	0	22	15	30	14	0	0	0	7	0	6	0	0	0	0	20	25	0	12	0
ASV_1566	0	0	0	0	0	0	0	0	0	0	0	0	0	0	0	0	0	169	0	0	0	0	0	0
ASV_1567	0	0	0	0	0	0	0	0	0	0	0	0	0	0	0	0	0	169	0	0	0	0	0	0
ASV_1568	0	168	0	0	0	0	0	0	0	0	0	0	0	0	0	0	0	0	0	0	0	0	0	0
ASV_1569	0	168	0	0	0	0	0	0	0	0	0	0	0	0	0	0	0	0	0	0	0	0	0	0
ASV_1570	168	0	0	0	0	0	0	0	0	0	0	0	0	0	0	0	0	0	0	0	0	0	0	0
ASV_1571	0	0	0	0	0	0	0	0	0	0	0	0	0	0	0	11	0	0	64	37	45	11	0	0
ASV_1572	0	0	0	0	0	0	0	0	0	0	0	0	0	0	0	0	130	0	0	0	0	38	0	0
ASV_1573	0	0	0	0	0	0	0	0	0	0	0	0	0	0	0	7	0	0	0	0	0	0	161	0
ASV_1574	0	0	0	0	0	0	0	0	0	0	0	0	0	0	0	0	0	0	0	0	0	0	168	0
ASV_1575	0	0	164	0	0	0	0	0	0	0	0	0	0	0	3	0	0	0	0	0	0	0	0	0
ASV_1576	11	12	14	0	0	8	11	10	20	0	0	0	29	4	9	0	7	0	0	10	8	0	14	0
ASV_1577	0	0	0	0	0	81	0	0	0	0	0	0	0	0	0	0	0	0	44	0	42	0	0	0
ASV_1578	0	0	0	0	0	0	0	0	0	0	0	0	0	0	0	0	135	0	32	0	0	0	0	0
ASV_1579	0	0	0	0	0	0	0	0	0	0	8	0	0	0	0	0	0	0	0	0	0	0	159	0
ASV_1580	0	0	0	0	0	0	0	0	0	0	0	0	0	0	0	0	0	0	0	0	0	0	0	167
ASV_1581	0	0	0	0	0	0	0	0	0	0	0	0	0	0	167	0	0	0	0	0	0	0	0	0
ASV_1582	0	0	166	0	0	0	0	0	0	0	0	0	0	0	0	0	0	0	0	0	0	0	0	0
ASV_1583	0	0	29	25	0	27	0	34	30	0	0	0	21	0	0	0	0	0	0	0	0	0	0	0
ASV_1584	0	166	0	0	0	0	0	0	0	0	0	0	0	0	0	0	0	0	0	0	0	0	0	0
ASV_1585	166	0	0	0	0	0	0	0	0	0	0	0	0	0	0	0	0	0	0	0	0	0	0	0
ASV_1586	0	0	0	0	0	0	0	0	0	0	0	0	0	0	0	0	0	0	44	49	73	0	0	0
ASV_1587	0	0	0	0	0	0	0	0	0	0	0	0	0	0	0	0	166	0	0	0	0	0	0	0
ASV_1588	0	0	0	0	0	0	0	0	0	0	0	0	0	0	0	0	0	0	0	0	0	0	166	0
ASV_1589	0	0	0	0	0	0	0	0	0	0	0	0	0	0	0	0	0	0	0	0	0	166	0	0
ASV_1590	0	0	165	0	0	0	0	0	0	0	0	0	0	0	0	0	0	0	0	0	0	0	0	0
ASV_1591	48	0	117	0	0	0	0	0	0	0	0	0	0	0	0	0	0	0	0	0	0	0	0	0
ASV_1592	0	0	103	0	0	0	0	0	0	45	17	0	0	0	0	0	0	0	0	0	0	0	0	0
ASV_1593	165	0	0	0	0	0	0	0	0	0	0	0	0	0	0	0	0	0	0	0	0	0	0	0
ASV_1594	0	0	0	0	0	0	0	0	0	0	0	0	0	0	0	0	165	0	0	0	0	0	0	0
ASV_1595	0	0	0	0	0	0	0	0	0	0	0	0	0	0	0	0	165	0	0	0	0	0	0	0
ASV_1596	0	0	0	0	0	0	0	0	0	0	0	0	0	0	0	0	0	0	0	0	0	0	165	0
ASV_1597	164	0	0	0	0	0	0	0	0	0	0	0	0	0	0	0	0	0	0	0	0	0	0	0
ASV_1598	79	0	0	0	0	0	0	0	0	0	0	0	0	0	0	28	0	0	16	0	41	0	0	0
ASV_1599	0	0	0	139	0	0	0	0	0	0	0	0	0	0	0	25	0	0	0	0	0	0	0	0
ASV_1600	0	0	0	0	0	0	0	0	0	19	25	27	0	0	0	22	0	0	13	34	24	0	0	0
ASV_1601	0	0	0	0	0	0	0	0	0	89	32	43	0	0	0	0	0	0	0	0	0	0	0	0
ASV_1602	0	0	0	0	0	0	0	0	0	0	0	0	0	0	0	0	164	0	0	0	0	0	0	0
ASV_1603	18	0	145	0	0	0	0	0	0	0	0	0	0	0	0	0	0	0	0	0	0	0	0	0
ASV_1604	13	12	0	5	8	0	0	0	14	7	0	0	5	0	0	21	10	27	21	0	0	9	0	11
ASV_1605	0	0	0	0	163	0	0	0	0	0	0	0	0	0	0	0	0	0	0	0	0	0	0	0
ASV_1606	0	0	0	0	0	0	101	0	0	0	34	28	0	0	0	0	0	0	0	0	0	0	0	0
ASV_1607	0	0	0	0	0	0	0	0	0	0	0	0	0	0	0	31	132	0	0	0	0	0	0	0
ASV_1608	0	0	0	0	0	0	0	0	0	0	0	0	0	0	0	0	0	0	0	0	0	163	0	0
ASV_1609	0	0	0	0	0	0	0	0	0	0	0	0	0	0	163	0	0	0	0	0	0	0	0	0
ASV_1610	0	76	0	0	0	0	0	0	0	0	0	0	0	0	86	0	0	0	0	0	0	0	0	0
ASV_1611	0	71	0	0	0	0	0	0	0	27	19	45	0	0	0	0	0	0	0	0	0	0	0	0
ASV_1612	162	0	0	0	0	0	0	0	0	0	0	0	0	0	0	0	0	0	0	0	0	0	0	0
ASV_1613	0	0	0	7	7	0	0	9	28	4	10	9	0	0	0	12	12	7	5	0	0	26	0	26
ASV_1614	0	0	0	111	0	0	0	0	3	0	0	0	0	0	0	18	0	0	0	0	30	0	0	0
ASV_1615	0	0	0	0	0	0	0	0	0	0	0	0	0	0	0	16	0	0	38	54	54	0	0	0
ASV_1616	0	0	0	0	0	0	0	0	0	0	0	0	0	0	0	5	0	0	23	125	9	0	0	0
ASV_1617	0	0	0	0	0	0	0	0	0	10	137	15	0	0	0	0	0	0	0	0	0	0	0	0
ASV_1618	0	0	0	0	0	0	0	0	0	146	0	16	0	0	0	0	0	0	0	0	0	0	0	0
ASV_1619	0	0	0	0	0	0	0	0	0	0	0	0	0	0	0	0	162	0	0	0	0	0	0	0
ASV_1620	0	0	0	0	0	0	0	0	0	0	0	0	0	0	0	0	0	0	0	0	0	162	0	0
ASV_1621	0	0	161	0	0	0	0	0	0	0	0	0	0	0	0	0	0	0	0	0	0	0	0	0
ASV_1622	134	0	0	0	0	0	0	0	0	15	4	8	0	0	0	0	0	0	0	0	0	0	0	0
ASV_1623	0	0	0	0	0	0	0	0	0	0	0	0	0	0	0	15	0	0	66	61	19	0	0	0
ASV_1624	0	0	0	0	0	0	0	0	0	0	0	0	0	0	0	0	0	0	90	71	0	0	0	0
ASV_1625	0	0	0	0	0	0	0	0	0	0	0	0	0	0	0	0	161	0	0	0	0	0	0	0
ASV_1626	0	0	160	0	0	0	0	0	0	0	0	0	0	0	0	0	0	0	0	0	0	0	0	0
ASV_1627	160	0	0	0	0	0	0	0	0	0	0	0	0	0	0	0	0	0	0	0	0	0	0	0
ASV_1628	160	0	0	0	0	0	0	0	0	0	0	0	0	0	0	0	0	0	0	0	0	0	0	0
ASV_1629	0	0	0	0	0	160	0	0	0	0	0	0	0	0	0	0	0	0	0	0	0	0	0	0
ASV_1630	0	0	0	0	0	0	0	0	0	0	0	0	0	0	0	9	97	0	0	0	54	0	0	0
ASV_1631	0	0	0	0	0	0	0	0	0	67	37	51	0	0	0	0	0	0	0	0	5	0	0	0
ASV_1632	0	0	0	0	0	0	0	0	0	0	0	0	0	0	0	0	0	0	27	53	15	65	0	0
ASV_1633	0	0	0	0	0	0	0	0	0	5	9	12	0	0	0	10	124	0	0	0	0	0	0	0
ASV_1634	0	0	159	0	0	0	0	0	0	0	0	0	0	0	0	0	0	0	0	0	0	0	0	0
ASV_1635	0	0	159	0	0	0	0	0	0	0	0	0	0	0	0	0	0	0	0	0	0	0	0	0
ASV_1636	0	0	52	0	0	0	0	0	0	0	0	0	0	0	81	0	26	0	0	0	0	0	0	0
ASV_1637	0	77	0	0	0	0	0	0	0	25	0	28	0	0	0	0	0	0	0	29	0	0	0	0
ASV_1638	0	0	0	0	0	49	0	0	0	0	14	0	0	0	0	16	61	0	0	0	19	0	0	0
ASV_1639	0	0	0	0	0	0	0	0	0	0	0	0	0	0	0	0	0	0	0	0	6	0	0	153
ASV_1640	0	0	0	0	0	0	0	0	0	35	29	26	0	0	0	23	0	0	0	0	0	0	0	46
ASV_1641	0	0	0	0	0	0	0	0	0	7	140	12	0	0	0	0	0	0	0	0	0	0	0	0
ASV_1642	0	0	0	0	0	0	0	0	0	0	0	0	0	0	0	80	0	0	0	0	0	0	0	79
ASV_1643	0	0	0	0	0	0	0	0	0	0	0	0	0	0	0	0	0	0	0	0	0	159	0	0
ASV_1644	0	0	6	9	0	7	9	14	19	0	21	0	23	2	5	0	0	4	30	5	4	0	0	0
ASV_1645	0	0	0	0	158	0	0	0	0	0	0	0	0	0	0	0	0	0	0	0	0	0	0	0
ASV_1646	0	0	0	0	0	0	0	0	0	7	0	0	0	0	0	14	132	0	0	0	5	0	0	0
ASV_1647	0	0	0	0	0	0	0	0	0	0	0	0	0	0	0	0	0	0	0	6	4	0	0	148
ASV_1648	0	0	0	0	0	0	0	0	0	54	58	46	0	0	0	0	0	0	0	0	0	0	0	0
ASV_1649	0	0	0	0	0	0	0	0	0	0	0	0	0	0	0	0	0	158	0	0	0	0	0	0
ASV_1650	0	0	0	0	0	0	0	0	0	0	0	0	0	0	0	0	0	158	0	0	0	0	0	0
ASV_1651	0	0	0	0	0	0	0	0	158	0	0	0	0	0	0	0	0	0	0	0	0	0	0	0
ASV_1652	0	0	125	0	0	0	0	0	0	0	0	0	0	0	0	0	0	32	0	0	0	0	0	0
ASV_1653	0	0	7	37	0	13	0	21	42	0	0	0	0	0	6	0	0	0	0	31	0	0	0	0
ASV_1654	0	157	0	0	0	0	0	0	0	0	0	0	0	0	0	0	0	0	0	0	0	0	0	0
ASV_1655	70	87	0	0	0	0	0	0	0	0	0	0	0	0	0	0	0	0	0	0	0	0	0	0
ASV_1656	0	0	0	0	0	0	0	0	0	12	0	0	0	0	0	48	0	88	9	0	0	0	0	0
ASV_1657	0	0	0	0	0	0	0	0	0	0	21	0	0	0	0	0	59	0	0	0	0	77	0	0
ASV_1658	0	0	0	0	0	0	0	0	0	0	0	0	0	0	0	0	0	157	0	0	0	0	0	0
ASV_1659	0	0	0	0	0	0	0	0	0	0	0	0	0	0	0	0	0	157	0	0	0	0	0	0
ASV_1660	0	0	0	0	0	0	0	0	0	0	0	0	0	0	0	0	157	0	0	0	0	0	0	0
ASV_1661	0	0	0	0	0	0	0	0	0	0	0	0	0	0	0	4	153	0	0	0	0	0	0	0
ASV_1662	0	0	0	0	0	0	0	0	0	0	0	0	0	0	0	18	139	0	0	0	0	0	0	0
ASV_1663	83	0	73	0	0	0	0	0	0	0	0	0	0	0	0	0	0	0	0	0	0	0	0	0
ASV_1664	0	156	0	0	0	0	0	0	0	0	0	0	0	0	0	0	0	0	0	0	0	0	0	0
ASV_1665	156	0	0	0	0	0	0	0	0	0	0	0	0	0	0	0	0	0	0	0	0	0	0	0
ASV_1666	0	0	0	0	0	13	0	0	0	0	0	0	0	0	0	0	0	0	24	0	0	119	0	0
ASV_1667	0	0	0	0	0	0	0	0	0	0	26	23	0	0	0	37	0	0	11	8	6	45	0	0
ASV_1668	0	0	0	0	0	0	140	0	0	8	0	8	0	0	0	0	0	0	0	0	0	0	0	0
ASV_1669	0	0	0	0	0	0	0	0	0	0	0	0	0	0	0	0	156	0	0	0	0	0	0	0
ASV_1670	0	0	155	0	0	0	0	0	0	0	0	0	0	0	0	0	0	0	0	0	0	0	0	0
ASV_1671	5	0	132	0	0	0	0	0	0	0	0	0	0	0	0	3	0	0	15	0	0	0	0	0
ASV_1672	0	0	77	0	0	0	0	0	0	40	19	19	0	0	0	0	0	0	0	0	0	0	0	0
ASV_1673	0	155	0	0	0	0	0	0	0	0	0	0	0	0	0	0	0	0	0	0	0	0	0	0
ASV_1674	155	0	0	0	0	0	0	0	0	0	0	0	0	0	0	0	0	0	0	0	0	0	0	0
ASV_1675	0	0	0	0	0	0	0	0	0	8	11	7	0	0	0	32	0	0	9	43	45	0	0	0
ASV_1676	0	0	0	0	0	0	0	0	0	0	0	0	0	0	0	37	0	0	0	23	31	10	54	0
ASV_1677	0	0	0	0	0	0	0	0	0	0	0	0	0	0	0	45	0	0	40	60	10	0	0	0
ASV_1678	0	0	0	0	0	0	0	0	0	43	30	41	0	0	0	31	0	0	0	10	0	0	0	0
ASV_1679	0	0	0	0	0	0	0	0	0	0	0	7	0	0	0	34	114	0	0	0	0	0	0	0
ASV_1680	0	0	0	0	0	0	0	0	0	27	99	20	0	0	0	0	9	0	0	0	0	0	0	0
ASV_1681	0	0	0	0	0	0	0	0	0	0	0	0	0	0	0	0	155	0	0	0	0	0	0	0
ASV_1682	0	0	0	0	0	0	0	0	0	0	0	0	0	0	0	0	129	0	0	0	0	0	26	0
ASV_1683	0	0	0	0	0	0	0	0	0	0	0	0	0	0	155	0	0	0	0	0	0	0	0	0
ASV_1684	0	154	0	0	0	0	0	0	0	0	0	0	0	0	0	0	0	0	0	0	0	0	0	0
ASV_1685	154	0	0	0	0	0	0	0	0	0	0	0	0	0	0	0	0	0	0	0	0	0	0	0
ASV_1686	0	0	0	5	0	28	17	7	17	0	0	0	15	0	3	0	0	0	0	4	34	0	24	0
ASV_1687	0	0	0	0	0	0	0	0	0	19	28	0	0	0	0	0	36	0	0	0	71	0	0	0
ASV_1688	0	0	0	0	0	0	0	0	0	0	0	0	0	0	0	0	0	0	0	0	0	154	0	0
ASV_1689	0	0	153	0	0	0	0	0	0	0	0	0	0	0	0	0	0	0	0	0	0	0	0	0
ASV_1690	0	0	153	0	0	0	0	0	0	0	0	0	0	0	0	0	0	0	0	0	0	0	0	0
ASV_1691	0	0	8	3	3	9	9	16	10	0	0	0	25	3	9	3	0	3	0	5	9	6	17	15
ASV_1692	153	0	0	0	0	0	0	0	0	0	0	0	0	0	0	0	0	0	0	0	0	0	0	0
ASV_1693	0	0	0	26	0	7	16	0	28	0	0	0	23	10	19	0	0	0	0	0	0	0	24	0
ASV_1694	0	0	0	0	14	0	0	0	0	17	0	20	0	0	0	17	17	13	0	0	0	29	0	26
ASV_1695	0	0	0	0	0	0	0	0	0	31	32	60	0	0	0	13	0	0	0	10	0	0	7	0
ASV_1696	0	0	0	0	0	0	0	0	0	0	16	27	0	0	0	36	25	0	49	0	0	0	0	0
ASV_1697	0	0	0	0	0	0	0	0	0	48	52	53	0	0	0	0	0	0	0	0	0	0	0	0
ASV_1698	0	0	0	0	0	0	0	0	0	0	0	0	0	0	0	0	0	153	0	0	0	0	0	0
ASV_1699	0	0	0	0	0	0	0	0	0	0	0	0	0	0	0	7	146	0	0	0	0	0	0	0
ASV_1700	0	0	0	0	0	0	0	0	153	0	0	0	0	0	0	0	0	0	0	0	0	0	0	0
ASV_1701	0	0	100	0	0	0	0	0	0	9	0	0	0	0	0	0	0	0	30	13	0	0	0	0
ASV_1702	0	29	104	0	0	0	0	0	0	19	0	0	0	0	0	0	0	0	0	0	0	0	0	0
ASV_1703	0	0	32	0	0	31	3	20	5	0	0	0	0	0	25	0	0	0	0	0	36	0	0	0
ASV_1704	0	0	0	0	152	0	0	0	0	0	0	0	0	0	0	0	0	0	0	0	0	0	0	0
ASV_1705	0	0	0	0	0	0	0	0	0	38	43	59	0	0	0	0	0	0	0	12	0	0	0	0
ASV_1706	0	0	0	0	0	0	0	0	0	25	42	59	0	0	0	0	0	0	0	26	0	0	0	0
ASV_1707	0	0	0	0	0	0	0	0	0	0	0	0	0	0	0	0	0	152	0	0	0	0	0	0
ASV_1708	0	0	0	0	0	0	0	0	0	0	0	0	0	0	0	0	0	0	0	0	0	152	0	0
ASV_1709	0	0	0	0	0	0	0	0	0	0	0	0	0	0	0	0	0	0	0	0	0	152	0	0
ASV_1710	0	0	151	0	0	0	0	0	0	0	0	0	0	0	0	0	0	0	0	0	0	0	0	0
ASV_1711	0	0	14	0	0	22	0	23	25	0	0	0	0	0	29	0	0	0	0	0	27	0	11	0
ASV_1712	0	0	0	84	0	0	0	0	0	0	0	15	0	0	0	0	0	20	32	0	0	0	0	0
ASV_1713	0	0	0	0	0	0	0	0	0	15	17	14	0	0	0	0	0	0	33	43	29	0	0	0
ASV_1714	0	0	0	0	0	0	0	0	0	0	0	0	0	0	0	12	120	0	12	7	0	0	0	0
ASV_1715	0	0	0	0	0	0	0	0	0	0	0	0	0	0	0	0	0	0	0	0	0	151	0	0
ASV_1716	0	150	0	0	0	0	0	0	0	0	0	0	0	0	0	0	0	0	0	0	0	0	0	0
ASV_1717	0	148	0	0	0	0	0	0	0	0	0	0	0	0	0	0	0	0	0	2	0	0	0	0
ASV_1718	0	10	0	0	0	0	50	4	0	0	0	0	0	0	6	0	0	0	0	10	9	0	61	0
ASV_1719	122	0	0	0	0	0	0	12	0	0	0	0	0	0	2	0	2	0	0	12	0	0	0	0
ASV_1720	0	0	149	0	0	0	0	0	0	0	0	0	0	0	0	0	0	0	0	0	0	0	0	0
ASV_1721	0	0	59	0	0	0	0	0	0	0	0	0	0	0	0	0	0	55	0	0	12	23	0	0
ASV_1722	0	0	21	0	0	15	0	27	0	0	0	0	27	13	20	0	0	0	0	26	0	0	0	0
ASV_1723	149	0	0	0	0	0	0	0	0	0	0	0	0	0	0	0	0	0	0	0	0	0	0	0
ASV_1724	0	0	0	0	0	0	0	0	0	13	8	9	0	0	0	17	0	0	9	13	12	0	68	0
ASV_1725	0	0	0	0	0	0	0	0	0	0	9	0	0	0	0	11	0	0	9	7	0	113	0	0
ASV_1726	0	0	0	0	0	0	0	0	0	0	0	0	0	0	0	0	149	0	0	0	0	0	0	0
ASV_1727	0	0	0	0	0	0	0	0	149	0	0	0	0	0	0	0	0	0	0	0	0	0	0	0
ASV_1728	0	0	0	0	0	0	0	0	0	0	0	0	149	0	0	0	0	0	0	0	0	0	0	0
ASV_1729	0	0	115	0	0	0	0	0	0	11	13	9	0	0	0	0	0	0	0	0	0	0	0	0
ASV_1730	148	0	0	0	0	0	0	0	0	0	0	0	0	0	0	0	0	0	0	0	0	0	0	0
ASV_1731	148	0	0	0	0	0	0	0	0	0	0	0	0	0	0	0	0	0	0	0	0	0	0	0
ASV_1732	3	0	0	69	0	0	0	0	0	2	6	0	0	0	0	4	7	7	8	42	0	0	0	0
ASV_1733	4	0	0	0	0	0	0	0	0	0	0	0	0	0	0	0	144	0	0	0	0	0	0	0
ASV_1734	0	0	0	0	0	148	0	0	0	0	0	0	0	0	0	0	0	0	0	0	0	0	0	0
ASV_1735	0	0	0	0	0	0	0	0	0	0	0	0	0	0	0	0	0	0	53	67	28	0	0	0
ASV_1736	0	0	0	0	0	0	0	0	0	0	0	0	0	13	28	0	0	0	0	45	34	0	28	0
ASV_1737	0	0	0	0	0	0	0	0	0	0	19	13	0	0	0	0	0	0	0	11	27	78	0	0
ASV_1738	0	0	0	0	0	0	0	0	0	46	61	41	0	0	0	0	0	0	0	0	0	0	0	0
ASV_1739	0	0	147	0	0	0	0	0	0	0	0	0	0	0	0	0	0	0	0	0	0	0	0	0
ASV_1740	0	0	132	0	0	0	0	0	0	10	0	0	0	0	0	0	0	0	0	5	0	0	0	0
ASV_1741	0	0	0	0	0	0	0	0	0	0	0	0	0	0	0	0	0	93	18	0	36	0	0	0
ASV_1742	0	0	0	0	0	0	0	0	0	0	0	0	0	0	0	0	0	0	50	46	13	21	17	0
ASV_1743	0	0	0	0	0	0	102	0	0	17	0	13	0	0	0	0	0	0	15	0	0	0	0	0
ASV_1744	0	0	0	0	0	0	0	0	0	0	43	85	0	0	0	19	0	0	0	0	0	0	0	0
ASV_1745	0	0	0	0	0	0	0	0	0	68	0	79	0	0	0	0	0	0	0	0	0	0	0	0
ASV_1746	0	0	0	0	0	0	0	0	0	14	0	15	0	0	0	28	0	0	0	0	0	90	0	0
ASV_1747	0	0	0	0	0	0	0	0	0	0	0	0	0	0	0	0	147	0	0	0	0	0	0	0
ASV_1748	0	0	0	0	0	0	0	0	0	0	0	0	0	0	0	42	105	0	0	0	0	0	0	0
ASV_1749	0	0	144	2	0	0	0	0	0	0	0	0	0	0	0	0	0	0	0	0	0	0	0	0
ASV_1750	0	0	138	0	0	0	0	0	0	0	0	8	0	0	0	0	0	0	0	0	0	0	0	0
ASV_1751	0	0	146	0	0	0	0	0	0	0	0	0	0	0	0	0	0	0	0	0	0	0	0	0
ASV_1752	0	0	0	146	0	0	0	0	0	0	0	0	0	0	0	0	0	0	0	0	0	0	0	0
ASV_1753	0	0	0	0	0	0	0	0	0	0	0	0	0	16	23	0	0	0	0	44	34	0	29	0
ASV_1754	0	0	0	0	0	0	0	0	0	69	36	33	0	0	0	0	0	0	8	0	0	0	0	0
ASV_1755	0	0	0	0	0	0	0	0	0	23	18	13	0	0	0	28	0	58	6	0	0	0	0	0
ASV_1756	0	0	0	0	0	0	0	0	15	20	86	25	0	0	0	0	0	0	0	0	0	0	0	0
ASV_1757	0	0	0	0	0	0	0	0	0	67	26	28	0	0	0	25	0	0	0	0	0	0	0	0
ASV_1758	0	0	0	0	0	0	131	0	0	15	0	0	0	0	0	0	0	0	0	0	0	0	0	0
ASV_1759	0	0	0	0	0	0	0	0	0	0	0	0	0	0	0	0	0	146	0	0	0	0	0	0
ASV_1760	0	0	0	0	0	0	0	0	0	0	0	0	0	0	0	0	0	146	0	0	0	0	0	0
ASV_1761	0	0	0	0	0	0	0	0	0	0	0	0	0	0	0	0	146	0	0	0	0	0	0	0
ASV_1762	0	0	145	0	0	0	0	0	0	0	0	0	0	0	0	0	0	0	0	0	0	0	0	0
ASV_1763	0	0	12	10	0	5	10	5	8	0	0	0	15	5	16	7	0	4	6	20	11	0	11	0
ASV_1764	4	10	0	29	0	0	0	0	0	5	5	0	0	0	0	9	14	11	10	33	0	0	0	15
ASV_1765	65	0	0	0	0	80	0	0	0	0	0	0	0	0	0	0	0	0	0	0	0	0	0	0
ASV_1766	0	0	0	0	138	0	0	0	0	0	0	0	0	0	0	0	0	7	0	0	0	0	0	0
ASV_1767	0	0	0	0	0	0	0	0	0	21	8	0	0	0	0	21	21	0	39	30	5	0	0	0
ASV_1768	0	0	0	0	0	0	0	0	0	0	0	0	0	0	0	0	0	145	0	0	0	0	0	0
ASV_1769	0	0	0	0	0	0	0	0	0	0	0	0	0	0	0	29	116	0	0	0	0	0	0	0
ASV_1770	0	0	0	0	0	0	0	0	0	0	0	0	0	0	0	0	91	0	0	0	0	54	0	0
ASV_1771	144	0	0	0	0	0	0	0	0	0	0	0	0	0	0	0	0	0	0	0	0	0	0	0
ASV_1772	133	0	0	0	0	0	0	0	0	4	0	0	0	0	0	7	0	0	0	0	0	0	0	0
ASV_1773	144	0	0	0	0	0	0	0	0	0	0	0	0	0	0	0	0	0	0	0	0	0	0	0
ASV_1774	3	0	0	0	0	0	0	0	0	0	0	0	0	0	0	78	0	0	34	0	0	29	0	0
ASV_1775	0	0	0	0	0	131	0	0	0	9	0	0	0	0	0	4	0	0	0	0	0	0	0	0
ASV_1776	0	0	0	0	144	0	0	0	0	0	0	0	0	0	0	0	0	0	0	0	0	0	0	0
ASV_1777	0	0	0	0	138	0	0	0	0	0	0	0	0	0	0	0	0	0	6	0	0	0	0	0
ASV_1778	0	0	0	144	0	0	0	0	0	0	0	0	0	0	0	0	0	0	0	0	0	0	0	0
ASV_1779	0	0	0	0	0	0	0	0	0	0	0	0	0	0	0	0	0	0	53	26	65	0	0	0
ASV_1780	0	0	0	0	0	0	0	0	0	0	0	0	0	0	0	0	0	0	42	41	61	0	0	0
ASV_1781	0	0	0	0	0	0	0	0	0	0	0	0	0	0	0	0	0	0	91	23	30	0	0	0
ASV_1782	0	0	0	0	0	0	0	0	0	0	0	0	0	0	0	22	119	0	3	0	0	0	0	0
ASV_1783	0	0	0	0	0	0	0	0	0	0	0	0	0	0	0	0	0	144	0	0	0	0	0	0
ASV_1784	0	0	0	0	0	0	0	0	0	0	0	0	0	0	0	0	0	0	0	0	0	144	0	0
ASV_1785	0	0	61	0	0	0	0	0	0	0	0	0	0	0	82	0	0	0	0	0	0	0	0	0
ASV_1786	0	143	0	0	0	0	0	0	0	0	0	0	0	0	0	0	0	0	0	0	0	0	0	0
ASV_1787	133	0	0	0	0	0	0	0	0	0	0	0	0	0	0	0	0	0	0	10	0	0	0	0
ASV_1788	0	0	0	0	119	0	0	0	0	0	0	0	0	0	0	0	0	0	0	0	0	0	0	24
ASV_1789	0	0	0	143	0	0	0	0	0	0	0	0	0	0	0	0	0	0	0	0	0	0	0	0
ASV_1790	0	0	0	0	0	0	0	0	0	0	0	0	0	0	0	0	69	0	24	0	50	0	0	0
ASV_1791	0	0	0	0	0	0	0	0	0	0	0	0	0	0	0	19	0	0	62	45	17	0	0	0
ASV_1792	0	0	0	0	0	0	0	0	0	42	35	48	0	0	0	0	0	0	18	0	0	0	0	0
ASV_1793	0	0	0	0	0	0	0	0	0	0	0	0	0	0	0	5	127	0	11	0	0	0	0	0
ASV_1794	0	0	0	0	0	0	0	0	0	0	0	12	0	0	0	0	131	0	0	0	0	0	0	0
ASV_1795	0	0	142	0	0	0	0	0	0	0	0	0	0	0	0	0	0	0	0	0	0	0	0	0
ASV_1796	0	0	97	0	0	0	0	0	0	0	7	0	0	0	0	25	0	0	10	0	3	0	0	0
ASV_1797	0	0	5	0	0	0	0	0	0	0	0	0	0	0	0	3	105	0	0	29	0	0	0	0
ASV_1798	0	120	0	0	0	0	0	0	0	0	0	0	0	0	0	0	0	0	0	22	0	0	0	0
ASV_1799	15	26	0	4	0	0	0	11	0	7	0	0	0	5	0	23	13	0	0	6	0	15	0	17
ASV_1800	142	0	0	0	0	0	0	0	0	0	0	0	0	0	0	0	0	0	0	0	0	0	0	0
ASV_1801	0	0	0	0	142	0	0	0	0	0	0	0	0	0	0	0	0	0	0	0	0	0	0	0
ASV_1802	0	0	0	42	0	0	16	8	8	0	0	0	23	0	0	0	0	0	0	39	0	0	6	0
ASV_1803	0	0	0	0	0	0	0	0	0	0	0	0	0	0	0	0	0	0	66	22	54	0	0	0
ASV_1804	0	0	0	0	0	0	0	0	0	0	0	0	0	0	0	0	0	0	0	0	13	129	0	0
ASV_1805	0	0	0	0	0	0	0	0	0	66	22	30	0	0	0	16	0	0	0	4	4	0	0	0
ASV_1806	0	0	0	0	0	0	0	0	0	0	0	142	0	0	0	0	0	0	0	0	0	0	0	0
ASV_1807	0	0	0	0	0	0	0	0	0	59	37	28	0	0	0	18	0	0	0	0	0	0	0	0
ASV_1808	0	0	0	0	0	0	0	0	0	13	0	0	0	0	129	0	0	0	0	0	0	0	0	0
ASV_1809	0	0	0	0	0	0	0	0	0	0	0	0	0	0	0	0	142	0	0	0	0	0	0	0
ASV_1810	0	0	0	0	0	0	0	0	0	0	0	0	0	0	0	0	0	0	0	0	0	0	142	0
ASV_1811	0	0	0	0	0	0	0	0	0	0	0	0	0	0	0	0	0	0	0	0	0	142	0	0
ASV_1812	0	0	141	0	0	0	0	0	0	0	0	0	0	0	0	0	0	0	0	0	0	0	0	0
ASV_1813	0	0	141	0	0	0	0	0	0	0	0	0	0	0	0	0	0	0	0	0	0	0	0	0
ASV_1814	0	0	117	0	0	0	0	0	0	14	0	10	0	0	0	0	0	0	0	0	0	0	0	0
ASV_1815	48	0	0	0	0	0	0	0	0	12	16	10	0	0	0	14	0	12	0	0	29	0	0	0
ASV_1816	0	0	0	0	0	141	0	0	0	0	0	0	0	0	0	0	0	0	0	0	0	0	0	0
ASV_1817	0	0	0	0	22	0	0	0	0	0	0	0	0	0	0	0	0	0	0	0	0	0	119	0
ASV_1818	0	0	0	0	0	0	0	0	0	0	0	0	0	0	0	0	0	141	0	0	0	0	0	0
ASV_1819	0	0	0	0	0	0	0	0	0	0	0	0	0	0	0	0	0	141	0	0	0	0	0	0
ASV_1820	0	0	0	0	0	0	0	0	0	0	0	0	0	0	0	0	0	141	0	0	0	0	0	0
ASV_1821	0	0	130	0	0	0	0	0	0	0	0	0	0	0	10	0	0	0	0	0	0	0	0	0
ASV_1822	0	56	16	0	0	0	0	0	0	0	0	0	0	0	0	17	0	0	22	10	19	0	0	0
ASV_1823	3	0	15	7	0	15	6	6	12	0	3	2	13	0	17	0	0	0	0	7	25	0	7	2
ASV_1824	0	0	0	0	0	0	0	0	0	0	16	0	0	0	0	0	0	0	45	0	16	63	0	0
ASV_1825	0	0	0	0	0	0	0	0	0	32	0	22	0	0	0	68	0	0	0	18	0	0	0	0
ASV_1826	0	0	0	0	0	0	0	0	0	29	0	33	0	0	0	37	0	20	0	7	0	0	14	0
ASV_1827	0	0	0	0	0	0	0	0	0	22	75	43	0	0	0	0	0	0	0	0	0	0	0	0
ASV_1828	0	0	0	0	0	0	0	0	0	40	73	27	0	0	0	0	0	0	0	0	0	0	0	0
ASV_1829	0	0	0	0	0	0	0	0	0	0	0	0	0	0	0	0	0	140	0	0	0	0	0	0
ASV_1830	0	0	0	0	0	0	0	0	0	0	0	0	0	0	0	0	0	0	0	0	0	0	0	140
ASV_1831	0	0	0	0	0	0	0	0	0	0	0	0	0	0	0	0	0	0	0	0	0	0	140	0
ASV_1832	0	0	0	0	0	0	0	0	0	0	0	0	0	0	0	0	0	0	0	0	0	140	0	0
ASV_1833	0	0	0	0	0	0	0	0	0	0	0	0	0	0	0	0	0	0	0	0	0	140	0	0
ASV_1834	139	0	0	0	0	0	0	0	0	0	0	0	0	0	0	0	0	0	0	0	0	0	0	0
ASV_1835	139	0	0	0	0	0	0	0	0	0	0	0	0	0	0	0	0	0	0	0	0	0	0	0
ASV_1836	127	0	0	0	0	0	0	0	0	0	0	12	0	0	0	0	0	0	0	0	0	0	0	0
ASV_1837	0	0	0	0	139	0	0	0	0	0	0	0	0	0	0	0	0	0	0	0	0	0	0	0
ASV_1838	0	0	0	0	0	0	0	0	0	0	0	0	0	0	0	26	0	0	16	70	27	0	0	0
ASV_1839	0	0	0	0	0	0	0	0	0	0	0	0	0	0	0	9	0	40	42	36	12	0	0	0
ASV_1840	0	0	0	0	0	0	0	0	0	0	7	0	0	0	0	8	0	105	16	0	3	0	0	0
ASV_1841	0	0	0	0	0	0	0	0	0	43	35	61	0	0	0	0	0	0	0	0	0	0	0	0
ASV_1842	0	0	0	0	0	0	0	0	0	16	101	22	0	0	0	0	0	0	0	0	0	0	0	0
ASV_1843	0	0	0	0	0	0	0	0	0	0	0	0	0	0	0	0	0	0	0	0	0	0	139	0
ASV_1844	0	0	138	0	0	0	0	0	0	0	0	0	0	0	0	0	0	0	0	0	0	0	0	0
ASV_1845	108	0	30	0	0	0	0	0	0	0	0	0	0	0	0	0	0	0	0	0	0	0	0	0
ASV_1846	0	0	50	0	0	0	0	0	0	0	0	0	0	0	0	0	0	88	0	0	0	0	0	0
ASV_1847	0	0	11	17	6	15	0	7	23	0	0	0	10	0	18	0	0	0	0	9	14	0	8	0
ASV_1848	0	138	0	0	0	0	0	0	0	0	0	0	0	0	0	0	0	0	0	0	0	0	0	0
ASV_1849	128	0	0	0	0	0	0	0	0	0	0	0	0	0	0	10	0	0	0	0	0	0	0	0
ASV_1850	0	0	0	0	0	0	0	0	0	11	0	13	0	0	0	12	0	0	0	38	51	13	0	0
ASV_1851	0	0	0	0	0	0	0	0	0	0	0	0	0	0	0	0	0	0	0	0	7	0	0	131
ASV_1852	0	0	0	0	0	0	16	0	0	38	35	26	0	0	0	13	0	0	10	0	0	0	0	0
ASV_1853	0	0	0	0	0	0	0	0	0	53	30	55	0	0	0	0	0	0	0	0	0	0	0	0
ASV_1854	0	0	0	0	0	0	0	0	0	56	33	49	0	0	0	0	0	0	0	0	0	0	0	0
ASV_1855	0	0	0	0	0	0	0	0	0	26	50	43	0	0	0	0	19	0	0	0	0	0	0	0
ASV_1856	0	0	0	0	0	0	0	0	0	0	0	0	0	0	0	7	129	2	0	0	0	0	0	0
ASV_1857	0	0	0	0	0	0	0	0	0	0	0	0	0	0	0	0	138	0	0	0	0	0	0	0
ASV_1858	0	0	0	0	0	0	0	0	0	0	0	0	0	0	0	138	0	0	0	0	0	0	0	0
ASV_1859	0	0	0	0	0	0	0	0	0	0	0	0	0	0	0	0	0	0	0	0	0	138	0	0
ASV_1860	0	0	25	27	0	29	31	0	0	0	0	0	25	0	0	0	0	0	0	0	0	0	0	0
ASV_1861	0	0	0	0	0	137	0	0	0	0	0	0	0	0	0	0	0	0	0	0	0	0	0	0
ASV_1862	0	0	0	118	0	0	0	0	0	0	0	0	0	0	0	0	0	0	19	0	0	0	0	0
ASV_1863	0	0	0	0	0	0	0	0	0	0	0	0	0	0	0	0	0	0	55	33	49	0	0	0
ASV_1864	0	0	0	0	0	0	0	0	0	15	0	0	0	0	0	47	0	0	0	57	12	6	0	0
ASV_1865	0	0	0	0	0	0	0	0	0	0	0	0	0	0	0	0	0	0	0	15	0	0	0	122
ASV_1866	0	0	0	0	0	0	0	0	0	0	0	0	0	0	0	18	0	0	11	15	0	0	93	0
ASV_1867	0	0	0	0	0	0	0	0	0	0	18	0	0	0	0	18	0	83	0	10	0	0	0	8
ASV_1868	0	0	0	0	0	0	0	0	0	0	0	0	0	0	0	0	0	0	0	0	0	0	0	137
ASV_1869	0	0	0	0	0	0	0	0	0	0	0	0	0	0	0	0	0	0	0	0	0	137	0	0
ASV_1870	0	0	112	0	0	0	0	0	0	0	0	8	0	0	0	16	0	0	0	0	0	0	0	0
ASV_1871	0	2	9	15	0	6	11	0	10	0	0	0	11	3	11	0	0	0	0	13	16	9	20	0
ASV_1872	51	75	0	0	7	0	0	0	0	0	0	0	0	0	0	0	0	3	0	0	0	0	0	0
ASV_1873	7	14	0	0	24	4	12	0	0	14	14	0	0	0	0	16	14	0	0	0	0	0	17	0
ASV_1874	0	0	0	0	133	0	0	0	0	0	0	0	0	0	0	3	0	0	0	0	0	0	0	0
ASV_1875	0	0	0	6	0	0	7	16	8	0	5	5	27	0	0	0	9	7	7	13	0	8	9	9
ASV_1876	0	0	0	0	0	0	0	0	0	0	0	0	0	7	24	0	0	0	0	49	33	0	23	0
ASV_1877	0	0	0	0	0	0	0	0	0	45	0	0	0	0	0	0	0	0	63	0	28	0	0	0
ASV_1878	0	0	0	0	0	0	0	0	0	0	0	0	0	0	0	0	0	0	37	75	24	0	0	0
ASV_1879	0	0	0	0	0	0	0	0	0	31	63	42	0	0	0	0	0	0	0	0	0	0	0	0
ASV_1880	0	0	0	0	0	0	0	0	0	66	25	45	0	0	0	0	0	0	0	0	0	0	0	0
ASV_1881	0	0	0	0	0	0	0	0	0	0	84	52	0	0	0	0	0	0	0	0	0	0	0	0
ASV_1882	0	0	0	0	0	0	0	0	0	36	56	33	0	0	0	11	0	0	0	0	0	0	0	0
ASV_1883	0	0	0	0	0	0	0	0	0	86	0	50	0	0	0	0	0	0	0	0	0	0	0	0
ASV_1884	0	0	0	0	0	0	0	0	0	40	36	37	0	0	0	23	0	0	0	0	0	0	0	0
ASV_1885	0	0	0	0	0	0	0	0	0	0	0	0	0	0	0	0	0	136	0	0	0	0	0	0
ASV_1886	0	0	135	0	0	0	0	0	0	0	0	0	0	0	0	0	0	0	0	0	0	0	0	0
ASV_1887	0	0	135	0	0	0	0	0	0	0	0	0	0	0	0	0	0	0	0	0	0	0	0	0
ASV_1888	0	135	0	0	0	0	0	0	0	0	0	0	0	0	0	0	0	0	0	0	0	0	0	0
ASV_1889	135	0	0	0	0	0	0	0	0	0	0	0	0	0	0	0	0	0	0	0	0	0	0	0
ASV_1890	128	0	0	0	0	0	0	0	0	0	0	0	0	0	0	0	0	0	0	7	0	0	0	0
ASV_1891	120	0	0	0	0	0	0	0	0	0	0	0	0	0	0	0	0	0	7	8	0	0	0	0
ASV_1892	0	0	0	40	0	27	0	32	36	0	0	0	0	0	0	0	0	0	0	0	0	0	0	0
ASV_1893	0	0	0	17	0	0	0	0	0	0	0	0	0	0	0	0	0	0	62	0	56	0	0	0
ASV_1894	0	0	0	0	0	0	0	0	0	0	4	0	0	0	0	0	0	11	52	0	68	0	0	0
ASV_1895	0	0	0	0	0	0	0	18	0	0	0	0	22	9	14	0	0	0	0	22	28	0	20	2
ASV_1896	0	0	0	0	0	0	0	0	0	19	0	15	0	0	0	0	0	4	56	0	28	6	7	0
ASV_1897	0	0	0	0	0	0	0	0	0	16	0	15	0	0	0	0	0	0	48	40	16	0	0	0
ASV_1898	0	0	0	0	0	0	0	6	0	0	0	0	0	0	0	0	0	0	28	0	10	52	39	0
ASV_1899	0	0	0	0	0	0	0	0	0	0	0	0	0	0	0	30	0	66	3	11	25	0	0	0
ASV_1900	0	0	0	0	0	0	0	0	0	20	0	0	0	0	0	0	0	0	0	36	0	79	0	0
ASV_1901	0	0	0	0	0	0	0	0	0	26	12	24	0	0	0	0	0	0	43	30	0	0	0	0
ASV_1902	0	0	0	0	0	0	0	0	0	35	15	42	0	0	0	0	43	0	0	0	0	0	0	0
ASV_1903	0	0	0	0	0	0	0	0	0	60	22	46	0	0	0	7	0	0	0	0	0	0	0	0
ASV_1904	0	0	0	0	0	0	0	0	0	44	48	43	0	0	0	0	0	0	0	0	0	0	0	0
ASV_1905	0	0	14	0	14	0	0	42	0	0	0	15	10	0	7	0	0	0	0	0	32	0	0	0
ASV_1906	0	124	0	0	0	0	0	0	0	6	0	4	0	0	0	0	0	0	0	0	0	0	0	0
ASV_1907	7	9	0	0	19	0	0	0	21	14	11	17	0	0	0	8	8	11	9	0	0	0	0	0
ASV_1908	0	134	0	0	0	0	0	0	0	0	0	0	0	0	0	0	0	0	0	0	0	0	0	0
ASV_1909	134	0	0	0	0	0	0	0	0	0	0	0	0	0	0	0	0	0	0	0	0	0	0	0
ASV_1910	134	0	0	0	0	0	0	0	0	0	0	0	0	0	0	0	0	0	0	0	0	0	0	0
ASV_1911	134	0	0	0	0	0	0	0	0	0	0	0	0	0	0	0	0	0	0	0	0	0	0	0
ASV_1912	0	0	0	0	0	125	0	0	0	0	0	0	0	0	0	0	0	0	9	0	0	0	0	0
ASV_1913	0	0	0	121	0	0	0	0	0	0	0	0	0	0	0	0	0	0	0	0	13	0	0	0
ASV_1914	0	0	0	0	0	0	0	0	0	0	0	0	0	0	0	58	26	0	15	0	35	0	0	0
ASV_1915	0	0	0	0	0	0	0	0	0	0	0	0	0	0	0	2	0	0	0	0	6	0	0	126
ASV_1916	0	0	0	0	0	0	0	0	0	0	0	0	0	0	0	0	0	0	55	0	0	0	79	0
ASV_1917	0	0	0	0	0	0	0	0	0	52	36	46	0	0	0	0	0	0	0	0	0	0	0	0
ASV_1918	0	0	0	0	0	0	0	0	0	0	0	39	0	0	0	29	0	0	0	0	0	0	0	66
ASV_1919	0	0	0	0	0	0	0	0	0	0	0	0	0	0	0	0	0	134	0	0	0	0	0	0
ASV_1920	0	0	0	0	0	0	0	0	0	0	0	0	0	0	0	0	0	0	0	0	0	134	0	0
ASV_1921	0	0	59	0	0	74	0	0	0	0	0	0	0	0	0	0	0	0	0	0	0	0	0	0
ASV_1922	0	0	37	22	0	0	13	18	26	0	0	0	0	0	0	5	0	0	0	0	0	0	12	0
ASV_1923	133	0	0	0	0	0	0	0	0	0	0	0	0	0	0	0	0	0	0	0	0	0	0	0
ASV_1924	133	0	0	0	0	0	0	0	0	0	0	0	0	0	0	0	0	0	0	0	0	0	0	0
ASV_1925	133	0	0	0	0	0	0	0	0	0	0	0	0	0	0	0	0	0	0	0	0	0	0	0
ASV_1926	122	0	0	0	0	0	0	0	0	0	0	0	0	0	0	0	0	0	11	0	0	0	0	0
ASV_1927	0	0	0	0	0	0	0	0	0	0	0	11	0	0	0	15	0	97	0	0	10	0	0	0
ASV_1928	0	0	0	0	0	0	0	0	0	29	20	36	0	0	0	19	0	0	21	0	8	0	0	0
ASV_1929	0	0	0	0	0	0	0	0	0	0	0	0	0	0	0	2	131	0	0	0	0	0	0	0
ASV_1930	0	0	0	0	0	0	0	0	0	0	0	0	0	0	0	0	133	0	0	0	0	0	0	0
ASV_1931	0	0	0	0	0	0	0	0	0	0	0	0	0	0	0	0	0	0	0	0	0	0	0	133
ASV_1932	0	0	0	0	0	0	0	0	0	0	0	0	0	0	0	0	0	0	0	0	0	133	0	0
ASV_1933	0	0	0	0	0	0	0	0	0	0	0	0	0	0	0	0	0	0	0	0	0	133	0	0
ASV_1934	0	0	91	0	0	0	0	0	0	0	0	0	0	0	0	18	23	0	0	0	0	0	0	0
ASV_1935	0	0	93	0	0	0	0	0	0	8	0	12	0	0	0	19	0	0	0	0	0	0	0	0
ASV_1936	0	0	20	17	0	26	18	15	13	0	0	0	23	0	0	0	0	0	0	0	0	0	0	0
ASV_1937	132	0	0	0	0	0	0	0	0	0	0	0	0	0	0	0	0	0	0	0	0	0	0	0
ASV_1938	132	0	0	0	0	0	0	0	0	0	0	0	0	0	0	0	0	0	0	0	0	0	0	0
ASV_1939	132	0	0	0	0	0	0	0	0	0	0	0	0	0	0	0	0	0	0	0	0	0	0	0
ASV_1940	0	0	0	0	0	29	0	0	0	0	0	0	0	0	0	0	8	77	3	0	15	0	0	0
ASV_1941	0	0	0	21	0	9	8	14	6	0	0	0	0	16	0	0	0	0	8	0	0	10	23	17
ASV_1942	0	0	0	0	0	0	5	0	0	0	0	0	0	14	29	0	0	0	0	30	24	0	30	0
ASV_1943	0	0	0	0	0	0	0	0	0	0	0	0	0	0	0	0	0	0	0	0	11	121	0	0
ASV_1944	0	0	0	0	0	0	0	0	0	33	48	51	0	0	0	0	0	0	0	0	0	0	0	0
ASV_1945	0	0	0	0	0	0	0	0	0	0	0	0	0	0	0	0	132	0	0	0	0	0	0	0
ASV_1946	0	0	0	0	0	0	0	0	0	0	0	0	0	0	0	11	121	0	0	0	0	0	0	0
ASV_1947	0	0	0	0	0	0	0	0	0	0	0	0	0	0	0	10	122	0	0	0	0	0	0	0
ASV_1948	0	0	21	22	4	0	0	0	10	0	0	6	10	3	17	0	6	0	0	18	6	5	0	3
ASV_1949	0	0	0	129	0	0	2	0	0	0	0	0	0	0	0	0	0	0	0	0	0	0	0	0
ASV_1950	0	0	0	0	0	0	0	0	0	0	0	0	0	0	0	0	0	0	36	20	75	0	0	0
ASV_1951	0	0	0	0	0	0	0	0	0	72	7	50	0	0	0	0	0	0	0	0	2	0	0	0
ASV_1952	0	0	0	0	0	0	0	0	0	0	0	0	0	0	0	8	104	0	19	0	0	0	0	0
ASV_1953	0	0	0	0	0	0	0	0	0	63	36	32	0	0	0	0	0	0	0	0	0	0	0	0
ASV_1954	0	0	0	0	0	0	0	0	0	0	0	11	0	0	0	0	81	0	0	0	0	39	0	0
ASV_1955	0	0	0	0	0	0	0	0	0	38	59	34	0	0	0	0	0	0	0	0	0	0	0	0
ASV_1956	0	0	0	0	0	0	0	0	0	0	0	2	0	0	0	43	0	0	0	0	0	69	17	0
ASV_1957	0	0	0	0	0	0	131	0	0	0	0	0	0	0	0	0	0	0	0	0	0	0	0	0
ASV_1958	0	0	0	0	0	0	0	0	0	0	0	0	0	0	0	0	0	0	0	0	0	128	0	3
ASV_1959	0	0	0	0	0	0	0	0	0	0	0	0	0	0	131	0	0	0	0	0	0	0	0	0
ASV_1960	0	0	128	0	0	0	0	0	0	0	0	0	2	0	0	0	0	0	0	0	0	0	0	0
ASV_1961	127	0	0	0	0	0	0	0	0	3	0	0	0	0	0	0	0	0	0	0	0	0	0	0
ASV_1962	109	0	0	0	0	0	0	0	0	0	0	0	0	0	0	11	0	0	8	0	2	0	0	0
ASV_1963	86	0	0	0	0	0	0	0	0	21	9	14	0	0	0	0	0	0	0	0	0	0	0	0
ASV_1964	130	0	0	0	0	0	0	0	0	0	0	0	0	0	0	0	0	0	0	0	0	0	0	0
ASV_1965	0	0	0	0	130	0	0	0	0	0	0	0	0	0	0	0	0	0	0	0	0	0	0	0
ASV_1966	0	0	0	0	130	0	0	0	0	0	0	0	0	0	0	0	0	0	0	0	0	0	0	0
ASV_1967	0	0	0	0	0	0	0	0	0	14	23	14	0	0	0	14	0	6	8	48	3	0	0	0
ASV_1968	0	0	0	0	0	0	0	0	0	0	0	0	0	0	0	0	0	0	104	26	0	0	0	0
ASV_1969	0	0	0	0	0	0	0	0	0	49	34	47	0	0	0	0	0	0	0	0	0	0	0	0
ASV_1970	0	0	0	0	0	0	0	0	0	0	0	0	0	0	0	0	0	130	0	0	0	0	0	0
ASV_1971	0	0	0	0	0	0	0	0	0	0	0	0	0	0	0	0	0	130	0	0	0	0	0	0
ASV_1972	0	0	0	0	0	0	0	0	0	0	0	0	0	0	0	0	0	0	0	0	0	0	0	130
ASV_1973	0	0	0	0	0	0	0	0	0	0	0	0	0	0	0	0	0	0	0	0	0	130	0	0
ASV_1974	0	129	0	0	0	0	0	0	0	0	0	0	0	0	0	0	0	0	0	0	0	0	0	0
ASV_1975	0	0	0	0	0	0	0	0	0	0	0	0	0	0	0	0	0	0	45	45	39	0	0	0
ASV_1976	0	0	0	0	0	0	0	0	0	0	0	0	0	0	0	0	0	0	0	42	46	0	41	0
ASV_1977	0	0	0	0	0	0	0	0	0	0	0	0	0	0	0	0	36	0	37	56	0	0	0	0
ASV_1978	0	0	0	0	0	0	0	0	0	0	0	18	0	0	0	0	33	0	0	0	0	0	0	78
ASV_1979	0	0	0	0	0	0	0	0	0	0	0	0	0	0	0	0	0	129	0	0	0	0	0	0
ASV_1980	0	0	0	0	0	0	0	0	0	0	0	0	0	0	0	0	129	0	0	0	0	0	0	0
ASV_1981	0	0	104	0	0	0	0	0	0	0	0	0	0	0	0	0	0	0	0	18	6	0	0	0
ASV_1982	0	0	27	32	0	0	39	30	0	0	0	0	0	0	0	0	0	0	0	0	0	0	0	0
ASV_1983	128	0	0	0	0	0	0	0	0	0	0	0	0	0	0	0	0	0	0	0	0	0	0	0
ASV_1984	0	0	0	0	0	128	0	0	0	0	0	0	0	0	0	0	0	0	0	0	0	0	0	0
ASV_1985	0	0	0	0	0	16	0	0	0	0	15	0	0	0	0	15	0	15	18	0	23	0	0	26
ASV_1986	0	0	0	0	0	0	0	0	0	0	0	0	0	0	0	14	0	0	17	9	2	0	0	86
ASV_1987	0	0	0	0	0	0	0	0	0	0	0	0	0	0	0	0	126	0	2	0	0	0	0	0
ASV_1988	0	0	0	0	0	0	51	0	0	10	53	14	0	0	0	0	0	0	0	0	0	0	0	0
ASV_1989	0	0	0	0	0	0	0	0	0	16	112	0	0	0	0	0	0	0	0	0	0	0	0	0
ASV_1990	0	0	0	0	0	0	0	0	0	0	7	0	0	0	0	0	121	0	0	0	0	0	0	0
ASV_1991	0	0	0	0	0	0	0	0	0	0	0	0	0	0	0	0	0	128	0	0	0	0	0	0
ASV_1992	0	0	0	0	0	0	0	0	0	0	0	0	0	0	0	12	76	40	0	0	0	0	0	0
ASV_1993	0	0	0	0	0	0	0	0	0	0	0	0	0	0	0	0	128	0	0	0	0	0	0	0
ASV_1994	0	0	0	0	0	0	0	0	0	0	0	0	0	0	0	0	128	0	0	0	0	0	0	0
ASV_1995	0	0	0	0	0	0	0	0	0	0	0	0	0	0	0	0	128	0	0	0	0	0	0	0
ASV_1996	0	0	0	0	0	0	0	128	0	0	0	0	0	0	0	0	0	0	0	0	0	0	0	0
ASV_1997	0	0	0	0	0	0	0	0	0	0	0	0	0	0	0	0	0	0	0	0	0	128	0	0
ASV_1998	0	0	127	0	0	0	0	0	0	0	0	0	0	0	0	0	0	0	0	0	0	0	0	0
[truncated: 15,965 more rows]
