# Supplementary material for: Toward microbiome-assisted remediation: Vanadium–titanium magnetite mining reshapes cropland soil chemistry and rhizosphere microbiomes
Source: Crop Health. 2026 Apr 2;4(1):10. doi: 10.1007/s44297-026-00072-9 (PMC13043986; doi:10.1007/s44297-026-00072-9)
Supplement: Supplementary file 1 — Supplementary Material 1: Fig. S1. Study area and sampling design around the Hongge VTM district (Yanbian County, Panzhihua, Sichuan, China). Fig. S2. Additional alpha-diversity indices and rarefaction curves. Fig. S3. Additional beta diversity of rhizosphere microbiomes. Table S1. Physicochemical properties of soils from the vanadium–titanium magnetite (VTM) mining area and the reference site. Table S2. Two-factor PERMANOVA (Bray–Curtis) of bacterial rhizosphere community composition: effects of crop type, VTM exposure, and their interaction. Table S3. Two-factor PERMANOVA (Bray–Curtis) of fungal rhizosphere community composition: effects of crop type, VTM exposure, and their interaction. Table S4. Network topological indices for bacterial and fungal co-occurrence networks under reference vs VTM-impacted conditions. Data S1. Summary statistics of bacterial and fungal sequencing data. Data S2. Summary statistics of bacterial ASV feature sequences by sample. Data S3. Summary statistics of fungal ASV feature sequences by sample. Data S4. LEfSe-identified differentially abundant taxa (bacteria and fungi) in crop rhizospheres (mining-impacted rhizospheres vs. reference rhizospheres). [file 44297_2026_72_MOESM1_ESM.zip › Data S4 LEfSe.xlsx]

## Sheet: Bacteria
Data S4. LEfSe-identified differentially abundant taxa (bacteria and fungi) in crop rhizospheres (mining-impacted rhizospheres vs. reference rhizospheres)
Comparison	Taxa	Method	Group	LDA	P.unadj	Significance
Bra - Lsa - Psa - VT_Bra - VT_Lsa - VT_Psa	d__Bacteria|p__Proteobacteria|c__Gammaproteobacteria|o__Pseudomonadales	LEfSe	Psa	4.7683	0.0364179	yes
Bra - Lsa - Psa - VT_Bra - VT_Lsa - VT_Psa	d__Bacteria|p__Actinobacteriota|c__Actinobacteria	LEfSe	VT_Bra	4.71133	0.0158715	yes
Bra - Lsa - Psa - VT_Bra - VT_Lsa - VT_Psa	d__Bacteria|p__Acidobacteriota	LEfSe	Lsa	4.62395	0.0138881	yes
Bra - Lsa - Psa - VT_Bra - VT_Lsa - VT_Psa	d__Bacteria|p__Planctomycetota|c__Planctomycetes	LEfSe	VT_Bra	4.56948	0.0247301	yes
Bra - Lsa - Psa - VT_Bra - VT_Lsa - VT_Psa	d__Bacteria|p__Acidobacteriota|c__Vicinamibacteria	LEfSe	VT_Psa	4.50085	0.0135105	yes
Bra - Lsa - Psa - VT_Bra - VT_Lsa - VT_Psa	d__Bacteria|p__Acidobacteriota|c__Vicinamibacteria|o__Vicinamibacterales	LEfSe	VT_Psa	4.49126	0.0135105	yes
Bra - Lsa - Psa - VT_Bra - VT_Lsa - VT_Psa	d__Bacteria|p__Firmicutes|c__Clostridia|o__Lachnospirales|f__Lachnospiraceae|g__Fusicatenibacter	LEfSe	Psa	4.46049	0.0347079	yes
Bra - Lsa - Psa - VT_Bra - VT_Lsa - VT_Psa	d__Bacteria|p__Firmicutes|c__Clostridia|o__Lachnospirales|f__Lachnospiraceae|g__Fusicatenibacter|s__Fusicatenibacter_unclassified	LEfSe	Psa	4.46049	0.0347079	yes
Bra - Lsa - Psa - VT_Bra - VT_Lsa - VT_Psa	d__Bacteria|p__Chloroflexi	LEfSe	Lsa	4.36132	0.0193047	yes
Bra - Lsa - Psa - VT_Bra - VT_Lsa - VT_Psa	d__Bacteria|p__Proteobacteria|c__Alphaproteobacteria|o__Rhizobiales	LEfSe	VT_Lsa	4.35879	0.0161763	yes
Bra - Lsa - Psa - VT_Bra - VT_Lsa - VT_Psa	d__Bacteria|p__Acidobacteriota|c__Vicinamibacteria|o__Vicinamibacterales|f__Vicinamibacteraceae	LEfSe	VT_Psa	4.28745	0.0128613	yes
Bra - Lsa - Psa - VT_Bra - VT_Lsa - VT_Psa	d__Bacteria|p__Actinobacteriota|c__Actinobacteria|o__Micrococcales	LEfSe	Psa	4.28449	0.0329905	yes
Bra - Lsa - Psa - VT_Bra - VT_Lsa - VT_Psa	d__Bacteria|p__Acidobacteriota|c__Vicinamibacteria|o__Vicinamibacterales|f__Vicinamibacteraceae|g__Vicinamibacteraceae_unclassified	LEfSe	VT_Psa	4.28295	0.0128613	yes
Bra - Lsa - Psa - VT_Bra - VT_Lsa - VT_Psa	d__Bacteria|p__Acidobacteriota|c__Vicinamibacteria|o__Vicinamibacterales|f__Vicinamibacteraceae|g__Vicinamibacteraceae_unclassified|s__Vicinamibacteraceae_unclassified	LEfSe	VT_Psa	4.28295	0.0128613	yes
Bra - Lsa - Psa - VT_Bra - VT_Lsa - VT_Psa	d__Bacteria|p__Proteobacteria|c__Gammaproteobacteria|o__Enterobacterales|f__Enterobacteriaceae	LEfSe	Psa	4.28051	0.0358445	yes
Bra - Lsa - Psa - VT_Bra - VT_Lsa - VT_Psa	d__Bacteria|p__Proteobacteria|c__Gammaproteobacteria|o__Xanthomonadales|f__Xanthomonadaceae	LEfSe	Lsa	4.27245	0.0464062	yes
Bra - Lsa - Psa - VT_Bra - VT_Lsa - VT_Psa	d__Bacteria|p__Gemmatimonadota	LEfSe	VT_Psa	4.23175	0.0260194	yes
Bra - Lsa - Psa - VT_Bra - VT_Lsa - VT_Psa	d__Bacteria|p__Cyanobacteria	LEfSe	VT_Lsa	4.23098	0.0167456	yes
Bra - Lsa - Psa - VT_Bra - VT_Lsa - VT_Psa	d__Bacteria|p__Cyanobacteria|c__Cyanobacteriia	LEfSe	VT_Lsa	4.21118	0.0206898	yes
Bra - Lsa - Psa - VT_Bra - VT_Lsa - VT_Psa	d__Bacteria|p__Planctomycetota|c__Planctomycetes|o__Gemmatales	LEfSe	VT_Lsa	4.17515	0.0275822	yes
Bra - Lsa - Psa - VT_Bra - VT_Lsa - VT_Psa	d__Bacteria|p__Planctomycetota|c__Planctomycetes|o__Gemmatales|f__Gemmataceae	LEfSe	VT_Lsa	4.17515	0.0275822	yes
Bra - Lsa - Psa - VT_Bra - VT_Lsa - VT_Psa	d__Bacteria|p__Bacteroidota|c__Bacteroidia|o__Bacteroidales|f__Muribaculaceae	LEfSe	Psa	4.15838	0.0343003	yes
Bra - Lsa - Psa - VT_Bra - VT_Lsa - VT_Psa	d__Bacteria|p__Proteobacteria|c__Gammaproteobacteria|o__Xanthomonadales|f__Xanthomonadaceae|g__Luteimonas|s__Luteimonas_sp.	LEfSe	Lsa	4.1407	0.034996	yes
Bra - Lsa - Psa - VT_Bra - VT_Lsa - VT_Psa	d__Bacteria|p__Myxococcota	LEfSe	Lsa	4.13596	0.0102876	yes
Bra - Lsa - Psa - VT_Bra - VT_Lsa - VT_Psa	d__Bacteria|p__Bacteroidota|c__Bacteroidia|o__Bacteroidales|f__Muribaculaceae|g__Muribaculaceae_unclassified	LEfSe	Psa	4.12828	0.0417887	yes
Bra - Lsa - Psa - VT_Bra - VT_Lsa - VT_Psa	d__Bacteria|p__Bacteroidota|c__Bacteroidia|o__Bacteroidales|f__Muribaculaceae|g__Muribaculaceae_unclassified|s__Muribaculaceae_unclassified	LEfSe	Psa	4.12828	0.0417887	yes
Bra - Lsa - Psa - VT_Bra - VT_Lsa - VT_Psa	d__Bacteria|p__Proteobacteria|c__Betaproteobacteria	LEfSe	VT_Bra	4.12337	0.0191856	yes
Bra - Lsa - Psa - VT_Bra - VT_Lsa - VT_Psa	d__Bacteria|p__Proteobacteria|c__Gammaproteobacteria|o__Burkholderiales|f__Oxalobacteraceae	LEfSe	VT_Bra	4.12307	0.0400165	yes
Bra - Lsa - Psa - VT_Bra - VT_Lsa - VT_Psa	d__Bacteria|p__Myxococcota|c__Polyangia	LEfSe	Lsa	4.12279	0.0086977	yes
Bra - Lsa - Psa - VT_Bra - VT_Lsa - VT_Psa	d__Bacteria|p__Actinobacteriota|c__Actinobacteria|o__Micromonosporales	LEfSe	VT_Bra	4.09455	0.00742108	yes
Bra - Lsa - Psa - VT_Bra - VT_Lsa - VT_Psa	d__Bacteria|p__Actinobacteriota|c__Actinobacteria|o__Micromonosporales|f__Micromonosporaceae	LEfSe	VT_Bra	4.09455	0.00742108	yes
Bra - Lsa - Psa - VT_Bra - VT_Lsa - VT_Psa	d__Bacteria|p__Actinobacteriota|c__Actinobacteria|o__Bifidobacteriales|f__Bifidobacteriaceae|g__Bifidobacterium	LEfSe	Psa	4.09361	0.0364097	yes
Bra - Lsa - Psa - VT_Bra - VT_Lsa - VT_Psa	d__Bacteria|p__Actinobacteriota|c__Actinobacteria|o__Bifidobacteriales|f__Bifidobacteriaceae|g__Bifidobacterium|s__Bifidobacterium_unclassified	LEfSe	Psa	4.09361	0.0364097	yes
Bra - Lsa - Psa - VT_Bra - VT_Lsa - VT_Psa	d__Bacteria|p__Acidobacteriota|c__Vicinamibacteria|o__Vicinamibacterales|f__Vicinamibacterales_unclassified	LEfSe	VT_Psa	4.0673	0.00892297	yes
Bra - Lsa - Psa - VT_Bra - VT_Lsa - VT_Psa	d__Bacteria|p__Acidobacteriota|c__Vicinamibacteria|o__Vicinamibacterales|f__Vicinamibacterales_unclassified|g__Vicinamibacterales_unclassified	LEfSe	VT_Psa	4.0673	0.00892297	yes
Bra - Lsa - Psa - VT_Bra - VT_Lsa - VT_Psa	d__Bacteria|p__Acidobacteriota|c__Vicinamibacteria|o__Vicinamibacterales|f__Vicinamibacterales_unclassified|g__Vicinamibacterales_unclassified|s__Vicinamibacterales_unclassified	LEfSe	VT_Psa	4.0673	0.00892297	yes
Bra - Lsa - Psa - VT_Bra - VT_Lsa - VT_Psa	d__Bacteria|p__Patescibacteria	LEfSe	VT_Lsa	4.05789	0.0171249	yes
Bra - Lsa - Psa - VT_Bra - VT_Lsa - VT_Psa	d__Bacteria|p__Proteobacteria|c__Alphaproteobacteria|o__Rhodobacterales	LEfSe	Psa	4.04894	0.0135429	yes
Bra - Lsa - Psa - VT_Bra - VT_Lsa - VT_Psa	d__Bacteria|p__Proteobacteria|c__Alphaproteobacteria|o__Rhodobacterales|f__Rhodobacteraceae	LEfSe	Psa	4.04894	0.0135429	yes
Bra - Lsa - Psa - VT_Bra - VT_Lsa - VT_Psa	d__Bacteria|p__Cyanobacteria|c__Cyanobacteriia|o__Chloroplast	LEfSe	VT_Lsa	4.03899	0.0169055	yes
Bra - Lsa - Psa - VT_Bra - VT_Lsa - VT_Psa	d__Bacteria|p__Cyanobacteria|c__Cyanobacteriia|o__Chloroplast|f__Chloroplast_unclassified	LEfSe	VT_Lsa	4.03899	0.0169055	yes
Bra - Lsa - Psa - VT_Bra - VT_Lsa - VT_Psa	d__Bacteria|p__Cyanobacteria|c__Cyanobacteriia|o__Chloroplast|f__Chloroplast_unclassified|g__Chloroplast_unclassified	LEfSe	VT_Lsa	4.03899	0.0169055	yes
Bra - Lsa - Psa - VT_Bra - VT_Lsa - VT_Psa	d__Bacteria|p__Cyanobacteria|c__Cyanobacteriia|o__Chloroplast|f__Chloroplast_unclassified|g__Chloroplast_unclassified|s__Chloroplast_unclassified	LEfSe	VT_Lsa	4.03899	0.0169055	yes
Bra - Lsa - Psa - VT_Bra - VT_Lsa - VT_Psa	d__Bacteria|p__Proteobacteria|c__Gammaproteobacteria|o__Burkholderiales|f__Burkholderiaceae|g__Burkholderia-Caballeronia-Paraburkholderia	LEfSe	VT_Lsa	4.03718	0.0477068	yes
Bra - Lsa - Psa - VT_Bra - VT_Lsa - VT_Psa	d__Bacteria|p__Proteobacteria|c__Gammaproteobacteria|o__Burkholderiales|f__Burkholderiaceae|g__Burkholderia-Caballeronia-Paraburkholderia|s__Burkholderia-Caballeronia-Paraburkholderia_unclassified	LEfSe	VT_Lsa	4.03718	0.0477068	yes
Bra - Lsa - Psa - VT_Bra - VT_Lsa - VT_Psa	d__Bacteria|p__Chloroflexi|c__Chloroflexia	LEfSe	VT_Psa	4.02705	0.0285627	yes
Bra - Lsa - Psa - VT_Bra - VT_Lsa - VT_Psa	d__Bacteria|p__Cyanobacteria|c__Cyanobacteriia|o__Cyanobacteriales	LEfSe	VT_Bra	4.01166	0.0163518	yes
Bra - Lsa - Psa - VT_Bra - VT_Lsa - VT_Psa	d__Bacteria|p__Gemmatimonadota|c__Gemmatimonadetes	LEfSe	VT_Psa	4.00651	0.0288297	yes
Bra - Lsa - Psa - VT_Bra - VT_Lsa - VT_Psa	d__Bacteria|p__Gemmatimonadota|c__Gemmatimonadetes|o__Gemmatimonadales	LEfSe	VT_Psa	4.00651	0.0288297	yes
Bra - Lsa - Psa - VT_Bra - VT_Lsa - VT_Psa	d__Bacteria|p__Gemmatimonadota|c__Gemmatimonadetes|o__Gemmatimonadales|f__Gemmatimonadaceae	LEfSe	VT_Psa	4.00651	0.0288297	yes
Bra - Lsa - Psa - VT_Bra - VT_Lsa - VT_Psa	d__Bacteria|p__Planctomycetota|c__Planctomycetes|o__Pirellulales	LEfSe	Lsa	3.99328	0.0464062	yes
Bra - Lsa - Psa - VT_Bra - VT_Lsa - VT_Psa	d__Bacteria|p__Planctomycetota|c__Planctomycetes|o__Pirellulales|f__Pirellulaceae	LEfSe	Lsa	3.99328	0.0464062	yes
Bra - Lsa - Psa - VT_Bra - VT_Lsa - VT_Psa	d__Bacteria|p__Methylomirabilota	LEfSe	Lsa	3.9925	0.0457472	yes
Bra - Lsa - Psa - VT_Bra - VT_Lsa - VT_Psa	d__Bacteria|p__Methylomirabilota|c__Methylomirabilia	LEfSe	Lsa	3.9925	0.0457472	yes
Bra - Lsa - Psa - VT_Bra - VT_Lsa - VT_Psa	d__Bacteria|p__Methylomirabilota|c__Methylomirabilia|o__Rokubacteriales	LEfSe	Lsa	3.9925	0.0457472	yes
Bra - Lsa - Psa - VT_Bra - VT_Lsa - VT_Psa	d__Bacteria|p__Methylomirabilota|c__Methylomirabilia|o__Rokubacteriales|f__Rokubacteriales_unclassified	LEfSe	Lsa	3.9925	0.0457472	yes
Bra - Lsa - Psa - VT_Bra - VT_Lsa - VT_Psa	d__Bacteria|p__Methylomirabilota|c__Methylomirabilia|o__Rokubacteriales|f__Rokubacteriales_unclassified|g__Rokubacteriales_unclassified	LEfSe	Lsa	3.9925	0.0457472	yes
Bra - Lsa - Psa - VT_Bra - VT_Lsa - VT_Psa	d__Bacteria|p__Methylomirabilota|c__Methylomirabilia|o__Rokubacteriales|f__Rokubacteriales_unclassified|g__Rokubacteriales_unclassified|s__Rokubacteriales_unclassified	LEfSe	Lsa	3.9925	0.0457472	yes
Bra - Lsa - Psa - VT_Bra - VT_Lsa - VT_Psa	d__Bacteria|p__Actinobacteriota|c__Actinobacteria|o__Streptomycetales	LEfSe	VT_Bra	3.98841	0.00696818	yes
Bra - Lsa - Psa - VT_Bra - VT_Lsa - VT_Psa	d__Bacteria|p__Actinobacteriota|c__Actinobacteria|o__Streptomycetales|f__Streptomycetaceae	LEfSe	VT_Bra	3.98841	0.00696818	yes
Bra - Lsa - Psa - VT_Bra - VT_Lsa - VT_Psa	d__Bacteria|p__Patescibacteria|c__Saccharimonadia	LEfSe	VT_Lsa	3.98276	0.0127419	yes
Bra - Lsa - Psa - VT_Bra - VT_Lsa - VT_Psa	d__Bacteria|p__Patescibacteria|c__Saccharimonadia|o__Saccharimonadales	LEfSe	VT_Lsa	3.98276	0.0127419	yes
Bra - Lsa - Psa - VT_Bra - VT_Lsa - VT_Psa	d__Bacteria|p__Actinobacteriota|c__Actinobacteria|o__Streptomycetales|f__Streptomycetaceae|g__Streptomyces	LEfSe	VT_Bra	3.97548	0.00696818	yes
Bra - Lsa - Psa - VT_Bra - VT_Lsa - VT_Psa	d__Bacteria|p__Actinobacteriota|c__Actinobacteria|o__Streptomycetales|f__Streptomycetaceae|g__Streptomyces|s__Streptomyces_unclassified	LEfSe	VT_Bra	3.97548	0.00696818	yes
Bra - Lsa - Psa - VT_Bra - VT_Lsa - VT_Psa	d__Bacteria|p__Proteobacteria|c__Gammaproteobacteria|o__Enterobacterales|f__Enterobacteriaceae|g__Klebsiella	LEfSe	Psa	3.97082	0.0351005	yes
Bra - Lsa - Psa - VT_Bra - VT_Lsa - VT_Psa	d__Bacteria|p__Proteobacteria|c__Betaproteobacteria|o__Burkholderiales	LEfSe	VT_Bra	3.95171	0.0218917	yes
Bra - Lsa - Psa - VT_Bra - VT_Lsa - VT_Psa	d__Bacteria|p__Proteobacteria|c__Alphaproteobacteria|o__Rhizobiales|f__Xanthobacteraceae	LEfSe	VT_Psa	3.94659	0.0111888	yes
Bra - Lsa - Psa - VT_Bra - VT_Lsa - VT_Psa	d__Bacteria|p__Planctomycetota|c__Planctomycetes|o__Gemmatales|f__Gemmataceae|g__Gemmata	LEfSe	VT_Psa	3.94617	0.0263612	yes
Bra - Lsa - Psa - VT_Bra - VT_Lsa - VT_Psa	d__Bacteria|p__Planctomycetota|c__Planctomycetes|o__Gemmatales|f__Gemmataceae|g__Gemmata|s__Gemmata_unclassified	LEfSe	VT_Psa	3.94617	0.0263612	yes
Bra - Lsa - Psa - VT_Bra - VT_Lsa - VT_Psa	d__Bacteria|p__Proteobacteria|c__Gammaproteobacteria|o__Xanthomonadales|f__Rhodanobacteraceae	LEfSe	VT_Lsa	3.94316	0.0206898	yes
Bra - Lsa - Psa - VT_Bra - VT_Lsa - VT_Psa	d__Bacteria|p__Chloroflexi|c__Ktedonobacteria|o__Ktedonobacteria_unclassified	LEfSe	VT_Bra	3.93554	0.0481647	yes
Bra - Lsa - Psa - VT_Bra - VT_Lsa - VT_Psa	d__Bacteria|p__Chloroflexi|c__Ktedonobacteria|o__Ktedonobacteria_unclassified|f__Ktedonobacteria_unclassified	LEfSe	VT_Bra	3.93554	0.0481647	yes
Bra - Lsa - Psa - VT_Bra - VT_Lsa - VT_Psa	d__Bacteria|p__Chloroflexi|c__Ktedonobacteria|o__Ktedonobacteria_unclassified|f__Ktedonobacteria_unclassified|g__Ktedonobacteria_unclassified	LEfSe	VT_Bra	3.93554	0.0481647	yes
Bra - Lsa - Psa - VT_Bra - VT_Lsa - VT_Psa	d__Bacteria|p__Chloroflexi|c__Ktedonobacteria|o__Ktedonobacteria_unclassified|f__Ktedonobacteria_unclassified|g__Ktedonobacteria_unclassified|s__Ktedonobacteria_unclassified	LEfSe	VT_Bra	3.93554	0.0481647	yes
Bra - Lsa - Psa - VT_Bra - VT_Lsa - VT_Psa	d__Bacteria|p__Actinobacteriota|c__Actinobacteria|o__Pseudonocardiales|f__Pseudonocardiaceae|g__Amycolatopsis	LEfSe	VT_Bra	3.93229	0.00830947	yes
Bra - Lsa - Psa - VT_Bra - VT_Lsa - VT_Psa	d__Bacteria|p__Actinobacteriota|c__Actinobacteria|o__Pseudonocardiales|f__Pseudonocardiaceae|g__Amycolatopsis|s__Amycolatopsis_unclassified	LEfSe	VT_Bra	3.93229	0.00830947	yes
Bra - Lsa - Psa - VT_Bra - VT_Lsa - VT_Psa	d__Bacteria|p__Planctomycetota|c__Planctomycetes|o__Isosphaerales	LEfSe	VT_Bra	3.92901	0.0156862	yes
Bra - Lsa - Psa - VT_Bra - VT_Lsa - VT_Psa	d__Bacteria|p__Planctomycetota|c__Planctomycetes|o__Isosphaerales|f__Isosphaeraceae	LEfSe	VT_Bra	3.92901	0.0156862	yes
Bra - Lsa - Psa - VT_Bra - VT_Lsa - VT_Psa	d__Bacteria|p__Actinobacteriota|c__Actinobacteria|o__Pseudonocardiales	LEfSe	VT_Bra	3.92312	0.0258994	yes
Bra - Lsa - Psa - VT_Bra - VT_Lsa - VT_Psa	d__Bacteria|p__Actinobacteriota|c__Actinobacteria|o__Pseudonocardiales|f__Pseudonocardiaceae	LEfSe	VT_Bra	3.92312	0.0258994	yes
Bra - Lsa - Psa - VT_Bra - VT_Lsa - VT_Psa	d__Bacteria|p__Proteobacteria|c__Alphaproteobacteria|o__Alphaproteobacteria_unclassified	LEfSe	VT_Psa	3.92131	0.00733093	yes
Bra - Lsa - Psa - VT_Bra - VT_Lsa - VT_Psa	d__Bacteria|p__Proteobacteria|c__Alphaproteobacteria|o__Alphaproteobacteria_unclassified|f__Alphaproteobacteria_unclassified	LEfSe	VT_Psa	3.92131	0.00733093	yes
Bra - Lsa - Psa - VT_Bra - VT_Lsa - VT_Psa	d__Bacteria|p__Proteobacteria|c__Alphaproteobacteria|o__Alphaproteobacteria_unclassified|f__Alphaproteobacteria_unclassified|g__Alphaproteobacteria_unclassified	LEfSe	VT_Psa	3.92131	0.00733093	yes
Bra - Lsa - Psa - VT_Bra - VT_Lsa - VT_Psa	d__Bacteria|p__Proteobacteria|c__Alphaproteobacteria|o__Alphaproteobacteria_unclassified|f__Alphaproteobacteria_unclassified|g__Alphaproteobacteria_unclassified|s__Alphaproteobacteria_unclassified	LEfSe	VT_Psa	3.92131	0.00733093	yes
Bra - Lsa - Psa - VT_Bra - VT_Lsa - VT_Psa	d__Bacteria|p__Actinobacteriota|c__Actinobacteria|o__Micromonosporales|f__Micromonosporaceae|g__Actinoplanes	LEfSe	VT_Bra	3.91335	0.0138963	yes
Bra - Lsa - Psa - VT_Bra - VT_Lsa - VT_Psa	d__Bacteria|p__Actinobacteriota|c__Actinobacteria|o__Micromonosporales|f__Micromonosporaceae|g__Actinoplanes|s__Actinoplanes_unclassified	LEfSe	VT_Bra	3.91335	0.0138963	yes
Bra - Lsa - Psa - VT_Bra - VT_Lsa - VT_Psa	d__Bacteria|p__Myxococcota|c__Polyangia|o__Polyangiales	LEfSe	Lsa	3.91077	0.0119218	yes
Bra - Lsa - Psa - VT_Bra - VT_Lsa - VT_Psa	d__Bacteria|p__Cyanobacteria|c__Cyanobacteriia|o__Cyanobacteriales|f__Coleofasciculaceae	LEfSe	VT_Lsa	3.90541	0.0193385	yes
Bra - Lsa - Psa - VT_Bra - VT_Lsa - VT_Psa	d__Bacteria|p__Gemmatimonadota|c__Gemmatimonadetes|o__Gemmatimonadales|f__Gemmatimonadaceae|g__Gemmatimonadaceae_unclassified	LEfSe	Lsa	3.89539	0.0322891	yes
Bra - Lsa - Psa - VT_Bra - VT_Lsa - VT_Psa	d__Bacteria|p__Gemmatimonadota|c__Gemmatimonadetes|o__Gemmatimonadales|f__Gemmatimonadaceae|g__Gemmatimonadaceae_unclassified|s__Gemmatimonadaceae_unclassified	LEfSe	Lsa	3.89539	0.0322891	yes
Bra - Lsa - Psa - VT_Bra - VT_Lsa - VT_Psa	d__Bacteria|p__Proteobacteria|c__Gammaproteobacteria|o__Enterobacterales|f__Enterobacteriaceae|g__Escherichia-Shigella	LEfSe	Psa	3.8938	0.042659	yes
Bra - Lsa - Psa - VT_Bra - VT_Lsa - VT_Psa	d__Bacteria|p__Proteobacteria|c__Gammaproteobacteria|o__Enterobacterales|f__Enterobacteriaceae|g__Escherichia-Shigella|s__Escherichia-Shigella_unclassified	LEfSe	Psa	3.8938	0.042659	yes
Bra - Lsa - Psa - VT_Bra - VT_Lsa - VT_Psa	d__Bacteria|p__Actinobacteriota|c__Actinobacteriota|o__Micromonosporales|f__Micromonosporaceae|g__Actinoplanes	LEfSe	VT_Psa	3.86976	0.0295434	yes
Bra - Lsa - Psa - VT_Bra - VT_Lsa - VT_Psa	d__Bacteria|p__Proteobacteria|c__Alphaproteobacteria|o__Rhodobacterales|f__Rhodobacteraceae|g__Amaricoccus	LEfSe	VT_Bra	3.83728	0.0126366	yes
Bra - Lsa - Psa - VT_Bra - VT_Lsa - VT_Psa	d__Bacteria|p__Proteobacteria|c__Alphaproteobacteria|o__Rhodobacterales|f__Rhodobacteraceae|g__Amaricoccus|s__uncultured_Amaricoccus_sp.	LEfSe	VT_Bra	3.82989	0.0268462	yes
Bra - Lsa - Psa - VT_Bra - VT_Lsa - VT_Psa	d__Bacteria|p__Planctomycetota|c__Phycisphaerae	LEfSe	VT_Psa	3.82508	0.0248849	yes
Bra - Lsa - Psa - VT_Bra - VT_Lsa - VT_Psa	d__Bacteria|p__Actinobacteriota|c__Actinobacteria|o__Frankiales|f__Geodermatophilaceae	LEfSe	VT_Bra	3.82324	0.017717	yes
Bra - Lsa - Psa - VT_Bra - VT_Lsa - VT_Psa	d__Bacteria|p__Proteobacteria|c__Alphaproteobacteria|o__Rhodobacterales|f__Rhodobacteraceae|g__Paracoccus	LEfSe	Psa	3.80861	0.0250108	yes
Bra - Lsa - Psa - VT_Bra - VT_Lsa - VT_Psa	d__Bacteria|p__Planctomycetota|c__Phycisphaerae|o__Tepidisphaerales	LEfSe	VT_Psa	3.78838	0.0122776	yes
Bra - Lsa - Psa - VT_Bra - VT_Lsa - VT_Psa	d__Bacteria|p__Proteobacteria|c__Alphaproteobacteria|o__Rhizobiales|f__Beijerinckiaceae|g__Methylobacterium-Methylorubrum	LEfSe	VT_Lsa	3.77765	0.0305034	yes
Bra - Lsa - Psa - VT_Bra - VT_Lsa - VT_Psa	d__Bacteria|p__Proteobacteria|c__Alphaproteobacteria|o__Rhizobiales|f__Beijerinckiaceae|g__Methylobacterium-Methylorubrum|s__Methylobacterium-Methylorubrum_unclassified	LEfSe	VT_Lsa	3.77765	0.0305034	yes
Bra - Lsa - Psa - VT_Bra - VT_Lsa - VT_Psa	d__Bacteria|p__Chloroflexi|c__Chloroflexia|o__Chloroflexales	LEfSe	VT_Psa	3.77398	0.0174437	yes
Bra - Lsa - Psa - VT_Bra - VT_Lsa - VT_Psa	d__Bacteria|p__Planctomycetota|c__Planctomycetes|o__Isosphaerales|f__Isosphaeraceae|g__Isosphaeraceae_unclassified	LEfSe	VT_Bra	3.77227	0.0167874	yes
Bra - Lsa - Psa - VT_Bra - VT_Lsa - VT_Psa	d__Bacteria|p__Planctomycetota|c__Planctomycetes|o__Isosphaerales|f__Isosphaeraceae|g__Isosphaeraceae_unclassified|s__Isosphaeraceae_unclassified	LEfSe	VT_Bra	3.77227	0.0167874	yes
Bra - Lsa - Psa - VT_Bra - VT_Lsa - VT_Psa	d__Bacteria|p__Planctomycetota|c__Phycisphaerae|o__Tepidisphaerales|f__WD2101_soil_group	LEfSe	VT_Psa	3.76911	0.0135393	yes
Bra - Lsa - Psa - VT_Bra - VT_Lsa - VT_Psa	d__Bacteria|p__Planctomycetota|c__Phycisphaerae|o__Tepidisphaerales|f__WD2101_soil_group|g__WD2101_soil_group_unclassified	LEfSe	VT_Psa	3.76911	0.0135393	yes
Bra - Lsa - Psa - VT_Bra - VT_Lsa - VT_Psa	d__Bacteria|p__Planctomycetota|c__Phycisphaerae|o__Tepidisphaerales|f__WD2101_soil_group|g__WD2101_soil_group_unclassified|s__WD2101_soil_group_unclassified	LEfSe	VT_Psa	3.76911	0.0135393	yes
Bra - Lsa - Psa - VT_Bra - VT_Lsa - VT_Psa	d__Bacteria|p__Proteobacteria|c__Gammaproteobacteria|o__Burkholderiales|f__Nitrosomonadaceae|g__MND1	LEfSe	VT_Psa	3.76723	0.0476295	yes
Bra - Lsa - Psa - VT_Bra - VT_Lsa - VT_Psa	d__Bacteria|p__Proteobacteria|c__Gammaproteobacteria|o__Burkholderiales|f__Nitrosomonadaceae|g__MND1|s__MND1_unclassified	LEfSe	VT_Psa	3.76723	0.0476295	yes
Bra - Lsa - Psa - VT_Bra - VT_Lsa - VT_Psa	d__Bacteria|p__Cyanobacteria|c__Cyanobacteriia|o__Leptolyngbyales	LEfSe	VT_Psa	3.76493	0.00913448	yes
Bra - Lsa - Psa - VT_Bra - VT_Lsa - VT_Psa	d__Bacteria|p__Cyanobacteria|c__Cyanobacteriia|o__Leptolyngbyales|f__Leptolyngbyaceae	LEfSe	VT_Psa	3.76493	0.00913448	yes
Bra - Lsa - Psa - VT_Bra - VT_Lsa - VT_Psa	d__Bacteria|p__Planctomycetota|c__Planctomycetes|o__Gemmatales|f__Gemmataceae|g__Gemmataceae_unclassified	LEfSe	VT_Lsa	3.73081	0.0326651	yes
Bra - Lsa - Psa - VT_Bra - VT_Lsa - VT_Psa	d__Bacteria|p__Planctomycetota|c__Planctomycetes|o__Gemmatales|f__Gemmataceae|g__Gemmataceae_unclassified|s__Gemmataceae_unclassified	LEfSe	VT_Lsa	3.73081	0.0326651	yes
Bra - Lsa - Psa - VT_Bra - VT_Lsa - VT_Psa	d__Bacteria|p__Spirochaetota|c__Leptospirae	LEfSe	Bra	3.72285	0.0467886	yes
Bra - Lsa - Psa - VT_Bra - VT_Lsa - VT_Psa	d__Bacteria|p__Spirochaetota|c__Leptospirae|o__Leptospirales	LEfSe	Bra	3.72285	0.0467886	yes
Bra - Lsa - Psa - VT_Bra - VT_Lsa - VT_Psa	d__Bacteria|p__Spirochaetota|c__Leptospirae|o__Leptospirales|f__Leptospiraceae	LEfSe	Bra	3.72285	0.0467886	yes
Bra - Lsa - Psa - VT_Bra - VT_Lsa - VT_Psa	d__Bacteria|p__Spirochaetota|c__Leptospirae|o__Leptospirales|f__Leptospiraceae|g__Leptospira	LEfSe	Bra	3.72285	0.0467886	yes
Bra - Lsa - Psa - VT_Bra - VT_Lsa - VT_Psa	d__Bacteria|p__Spirochaetota|c__Leptospirae|o__Leptospirales|f__Leptospiraceae|g__Leptospira|s__Leptospira_unclassified	LEfSe	Bra	3.72285	0.0467886	yes
Bra - Lsa - Psa - VT_Bra - VT_Lsa - VT_Psa	d__Bacteria|p__Chloroflexi|c__KD4-96	LEfSe	VT_Psa	3.72109	0.0393694	yes
Bra - Lsa - Psa - VT_Bra - VT_Lsa - VT_Psa	d__Bacteria|p__Chloroflexi|c__KD4-96|o__KD4-96_unclassified	LEfSe	VT_Psa	3.72109	0.0393694	yes
Bra - Lsa - Psa - VT_Bra - VT_Lsa - VT_Psa	d__Bacteria|p__Chloroflexi|c__KD4-96|o__KD4-96_unclassified|f__KD4-96_unclassified	LEfSe	VT_Psa	3.72109	0.0393694	yes
Bra - Lsa - Psa - VT_Bra - VT_Lsa - VT_Psa	d__Bacteria|p__Chloroflexi|c__KD4-96|o__KD4-96_unclassified|f__KD4-96_unclassified|g__KD4-96_unclassified	LEfSe	VT_Psa	3.72109	0.0393694	yes
Bra - Lsa - Psa - VT_Bra - VT_Lsa - VT_Psa	d__Bacteria|p__Chloroflexi|c__KD4-96|o__KD4-96_unclassified|f__KD4-96_unclassified|g__KD4-96_unclassified|s__KD4-96_unclassified	LEfSe	VT_Psa	3.72109	0.0393694	yes
Bra - Lsa - Psa - VT_Bra - VT_Lsa - VT_Psa	d__Bacteria|p__Proteobacteria|c__Gammaproteobacteria|o__Enterobacterales|f__Enterobacteriaceae|g__Klebsiella|s__Klebsiella_pneumoniae	LEfSe	Psa	3.71069	0.0261275	yes
Bra - Lsa - Psa - VT_Bra - VT_Lsa - VT_Psa	d__Bacteria|p__Proteobacteria|c__Gammaproteobacteria|o__Xanthomonadales|f__Xanthomonadaceae|g__Arenimonas	LEfSe	Lsa	3.70696	0.0101152	yes
Bra - Lsa - Psa - VT_Bra - VT_Lsa - VT_Psa	d__Bacteria|p__Proteobacteria|c__Alphaproteobacteria|o__Dongiales	LEfSe	VT_Psa	3.68736	0.0140001	yes
Bra - Lsa - Psa - VT_Bra - VT_Lsa - VT_Psa	d__Bacteria|p__Proteobacteria|c__Alphaproteobacteria|o__Dongiales|f__Dongiaceae	LEfSe	VT_Psa	3.68736	0.0140001	yes
Bra - Lsa - Psa - VT_Bra - VT_Lsa - VT_Psa	d__Bacteria|p__Proteobacteria|c__Alphaproteobacteria|o__Dongiales|f__Dongiaceae|g__Dongia	LEfSe	VT_Psa	3.68736	0.0140001	yes
Bra - Lsa - Psa - VT_Bra - VT_Lsa - VT_Psa	d__Bacteria|p__Proteobacteria|c__Alphaproteobacteria|o__Dongiales|f__Dongiaceae|g__Dongia|s__Dongia_unclassified	LEfSe	VT_Psa	3.68736	0.0140001	yes
Bra - Lsa - Psa - VT_Bra - VT_Lsa - VT_Psa	d__Bacteria|p__Planctomycetota|c__Planctomycetes|o__Planctomycetales|f__Planctomycetales_unclassified	LEfSe	VT_Bra	3.68485	0.0477149	yes
Bra - Lsa - Psa - VT_Bra - VT_Lsa - VT_Psa	d__Bacteria|p__Planctomycetota|c__Planctomycetes|o__Planctomycetales|f__Planctomycetales_unclassified|g__Planctomycetales_unclassified	LEfSe	VT_Bra	3.68485	0.0477149	yes
Bra - Lsa - Psa - VT_Bra - VT_Lsa - VT_Psa	d__Bacteria|p__Planctomycetota|c__Planctomycetes|o__Planctomycetales|f__Planctomycetales_unclassified|g__Planctomycetales_unclassified|s__Planctomycetales_unclassified	LEfSe	VT_Bra	3.68485	0.0477149	yes
Bra - Lsa - Psa - VT_Bra - VT_Lsa - VT_Psa	d__Bacteria|p__Proteobacteria|c__Betaproteobacteria|o__Burkholderiales|f__Comamonadaceae|g__Acidovorax	LEfSe	Psa	3.67069	0.0333314	yes
Bra - Lsa - Psa - VT_Bra - VT_Lsa - VT_Psa	d__Bacteria	LEfSe	Psa	3.66978	0.0120993	yes
Bra - Lsa - Psa - VT_Bra - VT_Lsa - VT_Psa	d__unclassified	LEfSe	VT_Bra	3.66978	0.0120993	yes
Bra - Lsa - Psa - VT_Bra - VT_Lsa - VT_Psa	d__unclassified|p__unclassified	LEfSe	VT_Bra	3.66978	0.0120993	yes
Bra - Lsa - Psa - VT_Bra - VT_Lsa - VT_Psa	d__unclassified|p__unclassified|c__unclassified	LEfSe	VT_Bra	3.66978	0.0120993	yes
Bra - Lsa - Psa - VT_Bra - VT_Lsa - VT_Psa	d__unclassified|p__unclassified|c__unclassified|o__unclassified	LEfSe	VT_Bra	3.66978	0.0120993	yes
Bra - Lsa - Psa - VT_Bra - VT_Lsa - VT_Psa	d__unclassified|p__unclassified|c__unclassified|o__unclassified|f__unclassified	LEfSe	VT_Bra	3.66978	0.0120993	yes
Bra - Lsa - Psa - VT_Bra - VT_Lsa - VT_Psa	d__unclassified|p__unclassified|c__unclassified|o__unclassified|f__unclassified|g__unclassified	LEfSe	VT_Bra	3.66978	0.0120993	yes
Bra - Lsa - Psa - VT_Bra - VT_Lsa - VT_Psa	d__unclassified|p__unclassified|c__unclassified|o__unclassified|f__unclassified|g__unclassified|s__unclassified	LEfSe	VT_Bra	3.66978	0.0120993	yes
Bra - Lsa - Psa - VT_Bra - VT_Lsa - VT_Psa	d__Bacteria|p__Gemmatimonadota|c__Gemmatimonadetes|o__Gemmatimonadales|f__Gemmatimonadaceae|g__Gemmatimonas	LEfSe	VT_Bra	3.66843	0.0184759	yes
Bra - Lsa - Psa - VT_Bra - VT_Lsa - VT_Psa	d__Bacteria|p__Gemmatimonadota|c__Gemmatimonadetes|o__Gemmatimonadales|f__Gemmatimonadaceae|g__Gemmatimonas|s__Gemmatimonas_unclassified	LEfSe	VT_Bra	3.66843	0.0184759	yes
Bra - Lsa - Psa - VT_Bra - VT_Lsa - VT_Psa	d__Bacteria|p__Acidobacteriota|c__Acidobacteriae	LEfSe	VT_Lsa	3.65796	0.00770138	yes
Bra - Lsa - Psa - VT_Bra - VT_Lsa - VT_Psa	d__Bacteria|p__Actinobacteriota|c__Acidimicrobiia|o__IMCC26256	LEfSe	VT_Psa	3.65343	0.0460648	yes
Bra - Lsa - Psa - VT_Bra - VT_Lsa - VT_Psa	d__Bacteria|p__Actinobacteriota|c__Acidimicrobiia|o__IMCC26256|f__IMCC26256_unclassified	LEfSe	VT_Psa	3.65343	0.0460648	yes
Bra - Lsa - Psa - VT_Bra - VT_Lsa - VT_Psa	d__Bacteria|p__Actinobacteriota|c__Acidimicrobiia|o__IMCC26256|f__IMCC26256_unclassified|g__IMCC26256_unclassified	LEfSe	VT_Psa	3.65343	0.0460648	yes
Bra - Lsa - Psa - VT_Bra - VT_Lsa - VT_Psa	d__Bacteria|p__Actinobacteriota|c__Acidimicrobiia|o__IMCC26256|f__IMCC26256_unclassified|g__IMCC26256_unclassified|s__IMCC26256_unclassified	LEfSe	VT_Psa	3.65343	0.0460648	yes
Bra - Lsa - Psa - VT_Bra - VT_Lsa - VT_Psa	d__Bacteria|p__Proteobacteria|c__Betaproteobacteria|o__Burkholderiales|f__Burkholderiales_unclassified	LEfSe	VT_Bra	3.65081	0.0183426	yes
Bra - Lsa - Psa - VT_Bra - VT_Lsa - VT_Psa	d__Bacteria|p__Proteobacteria|c__Betaproteobacteria|o__Burkholderiales|f__Burkholderiales_unclassified|g__Burkholderiales_unclassified	LEfSe	VT_Bra	3.65081	0.0183426	yes
Bra - Lsa - Psa - VT_Bra - VT_Lsa - VT_Psa	d__Bacteria|p__Proteobacteria|c__Betaproteobacteria|o__Burkholderiales|f__Burkholderiales_unclassified|g__Burkholderiales_unclassified|s__Burkholderiales_unclassified	LEfSe	VT_Bra	3.65081	0.0183426	yes
Bra - Lsa - Psa - VT_Bra - VT_Lsa - VT_Psa	d__Bacteria|p__Proteobacteria|c__Alphaproteobacteria|o__Rhizobiales|f__Hyphomicrobiaceae	LEfSe	VT_Psa	3.64191	0.0128935	yes
Bra - Lsa - Psa - VT_Bra - VT_Lsa - VT_Psa	d__Bacteria|p__Planctomycetota|c__Planctomycetes|o__Pirellulales|f__Pirellulaceae|g__Pirellula	LEfSe	Lsa	3.6407	0.0245732	yes
Bra - Lsa - Psa - VT_Bra - VT_Lsa - VT_Psa	d__Bacteria|p__Planctomycetota|c__Planctomycetes|o__Pirellulales|f__Pirellulaceae|g__Pirellula|s__Pirellula_unclassified	LEfSe	Lsa	3.6407	0.0245732	yes
Bra - Lsa - Psa - VT_Bra - VT_Lsa - VT_Psa	d__Bacteria|p__Proteobacteria|c__Gammaproteobacteria|o__Enterobacterales|f__Enterobacteriaceae|g__Klebsiella|s__uncultured_Klebsiella_sp.	LEfSe	Psa	3.63774	0.0381796	yes
Bra - Lsa - Psa - VT_Bra - VT_Lsa - VT_Psa	d__Bacteria|p__Myxococcota|c__Polyangia|o__Polyangiales|f__BIrii41	LEfSe	Lsa	3.61466	0.00821739	yes
Bra - Lsa - Psa - VT_Bra - VT_Lsa - VT_Psa	d__Bacteria|p__Myxococcota|c__Polyangia|o__Polyangiales|f__BIrii41|g__BIrii41_unclassified	LEfSe	Lsa	3.61466	0.00821739	yes
Bra - Lsa - Psa - VT_Bra - VT_Lsa - VT_Psa	d__Bacteria|p__Myxococcota|c__Polyangia|o__Polyangiales|f__BIrii41|g__BIrii41_unclassified|s__BIrii41_unclassified	LEfSe	Lsa	3.61466	0.00821739	yes
Bra - Lsa - Psa - VT_Bra - VT_Lsa - VT_Psa	d__Bacteria|p__Bacteroidota|c__Bacteroidia|o__Cytophagales	LEfSe	Lsa	3.60958	0.0213487	yes
Bra - Lsa - Psa - VT_Bra - VT_Lsa - VT_Psa	d__Bacteria|p__Proteobacteria|c__Proteobacteria_unclassified	LEfSe	VT_Psa	3.59897	0.0122776	yes
Bra - Lsa - Psa - VT_Bra - VT_Lsa - VT_Psa	d__Bacteria|p__Proteobacteria|c__Proteobacteria_unclassified|o__Proteobacteria_unclassified	LEfSe	VT_Psa	3.59897	0.0122776	yes
Bra - Lsa - Psa - VT_Bra - VT_Lsa - VT_Psa	d__Bacteria|p__Proteobacteria|c__Proteobacteria_unclassified|o__Proteobacteria_unclassified|f__Proteobacteria_unclassified	LEfSe	VT_Psa	3.59897	0.0122776	yes
Bra - Lsa - Psa - VT_Bra - VT_Lsa - VT_Psa	d__Bacteria|p__Proteobacteria|c__Proteobacteria_unclassified|o__Proteobacteria_unclassified|f__Proteobacteria_unclassified|g__Proteobacteria_unclassified	LEfSe	VT_Psa	3.59897	0.0122776	yes
Bra - Lsa - Psa - VT_Bra - VT_Lsa - VT_Psa	d__Bacteria|p__Proteobacteria|c__Proteobacteria_unclassified|o__Proteobacteria_unclassified|f__Proteobacteria_unclassified|g__Proteobacteria_unclassified|s__Proteobacteria_unclassified	LEfSe	VT_Psa	3.59897	0.0122776	yes
Bra - Lsa - Psa - VT_Bra - VT_Lsa - VT_Psa	d__Bacteria|p__Proteobacteria|c__Gammaproteobacteria|o__Xanthomonadales|f__Rhodanobacteraceae|g__Dokdonella|s__Dokdonella_unclassified	LEfSe	Lsa	3.59432	0.0490161	yes
Bra - Lsa - Psa - VT_Bra - VT_Lsa - VT_Psa	d__Bacteria|p__Proteobacteria|c__Gammaproteobacteria|o__Xanthomonadales|f__Rhodanobacteraceae|g__Dokdonella	LEfSe	Lsa	3.58969	0.044787	yes
Bra - Lsa - Psa - VT_Bra - VT_Lsa - VT_Psa	d__Bacteria|p__Actinobacteriota|c__Thermoleophilia|o__Solirubrobacterales	LEfSe	VT_Psa	3.55239	0.0118603	yes
Bra - Lsa - Psa - VT_Bra - VT_Lsa - VT_Psa	d__Bacteria|p__Proteobacteria|c__Gammaproteobacteria|o__Xanthomonadales|f__Xanthomonadaceae|g__Arenimonas|s__Arenimonas_unclassified	LEfSe	Lsa	3.5432	0.0141928	yes
Bra - Lsa - Psa - VT_Bra - VT_Lsa - VT_Psa	d__Bacteria|p__Myxococcota|c__Polyangia|o__Haliangiales	LEfSe	Lsa	3.54212	0.0090488	yes
Bra - Lsa - Psa - VT_Bra - VT_Lsa - VT_Psa	d__Bacteria|p__Myxococcota|c__Polyangia|o__Haliangiales|f__Haliangiaceae	LEfSe	Lsa	3.54212	0.0090488	yes
Bra - Lsa - Psa - VT_Bra - VT_Lsa - VT_Psa	d__Bacteria|p__Myxococcota|c__Polyangia|o__Haliangiales|f__Haliangiaceae|g__Haliangium	LEfSe	Lsa	3.54212	0.0090488	yes
Bra - Lsa - Psa - VT_Bra - VT_Lsa - VT_Psa	d__Bacteria|p__Myxococcota|c__Polyangia|o__Haliangiales|f__Haliangiaceae|g__Haliangium|s__Haliangium_unclassified	LEfSe	Lsa	3.54212	0.0090488	yes
Bra - Lsa - Psa - VT_Bra - VT_Lsa - VT_Psa	d__Bacteria|p__Proteobacteria|c__Alphaproteobacteria|o__Rhizobiales|f__Bradyrhizobiaceae|g__Bradyrhizobium	LEfSe	VT_Lsa	3.5387	0.03581	yes
Bra - Lsa - Psa - VT_Bra - VT_Lsa - VT_Psa	d__Bacteria|p__Proteobacteria|c__Gammaproteobacteria|o__Xanthomonadales|f__Rhodanobacteraceae|g__Rhodanobacter	LEfSe	VT_Lsa	3.52867	0.0347309	yes
Bra - Lsa - Psa - VT_Bra - VT_Lsa - VT_Psa	d__Bacteria|p__Proteobacteria|c__Betaproteobacteria|o__Burkholderiales|f__Comamonadaceae|g__Comamonadaceae_unclassified	LEfSe	VT_Bra	3.51583	0.0147145	yes
Bra - Lsa - Psa - VT_Bra - VT_Lsa - VT_Psa	d__Bacteria|p__Proteobacteria|c__Betaproteobacteria|o__Burkholderiales|f__Comamonadaceae|g__Comamonadaceae_unclassified|s__Comamonadaceae_unclassified	LEfSe	VT_Bra	3.51583	0.0147145	yes
Bra - Lsa - Psa - VT_Bra - VT_Lsa - VT_Psa	d__Bacteria|p__Bacteroidota|c__Bacteroidia|o__Bacteroidales|f__Porphyromonadaceae	LEfSe	Bra	3.51318	0.0405878	yes
Bra - Lsa - Psa - VT_Bra - VT_Lsa - VT_Psa	d__Bacteria|p__Bacteroidota|c__Bacteroidia|o__Bacteroidales|f__Porphyromonadaceae|g__Porphyromonas	LEfSe	Bra	3.51318	0.0405878	yes
Bra - Lsa - Psa - VT_Bra - VT_Lsa - VT_Psa	d__Bacteria|p__Chloroflexi|c__Anaerolineae	LEfSe	Lsa	3.51316	0.0155913	yes
Bra - Lsa - Psa - VT_Bra - VT_Lsa - VT_Psa	d__Bacteria|p__Proteobacteria|c__Gammaproteobacteria|o__Gammaproteobacteria_Incertae_Sedis|f__Unknown_Family	LEfSe	VT_Lsa	3.50983	0.0326007	yes
Bra - Lsa - Psa - VT_Bra - VT_Lsa - VT_Psa	d__Bacteria|p__Proteobacteria|c__Alphaproteobacteria|o__Rhizobiales|f__Xanthobacteraceae|g__Xanthobacteraceae_unclassified	LEfSe	VT_Psa	3.50689	0.00860762	yes
Bra - Lsa - Psa - VT_Bra - VT_Lsa - VT_Psa	d__Bacteria|p__Proteobacteria|c__Alphaproteobacteria|o__Rhizobiales|f__Xanthobacteraceae|g__Xanthobacteraceae_unclassified|s__Xanthobacteraceae_unclassified	LEfSe	VT_Psa	3.50689	0.00860762	yes
Bra - Lsa - Psa - VT_Bra - VT_Lsa - VT_Psa	d__Bacteria|p__Proteobacteria|c__Gammaproteobacteria|o__Burkholderiales|f__Oxalobacteraceae|g__Massilia	LEfSe	VT_Bra	3.50658	0.0351712	yes
Bra - Lsa - Psa - VT_Bra - VT_Lsa - VT_Psa	d__Bacteria|p__Proteobacteria|c__Gammaproteobacteria|o__Burkholderiales|f__Oxalobacteraceae|g__Massilia|s__Massilia_unclassified	LEfSe	VT_Bra	3.50658	0.0351712	yes
Bra - Lsa - Psa - VT_Bra - VT_Lsa - VT_Psa	d__Bacteria|p__Proteobacteria|c__Gammaproteobacteria|o__Xanthomonadales|f__Xanthomonadaceae|g__Luteimonas|s__Luteimonas_sp._ZGLJ41	LEfSe	Psa	3.50304	0.0405862	yes
Bra - Lsa - Psa - VT_Bra - VT_Lsa - VT_Psa	d__Bacteria|p__Proteobacteria|c__Gammaproteobacteria|o__Gammaproteobacteria_unclassified	LEfSe	Lsa	3.50254	0.0247681	yes
Bra - Lsa - Psa - VT_Bra - VT_Lsa - VT_Psa	d__Bacteria|p__Proteobacteria|c__Gammaproteobacteria|o__Gammaproteobacteria_unclassified|f__Gammaproteobacteria_unclassified	LEfSe	Lsa	3.50254	0.0247681	yes
Bra - Lsa - Psa - VT_Bra - VT_Lsa - VT_Psa	d__Bacteria|p__Proteobacteria|c__Gammaproteobacteria|o__Gammaproteobacteria_unclassified|f__Gammaproteobacteria_unclassified|g__Gammaproteobacteria_unclassified	LEfSe	Lsa	3.50254	0.0247681	yes
Bra - Lsa - Psa - VT_Bra - VT_Lsa - VT_Psa	d__Bacteria|p__Proteobacteria|c__Gammaproteobacteria|o__Gammaproteobacteria_unclassified|f__Gammaproteobacteria_unclassified|g__Gammaproteobacteria_unclassified|s__Gammaproteobacteria_unclassified	LEfSe	Lsa	3.50254	0.0247681	yes
Bra - Lsa - Psa - VT_Bra - VT_Lsa - VT_Psa	d__Bacteria|p__Actinobacteriota|c__Actinobacteria|o__Corynebacteriales|f__Nocardiaceae|g__Rhodococcus	LEfSe	VT_Bra	3.49807	0.0249917	yes
Bra - Lsa - Psa - VT_Bra - VT_Lsa - VT_Psa	d__Bacteria|p__Actinobacteriota|c__Actinobacteria|o__Corynebacteriales|f__Nocardiaceae|g__Rhodococcus|s__Rhodococcus_unclassified	LEfSe	VT_Bra	3.49807	0.0249917	yes
Bra - Lsa - Psa - VT_Bra - VT_Lsa - VT_Psa	d__Bacteria|p__Proteobacteria|c__Alphaproteobacteria|o__Rhizobiales|f__Phyllobacteriaceae	LEfSe	Lsa	3.49327	0.00676102	yes
Bra - Lsa - Psa - VT_Bra - VT_Lsa - VT_Psa	d__Bacteria|p__Gemmatimonadota|c__Longimicrobia	LEfSe	VT_Psa	3.49267	0.0112539	yes
Bra - Lsa - Psa - VT_Bra - VT_Lsa - VT_Psa	d__Bacteria|p__Gemmatimonadota|c__Longimicrobia|o__Longimicrobiales	LEfSe	VT_Psa	3.49267	0.0112539	yes
Bra - Lsa - Psa - VT_Bra - VT_Lsa - VT_Psa	d__Bacteria|p__Gemmatimonadota|c__Longimicrobia|o__Longimicrobiales|f__Longimicrobiaceae	LEfSe	VT_Psa	3.49267	0.0112539	yes
Bra - Lsa - Psa - VT_Bra - VT_Lsa - VT_Psa	d__Bacteria|p__Proteobacteria|c__Gammaproteobacteria|o__Steroidobacterales|f__Steroidobacteraceae	LEfSe	VT_Bra	3.49266	0.0199583	yes
Bra - Lsa - Psa - VT_Bra - VT_Lsa - VT_Psa	d__Bacteria|p__Proteobacteria|c__Gammaproteobacteria|o__Gammaproteobacteria_Incertae_Sedis|f__Unknown_Family|g__Acidibacter	LEfSe	VT_Lsa	3.49018	0.0292496	yes
Bra - Lsa - Psa - VT_Bra - VT_Lsa - VT_Psa	d__Bacteria|p__Proteobacteria|c__Gammaproteobacteria|o__Gammaproteobacteria_Incertae_Sedis|f__Unknown_Family|g__Acidibacter|s__Acidibacter_unclassified	LEfSe	VT_Lsa	3.49018	0.0292496	yes
Bra - Lsa - Psa - VT_Bra - VT_Lsa - VT_Psa	d__Bacteria|p__Verrucomicrobiota|c__Verrucomicrobiae|o__Pedosphaerales|f__Pedosphaeraceae|g__Pedosphaeraceae_unclassified	LEfSe	Lsa	3.49013	0.0450484	yes
Bra - Lsa - Psa - VT_Bra - VT_Lsa - VT_Psa	d__Bacteria|p__Verrucomicrobiota|c__Verrucomicrobiae|o__Pedosphaerales|f__Pedosphaeraceae|g__Pedosphaeraceae_unclassified|s__Pedosphaeraceae_unclassified	LEfSe	Lsa	3.49013	0.0450484	yes
Bra - Lsa - Psa - VT_Bra - VT_Lsa - VT_Psa	d__Bacteria|p__Proteobacteria|c__Gammaproteobacteria|o__Steroidobacterales	LEfSe	VT_Bra	3.48634	0.0266194	yes
Bra - Lsa - Psa - VT_Bra - VT_Lsa - VT_Psa	d__Bacteria|p__Actinobacteriota|c__Actinobacteria|o__Corynebacteriales|f__Nocardiaceae	LEfSe	VT_Bra	3.48285	0.0356095	yes
Bra - Lsa - Psa - VT_Bra - VT_Lsa - VT_Psa	d__Bacteria|p__Bacteroidota|c__Bacteroidia|o__Sphingobacteriales|f__Sphingobacteriaceae|g__Mucilaginibacter	LEfSe	VT_Lsa	3.47888	0.011476	yes
Bra - Lsa - Psa - VT_Bra - VT_Lsa - VT_Psa	d__Bacteria|p__Bacteroidota|c__Bacteroidia|o__Sphingobacteriales|f__Sphingobacteriaceae|g__Mucilaginibacter|s__Mucilaginibacter_unclassified	LEfSe	VT_Lsa	3.47888	0.011476	yes
Bra - Lsa - Psa - VT_Bra - VT_Lsa - VT_Psa	d__Bacteria|p__Firmicutes|c__Firmicutes_unclassified	LEfSe	Lsa	3.47706	0.0065339	yes
Bra - Lsa - Psa - VT_Bra - VT_Lsa - VT_Psa	d__Bacteria|p__Firmicutes|c__Firmicutes_unclassified|o__Firmicutes_unclassified	LEfSe	Lsa	3.47706	0.0065339	yes
Bra - Lsa - Psa - VT_Bra - VT_Lsa - VT_Psa	d__Bacteria|p__Firmicutes|c__Firmicutes_unclassified|o__Firmicutes_unclassified|f__Firmicutes_unclassified	LEfSe	Lsa	3.47706	0.0065339	yes
Bra - Lsa - Psa - VT_Bra - VT_Lsa - VT_Psa	d__Bacteria|p__Firmicutes|c__Firmicutes_unclassified|o__Firmicutes_unclassified|f__Firmicutes_unclassified|g__Firmicutes_unclassified	LEfSe	Lsa	3.47706	0.0065339	yes
Bra - Lsa - Psa - VT_Bra - VT_Lsa - VT_Psa	d__Bacteria|p__Firmicutes|c__Firmicutes_unclassified|o__Firmicutes_unclassified|f__Firmicutes_unclassified|g__Firmicutes_unclassified|s__Firmicutes_unclassified	LEfSe	Lsa	3.47706	0.0065339	yes
Bra - Lsa - Psa - VT_Bra - VT_Lsa - VT_Psa	d__Bacteria|p__Bacteroidota|c__Bacteroidia|o__Cytophagales|f__Microscillaceae	LEfSe	VT_Bra	3.47495	0.0172917	yes
Bra - Lsa - Psa - VT_Bra - VT_Lsa - VT_Psa	d__Bacteria|p__Actinobacteriota|c__Actinobacteria|o__Bifidobacteriales|f__Bifidobacteriaceae|g__Gardnerella	LEfSe	VT_Psa	3.46255	0.0373397	yes
Bra - Lsa - Psa - VT_Bra - VT_Lsa - VT_Psa	d__Bacteria|p__Actinobacteriota|c__Actinobacteria|o__Bifidobacteriales|f__Bifidobacteriaceae|g__Gardnerella|s__Gardnerella_unclassified	LEfSe	VT_Psa	3.46255	0.0373397	yes
Bra - Lsa - Psa - VT_Bra - VT_Lsa - VT_Psa	d__Bacteria|p__Proteobacteria|c__Alphaproteobacteria|o__Rhizobiales|f__Bradyrhizobiaceae|g__Bradyrhizobium|s__Bradyrhizobium_japonicum	LEfSe	VT_Lsa	3.46223	0.043814	yes
Bra - Lsa - Psa - VT_Bra - VT_Lsa - VT_Psa	d__Bacteria|p__Proteobacteria|c__Alphaproteobacteria|o__Rhizobiales|f__Xanthobacteraceae|g__Pseudolabrys	LEfSe	VT_Lsa	3.46024	0.0122565	yes
Bra - Lsa - Psa - VT_Bra - VT_Lsa - VT_Psa	d__Bacteria|p__Chloroflexi|c__Gitt-GS-136	LEfSe	VT_Psa	3.46024	0.0370844	yes
Bra - Lsa - Psa - VT_Bra - VT_Lsa - VT_Psa	d__Bacteria|p__Chloroflexi|c__Gitt-GS-136|o__Gitt-GS-136_unclassified	LEfSe	VT_Psa	3.46024	0.0370844	yes
Bra - Lsa - Psa - VT_Bra - VT_Lsa - VT_Psa	d__Bacteria|p__Chloroflexi|c__Gitt-GS-136|o__Gitt-GS-136_unclassified|f__Gitt-GS-136_unclassified	LEfSe	VT_Psa	3.46024	0.0370844	yes
Bra - Lsa - Psa - VT_Bra - VT_Lsa - VT_Psa	d__Bacteria|p__Chloroflexi|c__Gitt-GS-136|o__Gitt-GS-136_unclassified|f__Gitt-GS-136_unclassified|g__Gitt-GS-136_unclassified	LEfSe	VT_Psa	3.46024	0.0370844	yes
Bra - Lsa - Psa - VT_Bra - VT_Lsa - VT_Psa	d__Bacteria|p__Chloroflexi|c__Gitt-GS-136|o__Gitt-GS-136_unclassified|f__Gitt-GS-136_unclassified|g__Gitt-GS-136_unclassified|s__Gitt-GS-136_unclassified	LEfSe	VT_Psa	3.46024	0.0370844	yes
Bra - Lsa - Psa - VT_Bra - VT_Lsa - VT_Psa	d__Bacteria|p__Proteobacteria|c__Gammaproteobacteria|o__R7C24	LEfSe	VT_Bra	3.45907	0.0323563	yes
Bra - Lsa - Psa - VT_Bra - VT_Lsa - VT_Psa	d__Bacteria|p__Proteobacteria|c__Gammaproteobacteria|o__R7C24|f__R7C24_unclassified	LEfSe	VT_Bra	3.45907	0.0323563	yes
Bra - Lsa - Psa - VT_Bra - VT_Lsa - VT_Psa	d__Bacteria|p__Proteobacteria|c__Gammaproteobacteria|o__R7C24|f__R7C24_unclassified|g__R7C24_unclassified	LEfSe	VT_Bra	3.45907	0.0323563	yes
Bra - Lsa - Psa - VT_Bra - VT_Lsa - VT_Psa	d__Bacteria|p__Proteobacteria|c__Gammaproteobacteria|o__R7C24|f__R7C24_unclassified|g__R7C24_unclassified|s__R7C24_unclassified	LEfSe	VT_Bra	3.45907	0.0323563	yes
Bra - Lsa - Psa - VT_Bra - VT_Lsa - VT_Psa	d__Bacteria|p__Planctomycetota|c__Planctomycetes|o__Pirellulales|f__Pirellulaceae|g__Pir4_lineage	LEfSe	VT_Lsa	3.45503	0.0142741	yes
Bra - Lsa - Psa - VT_Bra - VT_Lsa - VT_Psa	d__Bacteria|p__Planctomycetota|c__Planctomycetes|o__Pirellulales|f__Pirellulaceae|g__Pir4_lineage|s__Pir4_lineage_unclassified	LEfSe	VT_Lsa	3.45503	0.0142741	yes
Bra - Lsa - Psa - VT_Bra - VT_Lsa - VT_Psa	d__Bacteria|p__Proteobacteria|c__Alphaproteobacteria|o__Micropepsales	LEfSe	VT_Lsa	3.45391	0.0488965	yes
Bra - Lsa - Psa - VT_Bra - VT_Lsa - VT_Psa	d__Bacteria|p__Proteobacteria|c__Alphaproteobacteria|o__Micropepsales|f__Micropepsaceae	LEfSe	VT_Lsa	3.45391	0.0488965	yes
Bra - Lsa - Psa - VT_Bra - VT_Lsa - VT_Psa	d__Bacteria|p__Proteobacteria|c__Alphaproteobacteria|o__Rickettsiales	LEfSe	VT_Lsa	3.45004	0.00821991	yes
Bra - Lsa - Psa - VT_Bra - VT_Lsa - VT_Psa	d__Bacteria|p__Proteobacteria|c__Gammaproteobacteria|o__Burkholderiales|f__Comamonadaceae|g__Ramlibacter	LEfSe	VT_Bra	3.44983	0.0221936	yes
Bra - Lsa - Psa - VT_Bra - VT_Lsa - VT_Psa	d__Bacteria|p__Proteobacteria|c__Gammaproteobacteria|o__Burkholderiales|f__Comamonadaceae|g__Ramlibacter|s__Ramlibacter_unclassified	LEfSe	VT_Bra	3.44983	0.0221936	yes
Bra - Lsa - Psa - VT_Bra - VT_Lsa - VT_Psa	d__Bacteria|p__Proteobacteria|c__Gammaproteobacteria|o__Xanthomonadales|f__Xanthomonadaceae|g__Lysobacter|s__Lysobacter_antibioticus	LEfSe	VT_Psa	3.44863	0.0124128	yes
Bra - Lsa - Psa - VT_Bra - VT_Lsa - VT_Psa	d__Bacteria|p__Patescibacteria|c__Saccharimonadia|o__Saccharimonadales|f__Saccharimonadales_unclassified	LEfSe	VT_Bra	3.44591	0.00722426	yes
Bra - Lsa - Psa - VT_Bra - VT_Lsa - VT_Psa	d__Bacteria|p__Patescibacteria|c__Saccharimonadia|o__Saccharimonadales|f__Saccharimonadales_unclassified|g__Saccharimonadales_unclassified	LEfSe	VT_Bra	3.44591	0.00722426	yes
Bra - Lsa - Psa - VT_Bra - VT_Lsa - VT_Psa	d__Bacteria|p__Patescibacteria|c__Saccharimonadia|o__Saccharimonadales|f__Saccharimonadales_unclassified|g__Saccharimonadales_unclassified|s__Saccharimonadales_unclassified	LEfSe	VT_Bra	3.44591	0.00722426	yes
Bra - Lsa - Psa - VT_Bra - VT_Lsa - VT_Psa	d__Bacteria|p__Myxococcota|c__Polyangia|o__Polyangiales|f__Polyangiaceae	LEfSe	VT_Lsa	3.44083	0.0261007	yes
Bra - Lsa - Psa - VT_Bra - VT_Lsa - VT_Psa	d__Bacteria|p__Proteobacteria|c__Betaproteobacteria|o__Burkholderiales|f__Comamonadaceae|g__Acidovorax|s__Acidovorax_avenae	LEfSe	Psa	3.4369	0.010537	yes
Bra - Lsa - Psa - VT_Bra - VT_Lsa - VT_Psa	d__Bacteria|p__Acidobacteriota|c__Acidobacteriae|o__Acidobacteriales|f__Acidobacteriaceae_(Subgroup_1)	LEfSe	VT_Lsa	3.43557	0.0148936	yes
Bra - Lsa - Psa - VT_Bra - VT_Lsa - VT_Psa	d__Bacteria|p__Planctomycetota|c__Planctomycetes|o__Pirellulales|f__Pirellulaceae|g__Pirellulaceae_unclassified	LEfSe	Lsa	3.42986	0.0350987	yes
Bra - Lsa - Psa - VT_Bra - VT_Lsa - VT_Psa	d__Bacteria|p__Planctomycetota|c__Planctomycetes|o__Pirellulales|f__Pirellulaceae|g__Pirellulaceae_unclassified|s__Pirellulaceae_unclassified	LEfSe	Lsa	3.42986	0.0350987	yes
Bra - Lsa - Psa - VT_Bra - VT_Lsa - VT_Psa	d__Bacteria|p__Proteobacteria|c__Alphaproteobacteria|o__Rhizobiales|f__Phyllobacteriaceae|g__Mesorhizobium	LEfSe	VT_Bra	3.42985	0.0125989	yes
Bra - Lsa - Psa - VT_Bra - VT_Lsa - VT_Psa	d__Bacteria|p__Proteobacteria|c__Gammaproteobacteria|o__Steroidobacterales|f__Steroidobacteraceae|g__Steroidobacter	LEfSe	VT_Bra	3.4249	0.0383842	yes
Bra - Lsa - Psa - VT_Bra - VT_Lsa - VT_Psa	d__Bacteria|p__Proteobacteria|c__Gammaproteobacteria|o__Steroidobacterales|f__Steroidobacteraceae|g__Steroidobacter|s__Steroidobacter_unclassified	LEfSe	VT_Bra	3.4249	0.0383842	yes
Bra - Lsa - Psa - VT_Bra - VT_Lsa - VT_Psa	d__Bacteria|p__Actinobacteriota|c__Actinobacteria|o__Micromonosporales|f__Micromonosporaceae|g__Virgisporangium	LEfSe	VT_Bra	3.42387	0.0182864	yes
Bra - Lsa - Psa - VT_Bra - VT_Lsa - VT_Psa	d__Bacteria|p__Actinobacteriota|c__Actinobacteria|o__Micromonosporales|f__Micromonosporaceae|g__Virgisporangium|s__Virgisporangium_unclassified	LEfSe	VT_Bra	3.42387	0.0182864	yes
Bra - Lsa - Psa - VT_Bra - VT_Lsa - VT_Psa	d__Bacteria|p__Gemmatimonadota|c__S0134_terrestrial_group	LEfSe	VT_Lsa	3.42305	0.00727206	yes
Bra - Lsa - Psa - VT_Bra - VT_Lsa - VT_Psa	d__Bacteria|p__Gemmatimonadota|c__S0134_terrestrial_group|o__S0134_terrestrial_group_unclassified	LEfSe	VT_Lsa	3.42305	0.00727206	yes
Bra - Lsa - Psa - VT_Bra - VT_Lsa - VT_Psa	d__Bacteria|p__Gemmatimonadota|c__S0134_terrestrial_group|o__S0134_terrestrial_group_unclassified|f__S0134_terrestrial_group_unclassified	LEfSe	VT_Lsa	3.42305	0.00727206	yes
Bra - Lsa - Psa - VT_Bra - VT_Lsa - VT_Psa	d__Bacteria|p__Gemmatimonadota|c__S0134_terrestrial_group|o__S0134_terrestrial_group_unclassified|f__S0134_terrestrial_group_unclassified|g__S0134_terrestrial_group_unclassified	LEfSe	VT_Lsa	3.42305	0.00727206	yes
Bra - Lsa - Psa - VT_Bra - VT_Lsa - VT_Psa	d__Bacteria|p__Gemmatimonadota|c__S0134_terrestrial_group|o__S0134_terrestrial_group_unclassified|f__S0134_terrestrial_group_unclassified|g__S0134_terrestrial_group_unclassified|s__S0134_terrestrial_group_unclassified	LEfSe	VT_Lsa	3.42305	0.00727206	yes
Bra - Lsa - Psa - VT_Bra - VT_Lsa - VT_Psa	d__Bacteria|p__Actinobacteriota|c__Actinobacteria|o__Frankiales|f__Geodermatophilaceae|g__Blastococcus	LEfSe	VT_Psa	3.41792	0.0112981	yes
Bra - Lsa - Psa - VT_Bra - VT_Lsa - VT_Psa	d__Bacteria|p__Actinobacteriota|c__Actinobacteria|o__Frankiales|f__Geodermatophilaceae|g__Blastococcus|s__Blastococcus_unclassified	LEfSe	VT_Psa	3.41792	0.0112981	yes
Bra - Lsa - Psa - VT_Bra - VT_Lsa - VT_Psa	d__Bacteria|p__Chloroflexi|c__Chloroflexia|o__Chloroflexales|f__Chloroflexaceae	LEfSe	VT_Psa	3.41098	0.00711948	yes
Bra - Lsa - Psa - VT_Bra - VT_Lsa - VT_Psa	d__Bacteria|p__Chloroflexi|c__Chloroflexia|o__Kallotenuales	LEfSe	VT_Psa	3.40672	0.0162228	yes
Bra - Lsa - Psa - VT_Bra - VT_Lsa - VT_Psa	d__Bacteria|p__Chloroflexi|c__Chloroflexia|o__Kallotenuales|f__AKIW781	LEfSe	VT_Psa	3.40672	0.0162228	yes
Bra - Lsa - Psa - VT_Bra - VT_Lsa - VT_Psa	d__Bacteria|p__Chloroflexi|c__Chloroflexia|o__Kallotenuales|f__AKIW781|g__AKIW781_unclassified	LEfSe	VT_Psa	3.40672	0.0162228	yes
Bra - Lsa - Psa - VT_Bra - VT_Lsa - VT_Psa	d__Bacteria|p__Chloroflexi|c__Chloroflexia|o__Kallotenuales|f__AKIW781|g__AKIW781_unclassified|s__AKIW781_unclassified	LEfSe	VT_Psa	3.40672	0.0162228	yes
Bra - Lsa - Psa - VT_Bra - VT_Lsa - VT_Psa	d__Bacteria|p__Bacteroidota|c__Bacteroidia|o__Chitinophagales|f__Chitinophagaceae|g__Niastella	LEfSe	VT_Bra	3.40108	0.01091	yes
Bra - Lsa - Psa - VT_Bra - VT_Lsa - VT_Psa	d__Bacteria|p__Bacteroidota|c__Bacteroidia|o__Chitinophagales|f__Chitinophagaceae|g__Niastella|s__Niastella_unclassified	LEfSe	VT_Bra	3.40108	0.01091	yes
Bra - Lsa - Psa - VT_Bra - VT_Lsa - VT_Psa	d__Bacteria|p__Chloroflexi|c__Chloroflexia|o__Chloroflexales|f__Roseiflexaceae	LEfSe	Lsa	3.38787	0.0300985	yes
Bra - Lsa - Psa - VT_Bra - VT_Lsa - VT_Psa	d__Bacteria|p__Actinobacteriota|c__Thermoleophilia|o__Gaiellales|f__Gaiellaceae	LEfSe	VT_Psa	3.37734	0.0155381	yes
Bra - Lsa - Psa - VT_Bra - VT_Lsa - VT_Psa	d__Bacteria|p__Actinobacteriota|c__Thermoleophilia|o__Gaiellales|f__Gaiellaceae|g__Gaiella	LEfSe	VT_Psa	3.37734	0.0155381	yes
Bra - Lsa - Psa - VT_Bra - VT_Lsa - VT_Psa	d__Bacteria|p__Actinobacteriota|c__Thermoleophilia|o__Gaiellales|f__Gaiellaceae|g__Gaiella|s__Gaiella_unclassified	LEfSe	VT_Psa	3.37734	0.0155381	yes
Bra - Lsa - Psa - VT_Bra - VT_Lsa - VT_Psa	d__Bacteria|p__Verrucomicrobiota|c__Verrucomicrobiae|o__Opitutales	LEfSe	VT_Psa	3.37437	0.0268317	yes
Bra - Lsa - Psa - VT_Bra - VT_Lsa - VT_Psa	d__Bacteria|p__Verrucomicrobiota|c__Verrucomicrobiae|o__Opitutales|f__Opitutaceae	LEfSe	VT_Psa	3.37437	0.0255353	yes
Bra - Lsa - Psa - VT_Bra - VT_Lsa - VT_Psa	d__Bacteria|p__Proteobacteria|c__Gammaproteobacteria|o__Enterobacterales|f__Enterobacteriaceae|g__Enterobacter	LEfSe	Psa	3.36832	0.027215	yes
Bra - Lsa - Psa - VT_Bra - VT_Lsa - VT_Psa	d__Bacteria|p__Proteobacteria|c__Alphaproteobacteria|o__Rickettsiales|f__Mitochondria	LEfSe	VT_Lsa	3.36684	0.00662542	yes
Bra - Lsa - Psa - VT_Bra - VT_Lsa - VT_Psa	d__Bacteria|p__Proteobacteria|c__Alphaproteobacteria|o__Rickettsiales|f__Mitochondria|g__Mitochondria_unclassified	LEfSe	VT_Lsa	3.36684	0.00662542	yes
Bra - Lsa - Psa - VT_Bra - VT_Lsa - VT_Psa	d__Bacteria|p__Proteobacteria|c__Alphaproteobacteria|o__Rickettsiales|f__Mitochondria|g__Mitochondria_unclassified|s__Mitochondria_unclassified	LEfSe	VT_Lsa	3.36684	0.00662542	yes
Bra - Lsa - Psa - VT_Bra - VT_Lsa - VT_Psa	d__Bacteria|p__Verrucomicrobiota|c__Verrucomicrobiae|o__Chthoniobacterales	LEfSe	Lsa	3.36349	0.0256816	yes
Bra - Lsa - Psa - VT_Bra - VT_Lsa - VT_Psa	d__Bacteria|p__Proteobacteria|c__Gammaproteobacteria|o__Xanthomonadales|f__Rhodanobacteraceae|g__Dyella	LEfSe	VT_Lsa	3.36064	0.0268462	yes
Bra - Lsa - Psa - VT_Bra - VT_Lsa - VT_Psa	d__Bacteria|p__Actinobacteriota|c__Actinobacteria|o__Streptosporangiales	LEfSe	VT_Lsa	3.35902	0.0166792	yes
Bra - Lsa - Psa - VT_Bra - VT_Lsa - VT_Psa	d__Bacteria|p__Proteobacteria|c__Gammaproteobacteria|o__Xanthomonadales|f__Xanthomonadaceae|g__Luteimonas|s__Luteimonas_sp._ZGLJ26	LEfSe	Lsa	3.35085	0.0347079	yes
Bra - Lsa - Psa - VT_Bra - VT_Lsa - VT_Psa	d__Bacteria|p__Proteobacteria|c__Alphaproteobacteria|o__Sphingomonadales|f__Sphingomonadaceae|g__Sphingomonadaceae_unclassified	LEfSe	VT_Lsa	3.3505	0.0255353	yes
Bra - Lsa - Psa - VT_Bra - VT_Lsa - VT_Psa	d__Bacteria|p__Proteobacteria|c__Alphaproteobacteria|o__Sphingomonadales|f__Sphingomonadaceae|g__Sphingomonadaceae_unclassified|s__Sphingomonadaceae_unclassified	LEfSe	VT_Lsa	3.3505	0.0255353	yes
Bra - Lsa - Psa - VT_Bra - VT_Lsa - VT_Psa	d__Bacteria|p__Actinobacteriota|c__Actinobacteria|o__Streptosporangiales|f__Streptosporangiaceae	LEfSe	VT_Lsa	3.34943	0.0167742	yes
Bra - Lsa - Psa - VT_Bra - VT_Lsa - VT_Psa	d__Bacteria|p__Verrucomicrobiota|c__Verrucomicrobiae|o__Chthoniobacterales|f__Chthoniobacteraceae	LEfSe	Lsa	3.34915	0.0224151	yes
Bra - Lsa - Psa - VT_Bra - VT_Lsa - VT_Psa	d__Bacteria|p__Verrucomicrobiota|c__Verrucomicrobiae|o__Chthoniobacterales|f__Chthoniobacteraceae|g__Chthoniobacter	LEfSe	Lsa	3.34915	0.0260575	yes
Bra - Lsa - Psa - VT_Bra - VT_Lsa - VT_Psa	d__Bacteria|p__Verrucomicrobiota|c__Verrucomicrobiae|o__Chthoniobacterales|f__Chthoniobacteraceae|g__Chthoniobacter|s__Chthoniobacter_unclassified	LEfSe	Lsa	3.34915	0.0260575	yes
Bra - Lsa - Psa - VT_Bra - VT_Lsa - VT_Psa	d__Bacteria|p__Proteobacteria|c__Alphaproteobacteria|o__Reyranellales	LEfSe	Lsa	3.34758	0.0125086	yes
Bra - Lsa - Psa - VT_Bra - VT_Lsa - VT_Psa	d__Bacteria|p__Proteobacteria|c__Alphaproteobacteria|o__Reyranellales|f__Reyranellaceae	LEfSe	Lsa	3.34758	0.0125086	yes
Bra - Lsa - Psa - VT_Bra - VT_Lsa - VT_Psa	d__Bacteria|p__Actinobacteriota|c__Thermoleophilia|o__Solirubrobacterales|f__Solirubrobacteraceae	LEfSe	VT_Psa	3.34754	0.00950708	yes
Bra - Lsa - Psa - VT_Bra - VT_Lsa - VT_Psa	d__Bacteria|p__Proteobacteria|c__Gammaproteobacteria|o__Enterobacterales|f__Erwiniaceae	LEfSe	VT_Psa	3.3448	0.0406534	yes
Bra - Lsa - Psa - VT_Bra - VT_Lsa - VT_Psa	d__Bacteria|p__Proteobacteria|c__Gammaproteobacteria|o__Enterobacterales|f__Erwiniaceae|g__Pantoea	LEfSe	VT_Psa	3.3448	0.0406534	yes
Bra - Lsa - Psa - VT_Bra - VT_Lsa - VT_Psa	d__Bacteria|p__Proteobacteria|c__Alphaproteobacteria|o__Rhizobiales|f__Hyphomicrobiaceae|g__Hyphomicrobiaceae_unclassified	LEfSe	VT_Lsa	3.34436	0.0087692	yes
Bra - Lsa - Psa - VT_Bra - VT_Lsa - VT_Psa	d__Bacteria|p__Proteobacteria|c__Alphaproteobacteria|o__Rhizobiales|f__Hyphomicrobiaceae|g__Hyphomicrobiaceae_unclassified|s__Hyphomicrobiaceae_unclassified	LEfSe	VT_Lsa	3.34436	0.0087692	yes
Bra - Lsa - Psa - VT_Bra - VT_Lsa - VT_Psa	d__Bacteria|p__Proteobacteria|c__Gammaproteobacteria|o__Pseudomonadales|f__Pseudomonadaceae|g__Pseudomonas|s__Pseudomonas_monteilii	LEfSe	VT_Bra	3.34293	0.0498082	yes
Bra - Lsa - Psa - VT_Bra - VT_Lsa - VT_Psa	d__Bacteria|p__Proteobacteria|c__Gammaproteobacteria|o__Enterobacterales|f__Enterobacteriaceae|g__Enterobacter|s__Enterobacter_cancerogenus	LEfSe	Psa	3.34143	0.0133284	yes
Bra - Lsa - Psa - VT_Bra - VT_Lsa - VT_Psa	d__Bacteria|p__Proteobacteria|c__Alphaproteobacteria|o__Rhizobiales|f__Xanthobacteraceae|g__Pseudolabrys|s__Pseudolabrys_unclassified	LEfSe	VT_Lsa	3.34135	0.0223661	yes
Bra - Lsa - Psa - VT_Bra - VT_Lsa - VT_Psa	d__Bacteria|p__Proteobacteria|c__Alphaproteobacteria|o__Sphingomonadales|f__Sphingomonadaceae|g__Rhizorhapis	LEfSe	VT_Lsa	3.3298	0.0248095	yes
Bra - Lsa - Psa - VT_Bra - VT_Lsa - VT_Psa	d__Bacteria|p__Acidobacteriota|c__Acidobacteriae|o__Bryobacterales	LEfSe	VT_Psa	3.32757	0.0201956	yes
Bra - Lsa - Psa - VT_Bra - VT_Lsa - VT_Psa	d__Bacteria|p__Acidobacteriota|c__Acidobacteriae|o__Bryobacterales|f__Bryobacteraceae	LEfSe	VT_Psa	3.32757	0.0201956	yes
Bra - Lsa - Psa - VT_Bra - VT_Lsa - VT_Psa	d__Bacteria|p__Acidobacteriota|c__Acidobacteriae|o__Bryobacterales|f__Bryobacteraceae|g__Bryobacter	LEfSe	VT_Psa	3.32757	0.0201956	yes
Bra - Lsa - Psa - VT_Bra - VT_Lsa - VT_Psa	d__Bacteria|p__Acidobacteriota|c__Acidobacteriae|o__Bryobacterales|f__Bryobacteraceae|g__Bryobacter|s__Bryobacter_unclassified	LEfSe	VT_Psa	3.32757	0.0201956	yes
Bra - Lsa - Psa - VT_Bra - VT_Lsa - VT_Psa	d__Bacteria|p__Myxococcota|c__Polyangia|o__Polyangiales|f__Sandaracinaceae	LEfSe	Lsa	3.32419	0.0197057	yes
Bra - Lsa - Psa - VT_Bra - VT_Lsa - VT_Psa	d__Bacteria|p__Proteobacteria|c__Alphaproteobacteria|o__Azospirillales	LEfSe	VT_Lsa	3.31309	0.0105283	yes
Bra - Lsa - Psa - VT_Bra - VT_Lsa - VT_Psa	d__Bacteria|p__Proteobacteria|c__Alphaproteobacteria|o__Sphingomonadales|f__Sphingomonadaceae|g__Sphingomonas|s__Sphingomonas_sp.	LEfSe	VT_Lsa	3.31142	0.0277692	yes
Bra - Lsa - Psa - VT_Bra - VT_Lsa - VT_Psa	d__Bacteria|p__Actinobacteriota|c__Actinobacteriota|o__Streptosporangiales	LEfSe	VT_Lsa	3.31068	0.00577741	yes
Bra - Lsa - Psa - VT_Bra - VT_Lsa - VT_Psa	d__Bacteria|p__Actinobacteriota|c__Thermoleophilia|o__Solirubrobacterales|f__Solirubrobacteraceae|g__Solirubrobacter	LEfSe	VT_Psa	3.30666	0.0122776	yes
Bra - Lsa - Psa - VT_Bra - VT_Lsa - VT_Psa	d__Bacteria|p__Proteobacteria|c__Gammaproteobacteria|o__Xanthomonadales|f__Xanthomonadaceae|g__Stenotrophomonas	LEfSe	VT_Psa	3.30411	0.0298753	yes
Bra - Lsa - Psa - VT_Bra - VT_Lsa - VT_Psa	d__Bacteria|p__Proteobacteria|c__Gammaproteobacteria|o__Xanthomonadales|f__Xanthomonadaceae|g__Xanthomonas|s__Xanthomonas_sp._EBHRS01-2	LEfSe	Psa	3.30156	0.0195707	yes
Bra - Lsa - Psa - VT_Bra - VT_Lsa - VT_Psa	d__Bacteria|p__Actinobacteriota|c__Actinobacteriota|o__Streptosporangiales|f__Thermomonosporaceae	LEfSe	VT_Lsa	3.2999	0.00913448	yes
Bra - Lsa - Psa - VT_Bra - VT_Lsa - VT_Psa	d__Bacteria|p__Actinobacteriota|c__Actinobacteriota|o__Streptosporangiales|f__Thermomonosporaceae|g__Actinomadura	LEfSe	VT_Lsa	3.2999	0.00913448	yes
Bra - Lsa - Psa - VT_Bra - VT_Lsa - VT_Psa	d__Bacteria|p__Proteobacteria|c__Alphaproteobacteria|o__Sphingomonadales|f__Sphingomonadaceae|g__Rhizorhapis|s__Rhizorhapis_suberifaciens	LEfSe	VT_Lsa	3.29805	0.0248095	yes
Bra - Lsa - Psa - VT_Bra - VT_Lsa - VT_Psa	d__Bacteria|p__Actinobacteriota|c__Actinobacteriota|o__Streptosporangiales|f__Thermomonosporaceae|g__Actinomadura|s__Actinomadura_bangladeshensis	LEfSe	VT_Lsa	3.2851	0.00482615	yes
Bra - Lsa - Psa - VT_Bra - VT_Lsa - VT_Psa	d__Bacteria|p__Acidobacteriota|c__Acidobacteriota_unclassified	LEfSe	Lsa	3.28091	0.0391751	yes
Bra - Lsa - Psa - VT_Bra - VT_Lsa - VT_Psa	d__Bacteria|p__Acidobacteriota|c__Acidobacteriota_unclassified|o__Acidobacteriota_unclassified	LEfSe	Lsa	3.28091	0.0391751	yes
Bra - Lsa - Psa - VT_Bra - VT_Lsa - VT_Psa	d__Bacteria|p__Acidobacteriota|c__Acidobacteriota_unclassified|o__Acidobacteriota_unclassified|f__Acidobacteriota_unclassified	LEfSe	Lsa	3.28091	0.0391751	yes
Bra - Lsa - Psa - VT_Bra - VT_Lsa - VT_Psa	d__Bacteria|p__Acidobacteriota|c__Acidobacteriota_unclassified|o__Acidobacteriota_unclassified|f__Acidobacteriota_unclassified|g__Acidobacteriota_unclassified	LEfSe	Lsa	3.28091	0.0391751	yes
Bra - Lsa - Psa - VT_Bra - VT_Lsa - VT_Psa	d__Bacteria|p__Acidobacteriota|c__Acidobacteriota_unclassified|o__Acidobacteriota_unclassified|f__Acidobacteriota_unclassified|g__Acidobacteriota_unclassified|s__Acidobacteriota_unclassified	LEfSe	Lsa	3.28091	0.0391751	yes
Bra - Lsa - Psa - VT_Bra - VT_Lsa - VT_Psa	d__Bacteria|p__Proteobacteria|c__Alphaproteobacteria|o__Rhizobiales|f__Xanthobacteraceae|g__Bradyrhizobium	LEfSe	VT_Psa	3.27712	0.0105283	yes
Bra - Lsa - Psa - VT_Bra - VT_Lsa - VT_Psa	d__Bacteria|p__Proteobacteria|c__Alphaproteobacteria|o__Rhizobiales|f__Xanthobacteraceae|g__Bradyrhizobium|s__Bradyrhizobium_unclassified	LEfSe	VT_Psa	3.27712	0.0105283	yes
Bra - Lsa - Psa - VT_Bra - VT_Lsa - VT_Psa	d__Bacteria|p__Proteobacteria|c__Alphaproteobacteria|o__Sphingomonadales|f__Sphingomonadaceae|g__Novosphingobium	LEfSe	Lsa	3.27526	0.0144194	yes
Bra - Lsa - Psa - VT_Bra - VT_Lsa - VT_Psa	d__Bacteria|p__Deinococcota	LEfSe	Lsa	3.27194	0.0397889	yes
Bra - Lsa - Psa - VT_Bra - VT_Lsa - VT_Psa	d__Bacteria|p__Deinococcota|c__Deinococci	LEfSe	Lsa	3.27194	0.0397889	yes
Bra - Lsa - Psa - VT_Bra - VT_Lsa - VT_Psa	d__Bacteria|p__Deinococcota|c__Deinococci|o__Deinococcales	LEfSe	Lsa	3.27194	0.0397889	yes
Bra - Lsa - Psa - VT_Bra - VT_Lsa - VT_Psa	d__Bacteria|p__Proteobacteria|c__Betaproteobacteria|o__Burkholderiales|f__Alcaligenaceae	LEfSe	VT_Lsa	3.26782	0.0177153	yes
Bra - Lsa - Psa - VT_Bra - VT_Lsa - VT_Psa	d__Bacteria|p__Proteobacteria|c__Gammaproteobacteria|o__Xanthomonadales|f__Xanthomonadaceae|g__Luteimonas|s__Luteimonas_arsenica	LEfSe	Lsa	3.26361	0.0343893	yes
Bra - Lsa - Psa - VT_Bra - VT_Lsa - VT_Psa	d__Bacteria|p__Proteobacteria|c__Alphaproteobacteria|o__Rhizobiales|f__Xanthobacteraceae|g__Afipia	LEfSe	VT_Lsa	3.26188	0.0133284	yes
Bra - Lsa - Psa - VT_Bra - VT_Lsa - VT_Psa	d__Bacteria|p__Proteobacteria|c__Alphaproteobacteria|o__Rhizobiales|f__Xanthobacteraceae|g__Afipia|s__Afipia_unclassified	LEfSe	VT_Lsa	3.26188	0.0133284	yes
Bra - Lsa - Psa - VT_Bra - VT_Lsa - VT_Psa	d__Bacteria|p__Bacteroidota|c__Bacteroidia|o__Chitinophagales|f__Chitinophagaceae|g__Chitinophaga	LEfSe	VT_Lsa	3.2598	0.0199152	yes
Bra - Lsa - Psa - VT_Bra - VT_Lsa - VT_Psa	d__Bacteria|p__Bacteroidota|c__Bacteroidia|o__Chitinophagales|f__Chitinophagaceae|g__Chitinophaga|s__Chitinophaga_unclassified	LEfSe	VT_Lsa	3.2598	0.0199152	yes
Bra - Lsa - Psa - VT_Bra - VT_Lsa - VT_Psa	d__Bacteria|p__Proteobacteria|c__Gammaproteobacteria|o__Xanthomonadales|f__Xanthomonadaceae|g__Stenotrophomonas|s__Stenotrophomonas_sp.	LEfSe	VT_Psa	3.24998	0.0267227	yes
Bra - Lsa - Psa - VT_Bra - VT_Lsa - VT_Psa	d__Bacteria|p__Proteobacteria|c__Alphaproteobacteria|o__Reyranellales|f__Reyranellaceae|g__Reyranella	LEfSe	VT_Lsa	3.24953	0.0137067	yes
Bra - Lsa - Psa - VT_Bra - VT_Lsa - VT_Psa	d__Bacteria|p__Proteobacteria|c__Alphaproteobacteria|o__Reyranellales|f__Reyranellaceae|g__Reyranella|s__Reyranella_unclassified	LEfSe	VT_Lsa	3.24953	0.0137067	yes
Bra - Lsa - Psa - VT_Bra - VT_Lsa - VT_Psa	d__Bacteria|p__Myxococcota|c__Polyangia|o__Polyangiales|f__Sandaracinaceae|g__Sandaracinaceae_unclassified	LEfSe	Lsa	3.24949	0.0240587	yes
Bra - Lsa - Psa - VT_Bra - VT_Lsa - VT_Psa	d__Bacteria|p__Myxococcota|c__Polyangia|o__Polyangiales|f__Sandaracinaceae|g__Sandaracinaceae_unclassified|s__Sandaracinaceae_unclassified	LEfSe	Lsa	3.24949	0.0240587	yes
Bra - Lsa - Psa - VT_Bra - VT_Lsa - VT_Psa	d__Bacteria|p__Gemmatimonadota|c__Longimicrobia|o__Longimicrobiales|f__Longimicrobiaceae|g__Longimicrobiaceae_unclassified	LEfSe	VT_Psa	3.24743	0.0291622	yes
Bra - Lsa - Psa - VT_Bra - VT_Lsa - VT_Psa	d__Bacteria|p__Gemmatimonadota|c__Longimicrobia|o__Longimicrobiales|f__Longimicrobiaceae|g__Longimicrobiaceae_unclassified|s__Longimicrobiaceae_unclassified	LEfSe	VT_Psa	3.24743	0.0291622	yes
Bra - Lsa - Psa - VT_Bra - VT_Lsa - VT_Psa	d__Bacteria|p__Nitrospirota|c__Nitrospiria	LEfSe	Lsa	3.24333	0.0472725	yes
Bra - Lsa - Psa - VT_Bra - VT_Lsa - VT_Psa	d__Bacteria|p__Nitrospirota|c__Nitrospiria|o__Nitrospirales	LEfSe	Lsa	3.24333	0.0472725	yes
Bra - Lsa - Psa - VT_Bra - VT_Lsa - VT_Psa	d__Bacteria|p__Nitrospirota|c__Nitrospiria|o__Nitrospirales|f__Nitrospiraceae	LEfSe	Lsa	3.24333	0.0472725	yes
Bra - Lsa - Psa - VT_Bra - VT_Lsa - VT_Psa	d__Bacteria|p__Nitrospirota|c__Nitrospiria|o__Nitrospirales|f__Nitrospiraceae|g__Nitrospira	LEfSe	Lsa	3.24333	0.0472725	yes
Bra - Lsa - Psa - VT_Bra - VT_Lsa - VT_Psa	d__Bacteria|p__Nitrospirota|c__Nitrospiria|o__Nitrospirales|f__Nitrospiraceae|g__Nitrospira|s__Nitrospira_unclassified	LEfSe	Lsa	3.24333	0.0472725	yes
Bra - Lsa - Psa - VT_Bra - VT_Lsa - VT_Psa	d__Bacteria|p__Proteobacteria|c__Alphaproteobacteria|o__Rhizobiales|f__Beijerinckiaceae|g__Microvirga	LEfSe	VT_Bra	3.23768	0.0161331	yes
Bra - Lsa - Psa - VT_Bra - VT_Lsa - VT_Psa	d__Bacteria|p__Proteobacteria|c__Alphaproteobacteria|o__Rhizobiales|f__Beijerinckiaceae|g__Microvirga|s__Microvirga_unclassified	LEfSe	VT_Bra	3.23768	0.0161331	yes
Bra - Lsa - Psa - VT_Bra - VT_Lsa - VT_Psa	d__Bacteria|p__Myxococcota|c__Polyangia|o__Polyangiales|f__Polyangiaceae|g__Pajaroellobacter	LEfSe	VT_Bra	3.23751	0.0397407	yes
Bra - Lsa - Psa - VT_Bra - VT_Lsa - VT_Psa	d__Bacteria|p__Myxococcota|c__Polyangia|o__Polyangiales|f__Polyangiaceae|g__Pajaroellobacter|s__Pajaroellobacter_unclassified	LEfSe	VT_Bra	3.23751	0.0397407	yes
Bra - Lsa - Psa - VT_Bra - VT_Lsa - VT_Psa	d__Bacteria|p__Planctomycetota|c__Planctomycetes|o__Isosphaerales|f__Isosphaeraceae|g__Singulisphaera	LEfSe	VT_Lsa	3.235	0.0214197	yes
Bra - Lsa - Psa - VT_Bra - VT_Lsa - VT_Psa	d__Bacteria|p__Planctomycetota|c__Planctomycetes|o__Isosphaerales|f__Isosphaeraceae|g__Singulisphaera|s__Singulisphaera_unclassified	LEfSe	VT_Lsa	3.235	0.0214197	yes
Bra - Lsa - Psa - VT_Bra - VT_Lsa - VT_Psa	d__Bacteria|p__Chloroflexi|c__Chloroflexia|o__Chloroflexales|f__Roseiflexaceae|g__Roseiflexaceae_unclassified	LEfSe	Lsa	3.23288	0.0144194	yes
Bra - Lsa - Psa - VT_Bra - VT_Lsa - VT_Psa	d__Bacteria|p__Chloroflexi|c__Chloroflexia|o__Chloroflexales|f__Roseiflexaceae|g__Roseiflexaceae_unclassified|s__Roseiflexaceae_unclassified	LEfSe	Lsa	3.23288	0.0144194	yes
Bra - Lsa - Psa - VT_Bra - VT_Lsa - VT_Psa	d__Bacteria|p__Actinobacteriota|c__Actinobacteria|o__Streptosporangiales|f__Streptosporangiaceae|g__Nonomuraea	LEfSe	VT_Lsa	3.2248	0.0205936	yes
Bra - Lsa - Psa - VT_Bra - VT_Lsa - VT_Psa	d__Bacteria|p__Actinobacteriota|c__Actinobacteria|o__Streptosporangiales|f__Streptosporangiaceae|g__Nonomuraea|s__Nonomuraea_unclassified	LEfSe	VT_Lsa	3.2248	0.0205936	yes
Bra - Lsa - Psa - VT_Bra - VT_Lsa - VT_Psa	d__Bacteria|p__Chloroflexi|c__Ktedonobacteria|o__Ktedonobacterales|f__Ktedonobacteraceae|g__Ktedonobacter|s__uncultured_Ktedonobacter_sp.	LEfSe	VT_Lsa	3.22352	0.00482615	yes
Bra - Lsa - Psa - VT_Bra - VT_Lsa - VT_Psa	d__Bacteria|p__Chloroflexi|c__Ktedonobacteria|o__Ktedonobacterales|f__Ktedonobacteraceae|g__Ktedonobacter	LEfSe	VT_Lsa	3.22265	0.0347079	yes
Bra - Lsa - Psa - VT_Bra - VT_Lsa - VT_Psa	d__Bacteria|p__Proteobacteria|c__Gammaproteobacteria|o__Burkholderiales|f__SC-I-84	LEfSe	Lsa	3.21116	0.00725721	yes
Bra - Lsa - Psa - VT_Bra - VT_Lsa - VT_Psa	d__Bacteria|p__Proteobacteria|c__Gammaproteobacteria|o__Burkholderiales|f__SC-I-84|g__SC-I-84_unclassified	LEfSe	Lsa	3.21116	0.00725721	yes
Bra - Lsa - Psa - VT_Bra - VT_Lsa - VT_Psa	d__Bacteria|p__Proteobacteria|c__Gammaproteobacteria|o__Burkholderiales|f__SC-I-84|g__SC-I-84_unclassified|s__SC-I-84_unclassified	LEfSe	Lsa	3.21116	0.00725721	yes
Bra - Lsa - Psa - VT_Bra - VT_Lsa - VT_Psa	d__Bacteria|p__Cyanobacteria|c__Cyanobacteriia|o__Cyanobacteriales|f__Phormidiaceae	LEfSe	VT_Bra	3.2089	0.0332312	yes
Bra - Lsa - Psa - VT_Bra - VT_Lsa - VT_Psa	d__Bacteria|p__Proteobacteria|c__Alphaproteobacteria|o__Rhizobiales|f__Rhizobiales_Incertae_Sedis|g__Nordella	LEfSe	VT_Psa	3.20454	0.00788698	yes
Bra - Lsa - Psa - VT_Bra - VT_Lsa - VT_Psa	d__Bacteria|p__Proteobacteria|c__Alphaproteobacteria|o__Rhizobiales|f__Rhizobiales_Incertae_Sedis|g__Nordella|s__Nordella_unclassified	LEfSe	VT_Psa	3.20454	0.00788698	yes
Bra - Lsa - Psa - VT_Bra - VT_Lsa - VT_Psa	d__Bacteria|p__Patescibacteria|c__Parcubacteria	LEfSe	VT_Lsa	3.20025	0.0192359	yes
Bra - Lsa - Psa - VT_Bra - VT_Lsa - VT_Psa	d__Bacteria|p__Bdellovibrionota|c__Oligoflexia	LEfSe	VT_Bra	3.19516	0.011006	yes
Bra - Lsa - Psa - VT_Bra - VT_Lsa - VT_Psa	d__Bacteria|p__Proteobacteria|c__Gammaproteobacteria|o__Xanthomonadales|f__Rhodanobacteraceae|g__Dyella|s__Dyella_unclassified	LEfSe	VT_Lsa	3.19364	0.00482615	yes
Bra - Lsa - Psa - VT_Bra - VT_Lsa - VT_Psa	d__Bacteria|p__Actinobacteriota|c__Thermoleophilia|o__Solirubrobacterales|f__67-14	LEfSe	VT_Psa	3.18766	0.024037	yes
Bra - Lsa - Psa - VT_Bra - VT_Lsa - VT_Psa	d__Bacteria|p__Actinobacteriota|c__Thermoleophilia|o__Solirubrobacterales|f__67-14|g__67-14_unclassified	LEfSe	VT_Psa	3.18766	0.024037	yes
Bra - Lsa - Psa - VT_Bra - VT_Lsa - VT_Psa	d__Bacteria|p__Actinobacteriota|c__Thermoleophilia|o__Solirubrobacterales|f__67-14|g__67-14_unclassified|s__67-14_unclassified	LEfSe	VT_Psa	3.18766	0.024037	yes
Bra - Lsa - Psa - VT_Bra - VT_Lsa - VT_Psa	d__Bacteria|p__Firmicutes|c__Bacilli|o__Lactobacillales|f__Lactobacillaceae|g__Lactobacillus|s__Lactobacillus_crispatus	LEfSe	Lsa	3.1848	0.0383813	yes
Bra - Lsa - Psa - VT_Bra - VT_Lsa - VT_Psa	d__Bacteria|p__Proteobacteria|c__Gammaproteobacteria|o__CCD24	LEfSe	VT_Psa	3.1837	0.023863	yes
Bra - Lsa - Psa - VT_Bra - VT_Lsa - VT_Psa	d__Bacteria|p__Proteobacteria|c__Gammaproteobacteria|o__CCD24|f__CCD24_unclassified	LEfSe	VT_Psa	3.1837	0.023863	yes
Bra - Lsa - Psa - VT_Bra - VT_Lsa - VT_Psa	d__Bacteria|p__Proteobacteria|c__Gammaproteobacteria|o__CCD24|f__CCD24_unclassified|g__CCD24_unclassified	LEfSe	VT_Psa	3.1837	0.023863	yes
Bra - Lsa - Psa - VT_Bra - VT_Lsa - VT_Psa	d__Bacteria|p__Proteobacteria|c__Gammaproteobacteria|o__CCD24|f__CCD24_unclassified|g__CCD24_unclassified|s__CCD24_unclassified	LEfSe	VT_Psa	3.1837	0.023863	yes
Bra - Lsa - Psa - VT_Bra - VT_Lsa - VT_Psa	d__Bacteria|p__Proteobacteria|c__Gammaproteobacteria|o__Xanthomonadales|f__Rhodanobacteraceae|g__Luteibacter	LEfSe	VT_Lsa	3.17401	0.0306409	yes
Bra - Lsa - Psa - VT_Bra - VT_Lsa - VT_Psa	d__Bacteria|p__Bdellovibrionota|c__Oligoflexia|o__Oligoflexales	LEfSe	VT_Bra	3.17074	0.0272175	yes
Bra - Lsa - Psa - VT_Bra - VT_Lsa - VT_Psa	d__Bacteria|p__Bdellovibrionota|c__Oligoflexia|o__Oligoflexales|f__Oligoflexaceae	LEfSe	VT_Bra	3.17074	0.0272175	yes
Bra - Lsa - Psa - VT_Bra - VT_Lsa - VT_Psa	d__Bacteria|p__Proteobacteria|c__Gammaproteobacteria|o__Burkholderiales|f__Burkholderiaceae|g__Cupriavidus	LEfSe	VT_Lsa	3.16859	0.0305039	yes
Bra - Lsa - Psa - VT_Bra - VT_Lsa - VT_Psa	d__Bacteria|p__Proteobacteria|c__Gammaproteobacteria|o__Burkholderiales|f__Burkholderiaceae|g__Cupriavidus|s__Cupriavidus_unclassified	LEfSe	VT_Lsa	3.16859	0.0305039	yes
Bra - Lsa - Psa - VT_Bra - VT_Lsa - VT_Psa	d__Bacteria|p__Proteobacteria|c__Betaproteobacteria|o__Burkholderiales|f__Comamonadaceae|g__Variovorax	LEfSe	VT_Psa	3.16308	0.0292914	yes
Bra - Lsa - Psa - VT_Bra - VT_Lsa - VT_Psa	d__Bacteria|p__Proteobacteria|c__Alphaproteobacteria|o__Rhizobiales|f__Hyphomicrobiaceae|g__Devosia	LEfSe	VT_Psa	3.1491	0.03972	yes
Bra - Lsa - Psa - VT_Bra - VT_Lsa - VT_Psa	d__Bacteria|p__Proteobacteria|c__Alphaproteobacteria|o__Sphingomonadales|f__Sphingomonadaceae|g__Novosphingobium|s__uncultured_Novosphingobium_sp.	LEfSe	VT_Psa	3.13144	0.0241617	yes
Bra - Lsa - Psa - VT_Bra - VT_Lsa - VT_Psa	d__Bacteria|p__Actinobacteriota|c__Actinobacteria|o__Micrococcales|f__Microbacteriaceae	LEfSe	Lsa	3.1255	0.0204589	yes
Bra - Lsa - Psa - VT_Bra - VT_Lsa - VT_Psa	d__Bacteria|p__Proteobacteria|c__Deltaproteobacteria|o__Myxococcales	LEfSe	VT_Psa	3.12541	0.0123819	yes
Bra - Lsa - Psa - VT_Bra - VT_Lsa - VT_Psa	d__Bacteria|p__Actinobacteriota|c__Actinobacteria|o__Micrococcales|f__Microbacteriaceae|g__Leucobacter	LEfSe	Lsa	3.12279	0.0347079	yes
Bra - Lsa - Psa - VT_Bra - VT_Lsa - VT_Psa	d__Bacteria|p__Actinobacteriota|c__Actinobacteria|o__Micrococcales|f__Microbacteriaceae|g__Leucobacter|s__Leucobacter_unclassified	LEfSe	Lsa	3.12279	0.0347079	yes
Bra - Lsa - Psa - VT_Bra - VT_Lsa - VT_Psa	d__Bacteria|p__Proteobacteria|c__Gammaproteobacteria|o__Burkholderiales|f__Comamonadaceae|g__Rhizobacter	LEfSe	VT_Psa	3.12256	0.0290698	yes
Bra - Lsa - Psa - VT_Bra - VT_Lsa - VT_Psa	d__Bacteria|p__Proteobacteria|c__Gammaproteobacteria|o__Burkholderiales|f__Comamonadaceae|g__Rhizobacter|s__Rhizobacter_unclassified	LEfSe	VT_Psa	3.12256	0.0290698	yes
Bra - Lsa - Psa - VT_Bra - VT_Lsa - VT_Psa	d__Bacteria|p__Planctomycetota|c__Planctomycetes|o__Gemmatales|f__Gemmataceae|g__Fimbriiglobus	LEfSe	VT_Lsa	3.11988	0.0276125	yes
Bra - Lsa - Psa - VT_Bra - VT_Lsa - VT_Psa	d__Bacteria|p__Planctomycetota|c__Planctomycetes|o__Gemmatales|f__Gemmataceae|g__Fimbriiglobus|s__Fimbriiglobus_unclassified	LEfSe	VT_Lsa	3.11988	0.0276125	yes
Bra - Lsa - Psa - VT_Bra - VT_Lsa - VT_Psa	d__Bacteria|p__Proteobacteria|c__Gammaproteobacteria|o__Pseudomonadales|f__Cellvibrionaceae	LEfSe	Lsa	3.08568	0.0298954	yes
Bra - Lsa - Psa - VT_Bra - VT_Lsa - VT_Psa	d__Bacteria|p__Proteobacteria|c__Gammaproteobacteria|o__Pseudomonadales|f__Cellvibrionaceae|g__Cellvibrio	LEfSe	Lsa	3.08269	0.0298954	yes
Bra - Lsa - Psa - VT_Bra - VT_Lsa - VT_Psa	d__Bacteria|p__Proteobacteria|c__Gammaproteobacteria|o__Pseudomonadales|f__Cellvibrionaceae|g__Cellvibrio|s__Cellvibrio_unclassified	LEfSe	Lsa	3.08269	0.0298954	yes
Bra - Lsa - Psa - VT_Bra - VT_Lsa - VT_Psa	d__Bacteria|p__Bacteroidota|c__Bacteroidia|o__Cytophagales|f__Microscillaceae|g__Microscillaceae_unclassified	LEfSe	VT_Lsa	3.07501	0.0451572	yes
Bra - Lsa - Psa - VT_Bra - VT_Lsa - VT_Psa	d__Bacteria|p__Bacteroidota|c__Bacteroidia|o__Cytophagales|f__Microscillaceae|g__Microscillaceae_unclassified|s__Microscillaceae_unclassified	LEfSe	VT_Lsa	3.07501	0.0451572	yes
Bra - Lsa - Psa - VT_Bra - VT_Lsa - VT_Psa	d__Bacteria|p__Actinobacteriota|c__Actinobacteriota|o__Micrococcales|f__Micrococcaceae|g__Arthrobacter|s__Arthrobacter_globiformis	LEfSe	VT_Psa	3.07358	0.0287155	yes
Bra - Lsa - Psa - VT_Bra - VT_Lsa - VT_Psa	d__Bacteria|p__Proteobacteria|c__Gammaproteobacteria|o__Diplorickettsiales	LEfSe	Lsa	3.0675	0.0290338	yes
Bra - Lsa - Psa - VT_Bra - VT_Lsa - VT_Psa	d__Bacteria|p__Proteobacteria|c__Gammaproteobacteria|o__Diplorickettsiales|f__Diplorickettsiaceae	LEfSe	Lsa	3.0675	0.0290338	yes
Bra - Lsa - Psa - VT_Bra - VT_Lsa - VT_Psa	d__Bacteria|p__Bacteroidota|c__Bacteroidia|o__Cytophagales|f__Microscillaceae|g__Ohtaekwangia	LEfSe	VT_Lsa	3.0646	0.0286041	yes
Bra - Lsa - Psa - VT_Bra - VT_Lsa - VT_Psa	d__Bacteria|p__Bacteroidota|c__Bacteroidia|o__Cytophagales|f__Microscillaceae|g__Ohtaekwangia|s__Ohtaekwangia_unclassified	LEfSe	VT_Lsa	3.0646	0.0286041	yes
Bra - Lsa - Psa - VT_Bra - VT_Lsa - VT_Psa	d__Bacteria|p__Proteobacteria|c__Alphaproteobacteria|o__Rhizobiales|f__Bradyrhizobiaceae|g__Afipia	LEfSe	VT_Lsa	3.06372	0.0133284	yes
Bra - Lsa - Psa - VT_Bra - VT_Lsa - VT_Psa	d__Bacteria|p__Proteobacteria|c__Alphaproteobacteria|o__Rhizobiales|f__Xanthobacteraceae|g__Pseudorhodoplanes	LEfSe	VT_Psa	3.05848	0.00863462	yes
Bra - Lsa - Psa - VT_Bra - VT_Lsa - VT_Psa	d__Bacteria|p__Proteobacteria|c__Alphaproteobacteria|o__Rhizobiales|f__Xanthobacteraceae|g__Pseudorhodoplanes|s__Pseudorhodoplanes_unclassified	LEfSe	VT_Psa	3.05848	0.00863462	yes
Bra - Lsa - Psa - VT_Bra - VT_Lsa - VT_Psa	d__Bacteria|p__Proteobacteria|c__Gammaproteobacteria|o__Salinisphaerales	LEfSe	VT_Psa	3.05775	0.00582437	yes
Bra - Lsa - Psa - VT_Bra - VT_Lsa - VT_Psa	d__Bacteria|p__Proteobacteria|c__Gammaproteobacteria|o__Salinisphaerales|f__Solimonadaceae	LEfSe	VT_Psa	3.05775	0.00582437	yes
Bra - Lsa - Psa - VT_Bra - VT_Lsa - VT_Psa	d__Bacteria|p__Proteobacteria|c__Alphaproteobacteria|o__Elsterales	LEfSe	VT_Psa	3.05314	0.0121298	yes
Bra - Lsa - Psa - VT_Bra - VT_Lsa - VT_Psa	d__Bacteria|p__Proteobacteria|c__Alphaproteobacteria|o__Elsterales|f__Elsterales_unclassified	LEfSe	VT_Psa	3.05314	0.0121298	yes
Bra - Lsa - Psa - VT_Bra - VT_Lsa - VT_Psa	d__Bacteria|p__Proteobacteria|c__Alphaproteobacteria|o__Elsterales|f__Elsterales_unclassified|g__Elsterales_unclassified	LEfSe	VT_Psa	3.05314	0.0121298	yes
Bra - Lsa - Psa - VT_Bra - VT_Lsa - VT_Psa	d__Bacteria|p__Proteobacteria|c__Alphaproteobacteria|o__Elsterales|f__Elsterales_unclassified|g__Elsterales_unclassified|s__Elsterales_unclassified	LEfSe	VT_Psa	3.05314	0.0121298	yes
Bra - Lsa - Psa - VT_Bra - VT_Lsa - VT_Psa	d__Bacteria|p__Bacteroidota|c__Bacteroidia|o__Cytophagales|f__Spirosomaceae|g__Dyadobacter	LEfSe	VT_Lsa	3.05134	0.0326567	yes
Bra - Lsa - Psa - VT_Bra - VT_Lsa - VT_Psa	d__Bacteria|p__Bacteroidota|c__Bacteroidia|o__Cytophagales|f__Spirosomaceae|g__Dyadobacter|s__Dyadobacter_unclassified	LEfSe	VT_Lsa	3.05134	0.0326567	yes
Bra - Lsa - Psa - VT_Bra - VT_Lsa - VT_Psa	d__Bacteria|p__Chloroflexi|c__Chloroflexia|o__Chloroflexales|f__Chloroflexaceae|g__Candidatus_Chloroploca	LEfSe	VT_Psa	3.04773	0.0102004	yes
Bra - Lsa - Psa - VT_Bra - VT_Lsa - VT_Psa	d__Bacteria|p__Chloroflexi|c__Chloroflexia|o__Chloroflexales|f__Chloroflexaceae|g__Candidatus_Chloroploca|s__Candidatus_Chloroploca_unclassified	LEfSe	VT_Psa	3.04773	0.0102004	yes
Bra - Lsa - Psa - VT_Bra - VT_Lsa - VT_Psa	d__Bacteria|p__Proteobacteria|c__Gammaproteobacteria|o__Salinisphaerales|f__Solimonadaceae|g__Polycyclovorans	LEfSe	VT_Psa	3.04649	0.00582437	yes
Bra - Lsa - Psa - VT_Bra - VT_Lsa - VT_Psa	d__Bacteria|p__Proteobacteria|c__Gammaproteobacteria|o__Salinisphaerales|f__Solimonadaceae|g__Polycyclovorans|s__Polycyclovorans_unclassified	LEfSe	VT_Psa	3.04649	0.00582437	yes
Bra - Lsa - Psa - VT_Bra - VT_Lsa - VT_Psa	d__Bacteria|p__Chloroflexi|c__Anaerolineae|o__SBR1031	LEfSe	VT_Psa	3.04193	0.0416945	yes
Bra - Lsa - Psa - VT_Bra - VT_Lsa - VT_Psa	d__Bacteria|p__Chloroflexi|c__Anaerolineae|o__SBR1031|f__A4b	LEfSe	VT_Psa	3.04193	0.0421004	yes
Bra - Lsa - Psa - VT_Bra - VT_Lsa - VT_Psa	d__Bacteria|p__Actinobacteriota|c__Acidimicrobiia|o__Acidimicrobiales	LEfSe	VT_Psa	3.04092	0.0365085	yes
Bra - Lsa - Psa - VT_Bra - VT_Lsa - VT_Psa	d__Bacteria|p__Proteobacteria|c__Gammaproteobacteria|o__Xanthomonadales|f__Rhodanobacteraceae|g__Aquimonas	LEfSe	VT_Psa	3.03861	0.0412923	yes
Bra - Lsa - Psa - VT_Bra - VT_Lsa - VT_Psa	d__Bacteria|p__Proteobacteria|c__Gammaproteobacteria|o__Xanthomonadales|f__Rhodanobacteraceae|g__Aquimonas|s__Aquimonas_sp._enrichment_culture_clone_03SUJ1	LEfSe	VT_Psa	3.03861	0.0412923	yes
Bra - Lsa - Psa - VT_Bra - VT_Lsa - VT_Psa	d__Bacteria|p__Bacteroidota|c__Bacteroidia|o__Sphingobacteriales|f__Sphingobacteriaceae|g__Pedobacter	LEfSe	VT_Psa	3.03191	0.0139143	yes
Bra - Lsa - Psa - VT_Bra - VT_Lsa - VT_Psa	d__Bacteria|p__Bacteroidota|c__Bacteroidia|o__Sphingobacteriales|f__Sphingobacteriaceae|g__Pedobacter|s__Pedobacter_unclassified	LEfSe	VT_Psa	3.03191	0.0139143	yes
Bra - Lsa - Psa - VT_Bra - VT_Lsa - VT_Psa	d__Bacteria|p__Acidobacteriota|c__Acidobacteriae|o__Acidobacteriales|f__Acidobacteriaceae_(Subgroup_1)|g__Edaphobacter	LEfSe	VT_Lsa	3.03168	0.00482615	yes
Bra - Lsa - Psa - VT_Bra - VT_Lsa - VT_Psa	d__Bacteria|p__Acidobacteriota|c__Acidobacteriae|o__Acidobacteriales|f__Acidobacteriaceae_(Subgroup_1)|g__Edaphobacter|s__Edaphobacter_unclassified	LEfSe	VT_Lsa	3.03168	0.00482615	yes
Bra - Lsa - Psa - VT_Bra - VT_Lsa - VT_Psa	d__Bacteria|p__Actinobacteriota|c__Coriobacteriia	LEfSe	VT_Bra	3.031	0.0375947	yes
Bra - Lsa - Psa - VT_Bra - VT_Lsa - VT_Psa	d__Bacteria|p__Actinobacteriota|c__Coriobacteriia|o__Coriobacteriales	LEfSe	VT_Bra	3.031	0.0351724	yes
Bra - Lsa - Psa - VT_Bra - VT_Lsa - VT_Psa	d__Bacteria|p__Proteobacteria|c__Alphaproteobacteria|o__Azospirillales|f__Inquilinaceae	LEfSe	VT_Lsa	3.02722	0.00766202	yes
Bra - Lsa - Psa - VT_Bra - VT_Lsa - VT_Psa	d__Bacteria|p__Proteobacteria|c__Alphaproteobacteria|o__Azospirillales|f__Inquilinaceae|g__Inquilinus	LEfSe	VT_Lsa	3.02722	0.00766202	yes
Bra - Lsa - Psa - VT_Bra - VT_Lsa - VT_Psa	d__Bacteria|p__Proteobacteria|c__Alphaproteobacteria|o__Azospirillales|f__Inquilinaceae|g__Inquilinus|s__Inquilinus_unclassified	LEfSe	VT_Lsa	3.02722	0.00766202	yes
Bra - Lsa - Psa - VT_Bra - VT_Lsa - VT_Psa	d__Bacteria|p__Proteobacteria|c__Gammaproteobacteria|o__Enterobacterales|f__Erwiniaceae|g__Pantoea|s__Pantoea_sp._MG-2011-90-GD	LEfSe	Psa	3.02695	0.0140354	yes
Bra - Lsa - Psa - VT_Bra - VT_Lsa - VT_Psa	d__Bacteria|p__Acidobacteriota|c__Acidobacteriae|o__Acidobacteriales|f__Acidobacteriaceae_(Subgroup_1)|g__Granulicella	LEfSe	VT_Lsa	3.02529	0.0179346	yes
Bra - Lsa - Psa - VT_Bra - VT_Lsa - VT_Psa	d__Bacteria|p__Acidobacteriota|c__Acidobacteriae|o__Acidobacteriales|f__Acidobacteriaceae_(Subgroup_1)|g__Granulicella|s__Granulicella_unclassified	LEfSe	VT_Lsa	3.02529	0.0179346	yes
Bra - Lsa - Psa - VT_Bra - VT_Lsa - VT_Psa	d__Bacteria|p__Proteobacteria|c__Gammaproteobacteria|o__Xanthomonadales|f__Xanthomonadaceae|g__Pseudoxanthomonas	LEfSe	Lsa	3.02387	0.0427594	yes
Bra - Lsa - Psa - VT_Bra - VT_Lsa - VT_Psa	d__Bacteria|p__Actinobacteriota|c__Actinobacteriota|o__Geodermatophilales	LEfSe	VT_Lsa	3.0221	0.045837	yes
Bra - Lsa - Psa - VT_Bra - VT_Lsa - VT_Psa	d__Bacteria|p__Actinobacteriota|c__Actinobacteriota|o__Geodermatophilales|f__Geodermatophilaceae	LEfSe	VT_Lsa	3.0221	0.045837	yes
Bra - Lsa - Psa - VT_Bra - VT_Lsa - VT_Psa	d__Bacteria|p__Latescibacterota	LEfSe	Lsa	3.01856	0.0078791	yes
Bra - Lsa - Psa - VT_Bra - VT_Lsa - VT_Psa	d__Bacteria|p__Firmicutes|c__Bacilli|o__Lactobacillales|f__Lactobacillaceae|g__Lactiplantibacillus	LEfSe	Lsa	3.0183	0.0179178	yes
Bra - Lsa - Psa - VT_Bra - VT_Lsa - VT_Psa	d__Bacteria|p__Firmicutes|c__Bacilli|o__Lactobacillales|f__Lactobacillaceae|g__Lactiplantibacillus|s__Lactiplantibacillus_unclassified	LEfSe	Lsa	3.0183	0.0179178	yes
Bra - Lsa - Psa - VT_Bra - VT_Lsa - VT_Psa	d__Bacteria|p__Proteobacteria|c__Alphaproteobacteria|o__Azospirillales|f__Azospirillaceae	LEfSe	VT_Psa	3.01485	0.0245849	yes
Bra - Lsa - Psa - VT_Bra - VT_Lsa - VT_Psa	d__Bacteria|p__Chloroflexi|c__Anaerolineae|o__SBR1031|f__A4b|g__A4b_unclassified	LEfSe	VT_Psa	3.01132	0.0196378	yes
Bra - Lsa - Psa - VT_Bra - VT_Lsa - VT_Psa	d__Bacteria|p__Chloroflexi|c__Anaerolineae|o__SBR1031|f__A4b|g__A4b_unclassified|s__A4b_unclassified	LEfSe	VT_Psa	3.01132	0.0196378	yes
Bra - Lsa - Psa - VT_Bra - VT_Lsa - VT_Psa	d__Bacteria|p__Proteobacteria|c__Gammaproteobacteria|o__Enterobacterales|f__Erwiniaceae|g__Pantoea|s__Pantoea_ananatis	LEfSe	Psa	3.01123	0.0182778	yes
Bra - Lsa - Psa - VT_Bra - VT_Lsa - VT_Psa	d__Bacteria|p__Actinobacteriota|c__Actinobacteria|o__Micromonosporales|f__Micromonosporaceae|g__Micromonospora	LEfSe	VT_Lsa	3.00844	0.046031	yes
Bra - Lsa - Psa - VT_Bra - VT_Lsa - VT_Psa	d__Bacteria|p__Actinobacteriota|c__Actinobacteria|o__Micromonosporales|f__Micromonosporaceae|g__Micromonospora|s__Micromonospora_unclassified	LEfSe	VT_Lsa	3.00844	0.046031	yes
Bra - Lsa - Psa - VT_Bra - VT_Lsa - VT_Psa	d__Bacteria|p__Latescibacterota|c__Latescibacterota_unclassified	LEfSe	Lsa	3.00805	0.0078791	yes
Bra - Lsa - Psa - VT_Bra - VT_Lsa - VT_Psa	d__Bacteria|p__Latescibacterota|c__Latescibacterota_unclassified|o__Latescibacterota_unclassified	LEfSe	Lsa	3.00805	0.0078791	yes
Bra - Lsa - Psa - VT_Bra - VT_Lsa - VT_Psa	d__Bacteria|p__Latescibacterota|c__Latescibacterota_unclassified|o__Latescibacterota_unclassified|f__Latescibacterota_unclassified	LEfSe	Lsa	3.00805	0.0078791	yes
Bra - Lsa - Psa - VT_Bra - VT_Lsa - VT_Psa	d__Bacteria|p__Latescibacterota|c__Latescibacterota_unclassified|o__Latescibacterota_unclassified|f__Latescibacterota_unclassified|g__Latescibacterota_unclassified	LEfSe	Lsa	3.00805	0.0078791	yes
Bra - Lsa - Psa - VT_Bra - VT_Lsa - VT_Psa	d__Bacteria|p__Latescibacterota|c__Latescibacterota_unclassified|o__Latescibacterota_unclassified|f__Latescibacterota_unclassified|g__Latescibacterota_unclassified|s__Latescibacterota_unclassified	LEfSe	Lsa	3.00805	0.0078791	yes
Bra - Lsa - Psa - VT_Bra - VT_Lsa - VT_Psa	d__Bacteria|p__Actinobacteriota|c__Actinobacteria|o__Pseudonocardiales|f__Pseudonocardiaceae|g__Pseudonocardia	LEfSe	VT_Psa	3.00557	0.0253927	yes
Bra - Lsa - Psa - VT_Bra - VT_Lsa - VT_Psa	d__Bacteria|p__Actinobacteriota|c__Actinobacteria|o__Pseudonocardiales|f__Pseudonocardiaceae|g__Pseudonocardia|s__Pseudonocardia_unclassified	LEfSe	VT_Psa	3.00557	0.0253927	yes
Bra - Lsa - Psa - VT_Bra - VT_Lsa - VT_Psa	d__Bacteria|p__Proteobacteria|c__Alphaproteobacteria|o__Rhizobiales|f__Phyllobacteriaceae|g__Mesorhizobium|s__Mesorhizobium_sp.	LEfSe	Lsa	3.00034	0.00787337	yes
Bra - Lsa - Psa - VT_Bra - VT_Lsa - VT_Psa	d__Bacteria|p__Actinobacteriota|c__Actinobacteria|o__Frankiales|f__Acidothermaceae	LEfSe	VT_Lsa	2.99918	0.0372379	no
Bra - Lsa - Psa - VT_Bra - VT_Lsa - VT_Psa	d__Bacteria|p__Actinobacteriota|c__Actinobacteria|o__Frankiales|f__Acidothermaceae|g__Acidothermus	LEfSe	VT_Lsa	2.99918	0.0372379	no
Bra - Lsa - Psa - VT_Bra - VT_Lsa - VT_Psa	d__Bacteria|p__Actinobacteriota|c__Actinobacteria|o__Frankiales|f__Acidothermaceae|g__Acidothermus|s__Acidothermus_unclassified	LEfSe	VT_Lsa	2.99918	0.0372379	no
Bra - Lsa - Psa - VT_Bra - VT_Lsa - VT_Psa	d__Bacteria|p__Proteobacteria|c__Betaproteobacteria|o__Burkholderiales|f__Alcaligenaceae|g__Alcaligenaceae_unclassified	LEfSe	VT_Lsa	2.99605	0.0133284	no
Bra - Lsa - Psa - VT_Bra - VT_Lsa - VT_Psa	d__Bacteria|p__Proteobacteria|c__Betaproteobacteria|o__Burkholderiales|f__Alcaligenaceae|g__Alcaligenaceae_unclassified|s__Alcaligenaceae_unclassified	LEfSe	VT_Lsa	2.99605	0.0133284	no
Bra - Lsa - Psa - VT_Bra - VT_Lsa - VT_Psa	d__Bacteria|p__Actinobacteriota|c__Coriobacteriia|o__Coriobacteriales|f__Atopobiaceae	LEfSe	VT_Bra	2.98744	0.0308975	no
Bra - Lsa - Psa - VT_Bra - VT_Lsa - VT_Psa	d__Bacteria|p__Actinobacteriota|c__Actinobacteria|o__Propionibacteriales|f__Nocardioidaceae|g__Kribbella	LEfSe	VT_Lsa	2.98697	0.0479577	no
Bra - Lsa - Psa - VT_Bra - VT_Lsa - VT_Psa	d__Bacteria|p__Actinobacteriota|c__Actinobacteria|o__Propionibacteriales|f__Nocardioidaceae|g__Kribbella|s__Kribbella_unclassified	LEfSe	VT_Lsa	2.98697	0.0479577	no
Bra - Lsa - Psa - VT_Bra - VT_Lsa - VT_Psa	d__Bacteria|p__Myxococcota|c__Polyangia|o__Nannocystales	LEfSe	Lsa	2.98673	0.00544608	no
Bra - Lsa - Psa - VT_Bra - VT_Lsa - VT_Psa	d__Bacteria|p__Myxococcota|c__Polyangia|o__Nannocystales|f__Nannocystaceae	LEfSe	Lsa	2.98673	0.00544608	no
Bra - Lsa - Psa - VT_Bra - VT_Lsa - VT_Psa	d__Bacteria|p__Bacteroidota|c__Bacteroidia|o__Chitinophagales|f__Saprospiraceae	LEfSe	Lsa	2.98593	0.00869334	no
Bra - Lsa - Psa - VT_Bra - VT_Lsa - VT_Psa	d__Bacteria|p__Bacteroidota|c__Bacteroidia|o__Chitinophagales|f__Saprospiraceae|g__Saprospiraceae_unclassified	LEfSe	Lsa	2.98593	0.00869334	no
Bra - Lsa - Psa - VT_Bra - VT_Lsa - VT_Psa	d__Bacteria|p__Bacteroidota|c__Bacteroidia|o__Chitinophagales|f__Saprospiraceae|g__Saprospiraceae_unclassified|s__Saprospiraceae_unclassified	LEfSe	Lsa	2.98593	0.00869334	no
Bra - Lsa - Psa - VT_Bra - VT_Lsa - VT_Psa	d__Bacteria|p__Proteobacteria|c__Alphaproteobacteria|o__Rhizobiales|f__Hyphomicrobiaceae|g__Hyphomicrobium	LEfSe	VT_Psa	2.98256	0.00715845	no
Bra - Lsa - Psa - VT_Bra - VT_Lsa - VT_Psa	d__Bacteria|p__Elusimicrobiota	LEfSe	VT_Psa	2.98173	0.0125707	no
Bra - Lsa - Psa - VT_Bra - VT_Lsa - VT_Psa	d__Bacteria|p__Proteobacteria|c__Alphaproteobacteria|o__Azospirillales|f__Azospirillaceae|g__Skermanella	LEfSe	VT_Psa	2.97839	0.0333928	no
Bra - Lsa - Psa - VT_Bra - VT_Lsa - VT_Psa	d__Bacteria|p__Proteobacteria|c__Alphaproteobacteria|o__Azospirillales|f__Azospirillaceae|g__Skermanella|s__Skermanella_unclassified	LEfSe	VT_Psa	2.97839	0.0333928	no
Bra - Lsa - Psa - VT_Bra - VT_Lsa - VT_Psa	d__Bacteria|p__Actinobacteriota|c__Actinobacteria|o__Micrococcales|f__Micrococcaceae|g__Rothia	LEfSe	Psa	2.97563	0.0310648	no
Bra - Lsa - Psa - VT_Bra - VT_Lsa - VT_Psa	d__Bacteria|p__Actinobacteriota|c__Actinobacteria|o__Micrococcales|f__Micrococcaceae|g__Rothia|s__Rothia_unclassified	LEfSe	Psa	2.97563	0.0310648	no
Bra - Lsa - Psa - VT_Bra - VT_Lsa - VT_Psa	d__Bacteria|p__Gemmatimonadota|c__Gemmatimonadota_unclassified	LEfSe	Lsa	2.97444	0.0123819	no
Bra - Lsa - Psa - VT_Bra - VT_Lsa - VT_Psa	d__Bacteria|p__Gemmatimonadota|c__Gemmatimonadota_unclassified|o__Gemmatimonadota_unclassified	LEfSe	Lsa	2.97444	0.0123819	no
Bra - Lsa - Psa - VT_Bra - VT_Lsa - VT_Psa	d__Bacteria|p__Gemmatimonadota|c__Gemmatimonadota_unclassified|o__Gemmatimonadota_unclassified|f__Gemmatimonadota_unclassified	LEfSe	Lsa	2.97444	0.0123819	no
Bra - Lsa - Psa - VT_Bra - VT_Lsa - VT_Psa	d__Bacteria|p__Gemmatimonadota|c__Gemmatimonadota_unclassified|o__Gemmatimonadota_unclassified|f__Gemmatimonadota_unclassified|g__Gemmatimonadota_unclassified	LEfSe	Lsa	2.97444	0.0123819	no
Bra - Lsa - Psa - VT_Bra - VT_Lsa - VT_Psa	d__Bacteria|p__Gemmatimonadota|c__Gemmatimonadota_unclassified|o__Gemmatimonadota_unclassified|f__Gemmatimonadota_unclassified|g__Gemmatimonadota_unclassified|s__Gemmatimonadota_unclassified	LEfSe	Lsa	2.97444	0.0123819	no
Bra - Lsa - Psa - VT_Bra - VT_Lsa - VT_Psa	d__Bacteria|p__Proteobacteria|c__Gammaproteobacteria|o__Burkholderiales|f__Nitrosomonadaceae|g__mle1-7	LEfSe	Lsa	2.97331	0.0197073	no
Bra - Lsa - Psa - VT_Bra - VT_Lsa - VT_Psa	d__Bacteria|p__Proteobacteria|c__Gammaproteobacteria|o__Burkholderiales|f__Nitrosomonadaceae|g__mle1-7|s__mle1-7_unclassified	LEfSe	Lsa	2.97331	0.0197073	no
Bra - Lsa - Psa - VT_Bra - VT_Lsa - VT_Psa	d__Bacteria|p__Proteobacteria|c__Alphaproteobacteria|o__Rhizobiales|f__Bradyrhizobiaceae|g__Afipia|s__Afipia_felis	LEfSe	VT_Lsa	2.96889	0.00482615	no
Bra - Lsa - Psa - VT_Bra - VT_Lsa - VT_Psa	d__Bacteria|p__Chloroflexi|c__TK10	LEfSe	Lsa	2.96137	0.0239927	no
Bra - Lsa - Psa - VT_Bra - VT_Lsa - VT_Psa	d__Bacteria|p__Chloroflexi|c__TK10|o__TK10_unclassified	LEfSe	Lsa	2.96137	0.0239927	no
Bra - Lsa - Psa - VT_Bra - VT_Lsa - VT_Psa	d__Bacteria|p__Chloroflexi|c__TK10|o__TK10_unclassified|f__TK10_unclassified	LEfSe	Lsa	2.96137	0.0239927	no
Bra - Lsa - Psa - VT_Bra - VT_Lsa - VT_Psa	d__Bacteria|p__Chloroflexi|c__TK10|o__TK10_unclassified|f__TK10_unclassified|g__TK10_unclassified	LEfSe	Lsa	2.96137	0.0239927	no
Bra - Lsa - Psa - VT_Bra - VT_Lsa - VT_Psa	d__Bacteria|p__Chloroflexi|c__TK10|o__TK10_unclassified|f__TK10_unclassified|g__TK10_unclassified|s__TK10_unclassified	LEfSe	Lsa	2.96137	0.0239927	no
Bra - Lsa - Psa - VT_Bra - VT_Lsa - VT_Psa	d__Bacteria|p__Actinobacteriota|c__Thermoleophilia|o__Solirubrobacterales|f__Solirubrobacteraceae|g__Solirubrobacter|s__Solirubrobacter_unclassified	LEfSe	VT_Lsa	2.95909	0.0327469	no
Bra - Lsa - Psa - VT_Bra - VT_Lsa - VT_Psa	d__Bacteria|p__Chloroflexi|c__Chloroflexia|o__Chloroflexales|f__Herpetosiphonaceae	LEfSe	Lsa	2.95892	0.0148214	no
Bra - Lsa - Psa - VT_Bra - VT_Lsa - VT_Psa	d__Bacteria|p__Chloroflexi|c__Chloroflexia|o__Chloroflexales|f__Herpetosiphonaceae|g__Herpetosiphon	LEfSe	Lsa	2.95892	0.0148214	no
Bra - Lsa - Psa - VT_Bra - VT_Lsa - VT_Psa	d__Bacteria|p__Chloroflexi|c__Chloroflexia|o__Chloroflexales|f__Herpetosiphonaceae|g__Herpetosiphon|s__Herpetosiphon_unclassified	LEfSe	Lsa	2.95892	0.0148214	no
Bra - Lsa - Psa - VT_Bra - VT_Lsa - VT_Psa	d__Bacteria|p__Chloroflexi|c__Chloroflexia|o__Chloroflexales|f__Roseiflexaceae|g__Kouleothrix	LEfSe	VT_Bra	2.9588	0.0254798	no
Bra - Lsa - Psa - VT_Bra - VT_Lsa - VT_Psa	d__Bacteria|p__Chloroflexi|c__Chloroflexia|o__Chloroflexales|f__Roseiflexaceae|g__Kouleothrix|s__uncultured_Kouleothrix_sp.	LEfSe	VT_Bra	2.9588	0.0246721	no
Bra - Lsa - Psa - VT_Bra - VT_Lsa - VT_Psa	d__Bacteria|p__Firmicutes|c__Clostridia|o__Peptostreptococcales-Tissierellales	LEfSe	Lsa	2.95266	0.032203	no
Bra - Lsa - Psa - VT_Bra - VT_Lsa - VT_Psa	d__Bacteria|p__Actinobacteriota|c__Actinobacteriota|o__Geodermatophilales|f__Geodermatophilaceae|g__Blastococcus	LEfSe	VT_Lsa	2.95224	0.0159576	no
Bra - Lsa - Psa - VT_Bra - VT_Lsa - VT_Psa	d__Bacteria|p__Myxococcota|c__Polyangia|o__Nannocystales|f__Nannocystaceae|g__Nannocystis	LEfSe	Lsa	2.94848	0.00513642	no
Bra - Lsa - Psa - VT_Bra - VT_Lsa - VT_Psa	d__Bacteria|p__Myxococcota|c__Polyangia|o__Nannocystales|f__Nannocystaceae|g__Nannocystis|s__Nannocystis_unclassified	LEfSe	Lsa	2.94848	0.00513642	no
Bra - Lsa - Psa - VT_Bra - VT_Lsa - VT_Psa	d__Bacteria|p__Verrucomicrobiota|c__Verrucomicrobiae|o__Verrucomicrobiales|f__Verrucomicrobiaceae|g__Verrucomicrobiaceae_unclassified	LEfSe	Lsa	2.94685	0.0217718	no
Bra - Lsa - Psa - VT_Bra - VT_Lsa - VT_Psa	d__Bacteria|p__Verrucomicrobiota|c__Verrucomicrobiae|o__Verrucomicrobiales|f__Verrucomicrobiaceae|g__Verrucomicrobiaceae_unclassified|s__Verrucomicrobiaceae_unclassified	LEfSe	Lsa	2.94685	0.0217718	no
Bra - Lsa - Psa - VT_Bra - VT_Lsa - VT_Psa	d__Bacteria|p__Actinobacteriota|c__Actinobacteria|o__Frankiales|f__Frankiales_unclassified	LEfSe	Lsa	2.94642	0.0459259	no
Bra - Lsa - Psa - VT_Bra - VT_Lsa - VT_Psa	d__Bacteria|p__Actinobacteriota|c__Actinobacteria|o__Frankiales|f__Frankiales_unclassified|g__Frankiales_unclassified	LEfSe	Lsa	2.94642	0.0459259	no
Bra - Lsa - Psa - VT_Bra - VT_Lsa - VT_Psa	d__Bacteria|p__Actinobacteriota|c__Actinobacteria|o__Frankiales|f__Frankiales_unclassified|g__Frankiales_unclassified|s__Frankiales_unclassified	LEfSe	Lsa	2.94642	0.0459259	no
Bra - Lsa - Psa - VT_Bra - VT_Lsa - VT_Psa	d__Bacteria|p__Planctomycetota|c__Planctomycetes|o__Isosphaerales|f__Isosphaeraceae|g__Tundrisphaera	LEfSe	VT_Lsa	2.94268	0.0498082	no
Bra - Lsa - Psa - VT_Bra - VT_Lsa - VT_Psa	d__Bacteria|p__Planctomycetota|c__Planctomycetes|o__Isosphaerales|f__Isosphaeraceae|g__Tundrisphaera|s__Tundrisphaera_unclassified	LEfSe	VT_Lsa	2.94268	0.0498082	no
Bra - Lsa - Psa - VT_Bra - VT_Lsa - VT_Psa	d__Bacteria|p__Myxococcota|c__Polyangia|o__Polyangiales|f__Polyangiaceae|g__Sorangium	LEfSe	VT_Lsa	2.93727	0.0201993	no
Bra - Lsa - Psa - VT_Bra - VT_Lsa - VT_Psa	d__Bacteria|p__Myxococcota|c__Polyangia|o__Polyangiales|f__Polyangiaceae|g__Sorangium|s__Sorangium_unclassified	LEfSe	VT_Lsa	2.93727	0.0201993	no
Bra - Lsa - Psa - VT_Bra - VT_Lsa - VT_Psa	d__Bacteria|p__Proteobacteria|c__Gammaproteobacteria|o__Xanthomonadales|f__Xanthomonadaceae|g__Arenimonas|s__uncultured_Arenimonas_sp.	LEfSe	Lsa	2.93522	0.013311	no
Bra - Lsa - Psa - VT_Bra - VT_Lsa - VT_Psa	d__Bacteria|p__Verrucomicrobiota|c__Verrucomicrobiae|o__Opitutales|f__Opitutaceae|g__Lacunisphaera	LEfSe	VT_Lsa	2.92639	0.0281817	no
Bra - Lsa - Psa - VT_Bra - VT_Lsa - VT_Psa	d__Bacteria|p__Verrucomicrobiota|c__Verrucomicrobiae|o__Opitutales|f__Opitutaceae|g__Lacunisphaera|s__Lacunisphaera_unclassified	LEfSe	VT_Lsa	2.92639	0.0281817	no
Bra - Lsa - Psa - VT_Bra - VT_Lsa - VT_Psa	d__Bacteria|p__Proteobacteria|c__Alphaproteobacteria|o__Sphingomonadales|f__Sphingomonadaceae|g__Sphingomonas|s__Sphingomonas_mali	LEfSe	VT_Lsa	2.92635	0.014711	no
Bra - Lsa - Psa - VT_Bra - VT_Lsa - VT_Psa	d__Bacteria|p__Proteobacteria|c__Gammaproteobacteria|o__Burkholderiales|f__Alcaligenaceae	LEfSe	VT_Lsa	2.91774	0.0220399	no
Bra - Lsa - Psa - VT_Bra - VT_Lsa - VT_Psa	d__Bacteria|p__Verrucomicrobiota|c__Verrucomicrobiota_unclassified	LEfSe	VT_Lsa	2.91336	0.0128124	no
Bra - Lsa - Psa - VT_Bra - VT_Lsa - VT_Psa	d__Bacteria|p__Verrucomicrobiota|c__Verrucomicrobiota_unclassified|o__Verrucomicrobiota_unclassified	LEfSe	VT_Lsa	2.91336	0.0128124	no
Bra - Lsa - Psa - VT_Bra - VT_Lsa - VT_Psa	d__Bacteria|p__Verrucomicrobiota|c__Verrucomicrobiota_unclassified|o__Verrucomicrobiota_unclassified|f__Verrucomicrobiota_unclassified	LEfSe	VT_Lsa	2.91336	0.0128124	no
Bra - Lsa - Psa - VT_Bra - VT_Lsa - VT_Psa	d__Bacteria|p__Verrucomicrobiota|c__Verrucomicrobiota_unclassified|o__Verrucomicrobiota_unclassified|f__Verrucomicrobiota_unclassified|g__Verrucomicrobiota_unclassified	LEfSe	VT_Lsa	2.91336	0.0128124	no
Bra - Lsa - Psa - VT_Bra - VT_Lsa - VT_Psa	d__Bacteria|p__Verrucomicrobiota|c__Verrucomicrobiota_unclassified|o__Verrucomicrobiota_unclassified|f__Verrucomicrobiota_unclassified|g__Verrucomicrobiota_unclassified|s__Verrucomicrobiota_unclassified	LEfSe	VT_Lsa	2.91336	0.0128124	no
Bra - Lsa - Psa - VT_Bra - VT_Lsa - VT_Psa	d__Bacteria|p__Proteobacteria|c__Betaproteobacteria|o__Burkholderiales|f__Oxalobacteraceae|g__Oxalicibacterium	LEfSe	VT_Lsa	2.90943	0.0170831	no
Bra - Lsa - Psa - VT_Bra - VT_Lsa - VT_Psa	d__Bacteria|p__Proteobacteria|c__Alphaproteobacteria|o__Rhizobiales|f__Rhizobiaceae|g__Mesorhizobium	LEfSe	VT_Lsa	2.90821	0.00816267	no
Bra - Lsa - Psa - VT_Bra - VT_Lsa - VT_Psa	d__Bacteria|p__Proteobacteria|c__Alphaproteobacteria|o__Rhizobiales|f__Rhizobiaceae|g__Mesorhizobium|s__Mesorhizobium_unclassified	LEfSe	VT_Lsa	2.90821	0.00816267	no
Bra - Lsa - Psa - VT_Bra - VT_Lsa - VT_Psa	d__Bacteria|p__Proteobacteria|c__Gammaproteobacteria|o__Xanthomonadales|f__Rhodanobacteraceae|g__Luteibacter|s__Luteibacter_unclassified	LEfSe	VT_Lsa	2.90545	0.00482615	no
Bra - Lsa - Psa - VT_Bra - VT_Lsa - VT_Psa	d__Bacteria|p__Verrucomicrobiota|c__Opitutae	LEfSe	VT_Lsa	2.90528	0.0268462	no
Bra - Lsa - Psa - VT_Bra - VT_Lsa - VT_Psa	d__Bacteria|p__Verrucomicrobiota|c__Opitutae|o__Opitutales	LEfSe	VT_Lsa	2.90528	0.0268462	no
Bra - Lsa - Psa - VT_Bra - VT_Lsa - VT_Psa	d__Bacteria|p__Verrucomicrobiota|c__Opitutae|o__Opitutales|f__Opitutaceae	LEfSe	VT_Lsa	2.90528	0.0268462	no
Bra - Lsa - Psa - VT_Bra - VT_Lsa - VT_Psa	d__Bacteria|p__Proteobacteria|c__Gammaproteobacteria|o__Burkholderiales|f__Methylophilaceae	LEfSe	VT_Lsa	2.90449	0.014253	no
Bra - Lsa - Psa - VT_Bra - VT_Lsa - VT_Psa	d__Bacteria|p__Armatimonadota|c__Fimbriimonadia	LEfSe	Lsa	2.89932	0.046785	no
Bra - Lsa - Psa - VT_Bra - VT_Lsa - VT_Psa	d__Bacteria|p__Armatimonadota|c__Fimbriimonadia|o__Fimbriimonadales	LEfSe	Lsa	2.89932	0.046785	no
Bra - Lsa - Psa - VT_Bra - VT_Lsa - VT_Psa	d__Bacteria|p__Armatimonadota|c__Fimbriimonadia|o__Fimbriimonadales|f__Fimbriimonadaceae	LEfSe	Lsa	2.89932	0.046785	no
Bra - Lsa - Psa - VT_Bra - VT_Lsa - VT_Psa	d__Bacteria|p__Armatimonadota|c__Fimbriimonadia|o__Fimbriimonadales|f__Fimbriimonadaceae|g__Fimbriimonadaceae_unclassified	LEfSe	Lsa	2.89932	0.0435846	no
Bra - Lsa - Psa - VT_Bra - VT_Lsa - VT_Psa	d__Bacteria|p__Armatimonadota|c__Fimbriimonadia|o__Fimbriimonadales|f__Fimbriimonadaceae|g__Fimbriimonadaceae_unclassified|s__Fimbriimonadaceae_unclassified	LEfSe	Lsa	2.89932	0.0435846	no
Bra - Lsa - Psa - VT_Bra - VT_Lsa - VT_Psa	d__Bacteria|p__Proteobacteria|c__Betaproteobacteria|o__Burkholderiales|f__Comamonadaceae|g__Variovorax|s__uncultured_Variovorax_sp.	LEfSe	VT_Psa	2.89483	0.0181268	no
Bra - Lsa - Psa - VT_Bra - VT_Lsa - VT_Psa	d__Bacteria|p__Proteobacteria|c__Gammaproteobacteria|o__Enterobacterales|f__Alteromonadaceae	LEfSe	Lsa	2.87617	0.0310001	no
Bra - Lsa - Psa - VT_Bra - VT_Lsa - VT_Psa	d__Bacteria|p__Proteobacteria|c__Alphaproteobacteria|o__Rhizobiales|f__Xanthobacteraceae|g__Rhodoplanes	LEfSe	Lsa	2.87612	0.0116595	no
Bra - Lsa - Psa - VT_Bra - VT_Lsa - VT_Psa	d__Bacteria|p__Proteobacteria|c__Alphaproteobacteria|o__Rhizobiales|f__Xanthobacteraceae|g__Rhodoplanes|s__Rhodoplanes_unclassified	LEfSe	Lsa	2.87612	0.0116595	no
Bra - Lsa - Psa - VT_Bra - VT_Lsa - VT_Psa	d__Bacteria|p__Bdellovibrionota|c__Bdellovibrionia|o__Bdellovibrionales|f__Bdellovibrionaceae|g__OM27_clade	LEfSe	VT_Lsa	2.86655	0.0110727	no
Bra - Lsa - Psa - VT_Bra - VT_Lsa - VT_Psa	d__Bacteria|p__Bdellovibrionota|c__Bdellovibrionia|o__Bdellovibrionales|f__Bdellovibrionaceae|g__OM27_clade|s__OM27_clade_unclassified	LEfSe	VT_Lsa	2.86655	0.0110727	no
Bra - Lsa - Psa - VT_Bra - VT_Lsa - VT_Psa	d__Bacteria|p__Proteobacteria|c__Gammaproteobacteria|o__Enterobacterales|f__Enterobacteriaceae|g__Raoultella	LEfSe	Psa	2.86287	0.0133328	no
Bra - Lsa - Psa - VT_Bra - VT_Lsa - VT_Psa	d__Bacteria|p__Proteobacteria|c__Gammaproteobacteria|o__Enterobacterales|f__Enterobacteriaceae|g__Raoultella|s__Raoultella_terrigena	LEfSe	Psa	2.86287	0.0133328	no
Bra - Lsa - Psa - VT_Bra - VT_Lsa - VT_Psa	d__Bacteria|p__Chloroflexi|c__Chloroflexia|o__Thermomicrobiales|f__AKYG1722	LEfSe	VT_Psa	2.86257	0.0129478	no
Bra - Lsa - Psa - VT_Bra - VT_Lsa - VT_Psa	d__Bacteria|p__Chloroflexi|c__Chloroflexia|o__Thermomicrobiales|f__AKYG1722|g__AKYG1722_unclassified	LEfSe	VT_Psa	2.86257	0.0129478	no
Bra - Lsa - Psa - VT_Bra - VT_Lsa - VT_Psa	d__Bacteria|p__Chloroflexi|c__Chloroflexia|o__Thermomicrobiales|f__AKYG1722|g__AKYG1722_unclassified|s__AKYG1722_unclassified	LEfSe	VT_Psa	2.86257	0.0129478	no
Bra - Lsa - Psa - VT_Bra - VT_Lsa - VT_Psa	d__Bacteria|p__Proteobacteria|c__Alphaproteobacteria|o__Rhizobiales|f__Rhizobiaceae|g__Pseudaminobacter	LEfSe	VT_Psa	2.86242	0.0423166	no
Bra - Lsa - Psa - VT_Bra - VT_Lsa - VT_Psa	d__Bacteria|p__Proteobacteria|c__Alphaproteobacteria|o__Rhizobiales|f__Rhizobiaceae|g__Pseudaminobacter|s__Pseudaminobacter_unclassified	LEfSe	VT_Psa	2.86242	0.0423166	no
Bra - Lsa - Psa - VT_Bra - VT_Lsa - VT_Psa	d__Bacteria|p__Bacteroidota|c__Bacteroidia|o__Bacteroidales|f__Muribaculaceae|g__Paramuribaculum	LEfSe	Psa	2.85699	0.012542	no
Bra - Lsa - Psa - VT_Bra - VT_Lsa - VT_Psa	d__Bacteria|p__Bacteroidota|c__Bacteroidia|o__Bacteroidales|f__Muribaculaceae|g__Paramuribaculum|s__Paramuribaculum_intestinale	LEfSe	Psa	2.85699	0.012542	no
Bra - Lsa - Psa - VT_Bra - VT_Lsa - VT_Psa	d__Bacteria|p__Actinobacteriota|c__Actinobacteria|o__Pseudonocardiales|f__Pseudonocardiaceae|g__Kibdelosporangium	LEfSe	VT_Lsa	2.85409	0.0198787	no
Bra - Lsa - Psa - VT_Bra - VT_Lsa - VT_Psa	d__Bacteria|p__Actinobacteriota|c__Actinobacteria|o__Pseudonocardiales|f__Pseudonocardiaceae|g__Kibdelosporangium|s__Kibdelosporangium_unclassified	LEfSe	VT_Lsa	2.85409	0.0198787	no
Bra - Lsa - Psa - VT_Bra - VT_Lsa - VT_Psa	d__Bacteria|p__Verrucomicrobiota|c__Opitutae|o__Opitutales|f__Opitutaceae|g__Opitutaceae_unclassified	LEfSe	VT_Lsa	2.85257	0.00482615	no
Bra - Lsa - Psa - VT_Bra - VT_Lsa - VT_Psa	d__Bacteria|p__Verrucomicrobiota|c__Opitutae|o__Opitutales|f__Opitutaceae|g__Opitutaceae_unclassified|s__Opitutaceae_unclassified	LEfSe	VT_Lsa	2.85257	0.00482615	no
Bra - Lsa - Psa - VT_Bra - VT_Lsa - VT_Psa	d__Bacteria|p__Myxococcota|c__Polyangia|o__Polyangiales|f__Polyangiaceae|g__Polyangiaceae_unclassified	LEfSe	VT_Lsa	2.85085	0.0091596	no
Bra - Lsa - Psa - VT_Bra - VT_Lsa - VT_Psa	d__Bacteria|p__Myxococcota|c__Polyangia|o__Polyangiales|f__Polyangiaceae|g__Polyangiaceae_unclassified|s__Polyangiaceae_unclassified	LEfSe	VT_Lsa	2.85085	0.0091596	no
Bra - Lsa - Psa - VT_Bra - VT_Lsa - VT_Psa	d__Bacteria|p__Proteobacteria|c__Alphaproteobacteria|o__Micropepsales|f__Micropepsaceae|g__Rhizomicrobium	LEfSe	VT_Lsa	2.84828	0.011476	no
Bra - Lsa - Psa - VT_Bra - VT_Lsa - VT_Psa	d__Bacteria|p__Actinobacteriota|c__Actinobacteria|o__Pseudonocardiales|f__Pseudonocardiaceae|g__Actinophytocola	LEfSe	VT_Psa	2.84597	0.0232172	no
Bra - Lsa - Psa - VT_Bra - VT_Lsa - VT_Psa	d__Bacteria|p__Actinobacteriota|c__Actinobacteria|o__Pseudonocardiales|f__Pseudonocardiaceae|g__Actinophytocola|s__Actinophytocola_unclassified	LEfSe	VT_Psa	2.84597	0.0232172	no
Bra - Lsa - Psa - VT_Bra - VT_Lsa - VT_Psa	d__Bacteria|p__Proteobacteria|c__Betaproteobacteria|o__Burkholderiales|f__Oxalobacteraceae|g__Oxalicibacterium|s__Oxalicibacterium_flavum	LEfSe	VT_Lsa	2.84328	0.0170831	no
Bra - Lsa - Psa - VT_Bra - VT_Lsa - VT_Psa	d__Bacteria|p__Actinobacteriota|c__Acidimicrobiia|o__Acidimicrobiia_unclassified	LEfSe	Lsa	2.84134	0.00969909	no
Bra - Lsa - Psa - VT_Bra - VT_Lsa - VT_Psa	d__Bacteria|p__Actinobacteriota|c__Acidimicrobiia|o__Acidimicrobiia_unclassified|f__Acidimicrobiia_unclassified	LEfSe	Lsa	2.84134	0.00969909	no
Bra - Lsa - Psa - VT_Bra - VT_Lsa - VT_Psa	d__Bacteria|p__Actinobacteriota|c__Acidimicrobiia|o__Acidimicrobiia_unclassified|f__Acidimicrobiia_unclassified|g__Acidimicrobiia_unclassified	LEfSe	Lsa	2.84134	0.00969909	no
Bra - Lsa - Psa - VT_Bra - VT_Lsa - VT_Psa	d__Bacteria|p__Actinobacteriota|c__Acidimicrobiia|o__Acidimicrobiia_unclassified|f__Acidimicrobiia_unclassified|g__Acidimicrobiia_unclassified|s__Acidimicrobiia_unclassified	LEfSe	Lsa	2.84134	0.00969909	no
Bra - Lsa - Psa - VT_Bra - VT_Lsa - VT_Psa	d__Bacteria|p__Acidobacteriota|c__Vicinamibacteria|o__Subgroup_17	LEfSe	Lsa	2.84062	0.0125937	no
Bra - Lsa - Psa - VT_Bra - VT_Lsa - VT_Psa	d__Bacteria|p__Acidobacteriota|c__Vicinamibacteria|o__Subgroup_17|f__Subgroup_17_unclassified	LEfSe	Lsa	2.84062	0.0125937	no
Bra - Lsa - Psa - VT_Bra - VT_Lsa - VT_Psa	d__Bacteria|p__Acidobacteriota|c__Vicinamibacteria|o__Subgroup_17|f__Subgroup_17_unclassified|g__Subgroup_17_unclassified	LEfSe	Lsa	2.84062	0.0125937	no
Bra - Lsa - Psa - VT_Bra - VT_Lsa - VT_Psa	d__Bacteria|p__Acidobacteriota|c__Vicinamibacteria|o__Subgroup_17|f__Subgroup_17_unclassified|g__Subgroup_17_unclassified|s__Subgroup_17_unclassified	LEfSe	Lsa	2.84062	0.0125937	no
Bra - Lsa - Psa - VT_Bra - VT_Lsa - VT_Psa	d__Bacteria|p__Actinobacteriota|c__Actinobacteriota|o__Micromonosporales|f__Micromonosporaceae|g__Micromonospora	LEfSe	VT_Bra	2.83762	0.0260465	no
Bra - Lsa - Psa - VT_Bra - VT_Lsa - VT_Psa	d__Bacteria|p__Bacteroidota|c__Bacteroidia|o__Chitinophagales|f__Chitinophagaceae|g__Terrimonas	LEfSe	VT_Psa	2.83534	0.0278303	no
Bra - Lsa - Psa - VT_Bra - VT_Lsa - VT_Psa	d__Bacteria|p__Bacteroidota|c__Bacteroidia|o__Chitinophagales|f__Chitinophagaceae|g__Terrimonas|s__Terrimonas_unclassified	LEfSe	VT_Psa	2.83534	0.0278303	no
Bra - Lsa - Psa - VT_Bra - VT_Lsa - VT_Psa	d__Bacteria|p__Chloroflexi|c__Chloroflexi_unclassified	LEfSe	Lsa	2.82678	0.00705186	no
Bra - Lsa - Psa - VT_Bra - VT_Lsa - VT_Psa	d__Bacteria|p__Chloroflexi|c__Chloroflexi_unclassified|o__Chloroflexi_unclassified	LEfSe	Lsa	2.82678	0.00705186	no
Bra - Lsa - Psa - VT_Bra - VT_Lsa - VT_Psa	d__Bacteria|p__Chloroflexi|c__Chloroflexi_unclassified|o__Chloroflexi_unclassified|f__Chloroflexi_unclassified	LEfSe	Lsa	2.82678	0.00705186	no
Bra - Lsa - Psa - VT_Bra - VT_Lsa - VT_Psa	d__Bacteria|p__Chloroflexi|c__Chloroflexi_unclassified|o__Chloroflexi_unclassified|f__Chloroflexi_unclassified|g__Chloroflexi_unclassified	LEfSe	Lsa	2.82678	0.00705186	no
Bra - Lsa - Psa - VT_Bra - VT_Lsa - VT_Psa	d__Bacteria|p__Chloroflexi|c__Chloroflexi_unclassified|o__Chloroflexi_unclassified|f__Chloroflexi_unclassified|g__Chloroflexi_unclassified|s__Chloroflexi_unclassified	LEfSe	Lsa	2.82678	0.00705186	no
Bra - Lsa - Psa - VT_Bra - VT_Lsa - VT_Psa	d__Bacteria|p__Proteobacteria|c__Alphaproteobacteria|o__Rhizobiales|f__Hyphomicrobiaceae|g__Pedomicrobium	LEfSe	Lsa	2.82464	0.0227994	no
Bra - Lsa - Psa - VT_Bra - VT_Lsa - VT_Psa	d__Bacteria|p__Proteobacteria|c__Alphaproteobacteria|o__Rhizobiales|f__Xanthobacteraceae|g__Pseudolabrys|s__uncultured_Pseudolabrys_sp.	LEfSe	VT_Lsa	2.82314	0.0133284	no
Bra - Lsa - Psa - VT_Bra - VT_Lsa - VT_Psa	d__Bacteria|p__Verrucomicrobiota|c__Verrucomicrobiae|o__Pedosphaerales|f__Pedosphaeraceae|g__Ellin517	LEfSe	Lsa	2.81864	0.0237428	no
Bra - Lsa - Psa - VT_Bra - VT_Lsa - VT_Psa	d__Bacteria|p__Verrucomicrobiota|c__Verrucomicrobiae|o__Pedosphaerales|f__Pedosphaeraceae|g__Ellin517|s__Ellin517_unclassified	LEfSe	Lsa	2.81864	0.0237428	no
Bra - Lsa - Psa - VT_Bra - VT_Lsa - VT_Psa	d__Bacteria|p__Proteobacteria|c__Gammaproteobacteria|o__Burkholderiales|f__Alcaligenaceae|g__Achromobacter	LEfSe	VT_Lsa	2.81505	0.0471911	no
Bra - Lsa - Psa - VT_Bra - VT_Lsa - VT_Psa	d__Bacteria|p__Proteobacteria|c__Gammaproteobacteria|o__Burkholderiales|f__Alcaligenaceae|g__Achromobacter|s__Achromobacter_unclassified	LEfSe	VT_Lsa	2.81505	0.0471911	no
Bra - Lsa - Psa - VT_Bra - VT_Lsa - VT_Psa	d__Bacteria|p__Proteobacteria|c__Betaproteobacteria|o__Burkholderiales|f__Alcaligenaceae|g__Bordetella	LEfSe	VT_Lsa	2.8025	0.0268462	no
Bra - Lsa - Psa - VT_Bra - VT_Lsa - VT_Psa	d__Bacteria|p__Proteobacteria|c__Gammaproteobacteria|o__Diplorickettsiales|f__Diplorickettsiaceae|g__Diplorickettsiaceae_unclassified	LEfSe	VT_Lsa	2.7979	0.011905	no
Bra - Lsa - Psa - VT_Bra - VT_Lsa - VT_Psa	d__Bacteria|p__Proteobacteria|c__Gammaproteobacteria|o__Diplorickettsiales|f__Diplorickettsiaceae|g__Diplorickettsiaceae_unclassified|s__Diplorickettsiaceae_unclassified	LEfSe	VT_Lsa	2.7979	0.011905	no
Bra - Lsa - Psa - VT_Bra - VT_Lsa - VT_Psa	d__Bacteria|p__Actinobacteriota|c__Actinobacteria|o__Streptomycetales|f__Streptomycetaceae|g__Streptacidiphilus	LEfSe	VT_Lsa	2.79587	0.0343893	no
Bra - Lsa - Psa - VT_Bra - VT_Lsa - VT_Psa	d__Bacteria|p__Actinobacteriota|c__Actinobacteria|o__Streptomycetales|f__Streptomycetaceae|g__Streptacidiphilus|s__Streptacidiphilus_unclassified	LEfSe	VT_Lsa	2.79587	0.0343893	no
Bra - Lsa - Psa - VT_Bra - VT_Lsa - VT_Psa	d__Bacteria|p__Actinobacteriota|c__Actinobacteria|o__Micrococcales|f__Microbacteriaceae|g__Leifsonia	LEfSe	VT_Lsa	2.79176	0.0268462	no
Bra - Lsa - Psa - VT_Bra - VT_Lsa - VT_Psa	d__Bacteria|p__Actinobacteriota|c__Actinobacteria|o__Micrococcales|f__Microbacteriaceae|g__Leifsonia|s__Leifsonia_unclassified	LEfSe	VT_Lsa	2.79176	0.0268462	no
Bra - Lsa - Psa - VT_Bra - VT_Lsa - VT_Psa	d__Bacteria|p__Actinobacteriota|c__Acidimicrobiia|o__Acidimicrobiales|f__Acidimicrobiales_unclassified	LEfSe	VT_Psa	2.79084	0.0382838	no
Bra - Lsa - Psa - VT_Bra - VT_Lsa - VT_Psa	d__Bacteria|p__Actinobacteriota|c__Acidimicrobiia|o__Acidimicrobiales|f__Acidimicrobiales_unclassified|g__Acidimicrobiales_unclassified	LEfSe	VT_Psa	2.79084	0.0382838	no
Bra - Lsa - Psa - VT_Bra - VT_Lsa - VT_Psa	d__Bacteria|p__Actinobacteriota|c__Acidimicrobiia|o__Acidimicrobiales|f__Acidimicrobiales_unclassified|g__Acidimicrobiales_unclassified|s__Acidimicrobiales_unclassified	LEfSe	VT_Psa	2.79084	0.0382838	no
Bra - Lsa - Psa - VT_Bra - VT_Lsa - VT_Psa	d__Bacteria|p__Proteobacteria|c__Alphaproteobacteria|o__Sphingomonadales|f__Erythrobacteraceae	LEfSe	Lsa	2.79033	0.0449396	no
Bra - Lsa - Psa - VT_Bra - VT_Lsa - VT_Psa	d__Bacteria|p__Planctomycetota|c__Planctomycetia|o__Planctomycetales|f__Planctomycetaceae|g__Planctomycetaceae_unclassified	LEfSe	Lsa	2.78332	0.0445411	no
Bra - Lsa - Psa - VT_Bra - VT_Lsa - VT_Psa	d__Bacteria|p__Planctomycetota|c__Planctomycetia|o__Planctomycetales|f__Planctomycetaceae|g__Planctomycetaceae_unclassified|s__Planctomycetaceae_unclassified	LEfSe	Lsa	2.78332	0.0445411	no
Bra - Lsa - Psa - VT_Bra - VT_Lsa - VT_Psa	d__Bacteria|p__Proteobacteria|c__Gammaproteobacteria|o__Pseudomonadales|f__Moraxellaceae|g__Moraxellaceae_unclassified	LEfSe	VT_Lsa	2.78207	0.0227557	no
Bra - Lsa - Psa - VT_Bra - VT_Lsa - VT_Psa	d__Bacteria|p__Proteobacteria|c__Gammaproteobacteria|o__Pseudomonadales|f__Moraxellaceae|g__Moraxellaceae_unclassified|s__Moraxellaceae_unclassified	LEfSe	VT_Lsa	2.78207	0.0227557	no
Bra - Lsa - Psa - VT_Bra - VT_Lsa - VT_Psa	d__Bacteria|p__Chloroflexi|c__Anaerolineae|o__Ardenticatenales|f__Ardenticatenales_unclassified	LEfSe	Lsa	2.77954	0.0319133	no
Bra - Lsa - Psa - VT_Bra - VT_Lsa - VT_Psa	d__Bacteria|p__Chloroflexi|c__Anaerolineae|o__Ardenticatenales|f__Ardenticatenales_unclassified|g__Ardenticatenales_unclassified	LEfSe	Lsa	2.77954	0.0319133	no
Bra - Lsa - Psa - VT_Bra - VT_Lsa - VT_Psa	d__Bacteria|p__Chloroflexi|c__Anaerolineae|o__Ardenticatenales|f__Ardenticatenales_unclassified|g__Ardenticatenales_unclassified|s__Ardenticatenales_unclassified	LEfSe	Lsa	2.77954	0.0319133	no
Bra - Lsa - Psa - VT_Bra - VT_Lsa - VT_Psa	d__Bacteria|p__Proteobacteria|c__Alphaproteobacteria|o__Tistrellales	LEfSe	VT_Psa	2.77114	0.011705	no
Bra - Lsa - Psa - VT_Bra - VT_Lsa - VT_Psa	d__Bacteria|p__Proteobacteria|c__Alphaproteobacteria|o__Tistrellales|f__Geminicoccaceae	LEfSe	VT_Psa	2.77114	0.011705	no
Bra - Lsa - Psa - VT_Bra - VT_Lsa - VT_Psa	d__Bacteria|p__Proteobacteria|c__Alphaproteobacteria|o__Sphingomonadales|f__Sphingomonadaceae|g__Sphingosinicella|s__uncultured_Sphingosinicella_sp.	LEfSe	VT_Psa	2.76873	0.00482615	no
Bra - Lsa - Psa - VT_Bra - VT_Lsa - VT_Psa	d__Bacteria|p__Actinobacteriota|c__Actinobacteria|o__Micrococcales|f__Cellulomonadaceae	LEfSe	Lsa	2.7604	0.0312099	no
Bra - Lsa - Psa - VT_Bra - VT_Lsa - VT_Psa	d__Bacteria|p__Proteobacteria|c__Alphaproteobacteria|o__Tistrellales|f__Geminicoccaceae|g__Candidatus_Alysiosphaera	LEfSe	VT_Psa	2.7589	0.0107205	no
Bra - Lsa - Psa - VT_Bra - VT_Lsa - VT_Psa	d__Bacteria|p__Proteobacteria|c__Alphaproteobacteria|o__Tistrellales|f__Geminicoccaceae|g__Candidatus_Alysiosphaera|s__Candidatus_Alysiosphaera_unclassified	LEfSe	VT_Psa	2.7589	0.0107205	no
Bra - Lsa - Psa - VT_Bra - VT_Lsa - VT_Psa	d__Bacteria|p__Bacteroidota|c__Bacteroidia|o__Cytophagales|f__Hymenobacteraceae	LEfSe	Lsa	2.75812	0.0277615	no
Bra - Lsa - Psa - VT_Bra - VT_Lsa - VT_Psa	d__Bacteria|p__Proteobacteria|c__Gammaproteobacteria|o__Pseudomonadales|f__Moraxellaceae|g__Acinetobacter|s__Acinetobacter_sp._CJ-S-TSA2	LEfSe	Psa	2.75537	0.0438644	no
Bra - Lsa - Psa - VT_Bra - VT_Lsa - VT_Psa	d__Bacteria|p__Proteobacteria|c__Betaproteobacteria|o__Burkholderiales|f__Alcaligenaceae|g__Bordetella|s__Bordetella_sp.	LEfSe	VT_Lsa	2.75519	0.0268462	no
Bra - Lsa - Psa - VT_Bra - VT_Lsa - VT_Psa	d__Bacteria|p__Verrucomicrobiota|c__Omnitrophia	LEfSe	VT_Lsa	2.75063	0.0134109	no
Bra - Lsa - Psa - VT_Bra - VT_Lsa - VT_Psa	d__Bacteria|p__Verrucomicrobiota|c__Omnitrophia|o__Omnitrophales	LEfSe	VT_Lsa	2.75063	0.0134109	no
Bra - Lsa - Psa - VT_Bra - VT_Lsa - VT_Psa	d__Bacteria|p__Verrucomicrobiota|c__Omnitrophia|o__Omnitrophales|f__Omnitrophales_unclassified	LEfSe	VT_Psa	2.75063	0.0169257	no
Bra - Lsa - Psa - VT_Bra - VT_Lsa - VT_Psa	d__Bacteria|p__Verrucomicrobiota|c__Omnitrophia|o__Omnitrophales|f__Omnitrophales_unclassified|g__Omnitrophales_unclassified	LEfSe	VT_Psa	2.75063	0.0169257	no
Bra - Lsa - Psa - VT_Bra - VT_Lsa - VT_Psa	d__Bacteria|p__Verrucomicrobiota|c__Omnitrophia|o__Omnitrophales|f__Omnitrophales_unclassified|g__Omnitrophales_unclassified|s__Omnitrophales_unclassified	LEfSe	VT_Psa	2.75063	0.0169257	no
Bra - Lsa - Psa - VT_Bra - VT_Lsa - VT_Psa	d__Bacteria|p__Bacteroidota|c__Bacteroidia|o__Bacteroidales|f__Prevotellaceae|g__Prevotellaceae_NK3B31_group	LEfSe	Psa	2.74786	0.0464899	no
Bra - Lsa - Psa - VT_Bra - VT_Lsa - VT_Psa	d__Bacteria|p__Bacteroidota|c__Bacteroidia|o__Bacteroidales|f__Prevotellaceae|g__Prevotellaceae_NK3B31_group|s__Prevotellaceae_NK3B31_group_unclassified	LEfSe	Psa	2.74786	0.0464899	no
Bra - Lsa - Psa - VT_Bra - VT_Lsa - VT_Psa	d__Bacteria|p__Proteobacteria|c__Alphaproteobacteria|o__Rhodobacterales|f__Rhodobacteraceae|g__Amaricoccus|s__Amaricoccus_unclassified	LEfSe	Lsa	2.74702	0.033378	no
Bra - Lsa - Psa - VT_Bra - VT_Lsa - VT_Psa	d__Bacteria|p__Bacteroidota|c__Kapabacteria	LEfSe	VT_Psa	2.74171	0.0225729	no
Bra - Lsa - Psa - VT_Bra - VT_Lsa - VT_Psa	d__Bacteria|p__Bacteroidota|c__Kapabacteria|o__Kapabacteriales	LEfSe	VT_Psa	2.74171	0.0225729	no
Bra - Lsa - Psa - VT_Bra - VT_Lsa - VT_Psa	d__Bacteria|p__Bacteroidota|c__Kapabacteria|o__Kapabacteriales|f__Kapabacteriales_unclassified	LEfSe	VT_Psa	2.74171	0.0225729	no
Bra - Lsa - Psa - VT_Bra - VT_Lsa - VT_Psa	d__Bacteria|p__Bacteroidota|c__Kapabacteria|o__Kapabacteriales|f__Kapabacteriales_unclassified|g__Kapabacteriales_unclassified	LEfSe	VT_Psa	2.74171	0.0225729	no
Bra - Lsa - Psa - VT_Bra - VT_Lsa - VT_Psa	d__Bacteria|p__Bacteroidota|c__Kapabacteria|o__Kapabacteriales|f__Kapabacteriales_unclassified|g__Kapabacteriales_unclassified|s__Kapabacteriales_unclassified	LEfSe	VT_Psa	2.74171	0.0225729	no
Bra - Lsa - Psa - VT_Bra - VT_Lsa - VT_Psa	d__Bacteria|p__Firmicutes|c__Bacilli|o__Lactobacillales|f__Lactobacillaceae|g__Lactobacillus|s__uncultured_Lactobacillus_sp.	LEfSe	Lsa	2.73466	0.0301046	no
Bra - Lsa - Psa - VT_Bra - VT_Lsa - VT_Psa	d__Bacteria|p__Proteobacteria|c__Gammaproteobacteria|o__Xanthomonadales|f__Rhodanobacteraceae|g__Frateuria	LEfSe	VT_Lsa	2.73321	0.00482615	no
Bra - Lsa - Psa - VT_Bra - VT_Lsa - VT_Psa	d__Bacteria|p__Actinobacteriota|c__MB-A2-108	LEfSe	VT_Psa	2.72844	0.0273314	no
Bra - Lsa - Psa - VT_Bra - VT_Lsa - VT_Psa	d__Bacteria|p__Actinobacteriota|c__MB-A2-108|o__MB-A2-108_unclassified	LEfSe	VT_Psa	2.72844	0.0273314	no
Bra - Lsa - Psa - VT_Bra - VT_Lsa - VT_Psa	d__Bacteria|p__Actinobacteriota|c__MB-A2-108|o__MB-A2-108_unclassified|f__MB-A2-108_unclassified	LEfSe	VT_Psa	2.72844	0.0273314	no
Bra - Lsa - Psa - VT_Bra - VT_Lsa - VT_Psa	d__Bacteria|p__Actinobacteriota|c__MB-A2-108|o__MB-A2-108_unclassified|f__MB-A2-108_unclassified|g__MB-A2-108_unclassified	LEfSe	VT_Psa	2.72844	0.0273314	no
Bra - Lsa - Psa - VT_Bra - VT_Lsa - VT_Psa	d__Bacteria|p__Actinobacteriota|c__MB-A2-108|o__MB-A2-108_unclassified|f__MB-A2-108_unclassified|g__MB-A2-108_unclassified|s__MB-A2-108_unclassified	LEfSe	VT_Psa	2.72844	0.0273314	no
Bra - Lsa - Psa - VT_Bra - VT_Lsa - VT_Psa	d__Bacteria|p__Actinobacteriota|c__Acidimicrobiia|o__Microtrichales|f__Iamiaceae	LEfSe	Lsa	2.72187	0.0241277	no
Bra - Lsa - Psa - VT_Bra - VT_Lsa - VT_Psa	d__Bacteria|p__Actinobacteriota|c__Acidimicrobiia|o__Microtrichales|f__Iamiaceae|g__Iamia	LEfSe	Lsa	2.72187	0.0241277	no
Bra - Lsa - Psa - VT_Bra - VT_Lsa - VT_Psa	d__Bacteria|p__Actinobacteriota|c__Acidimicrobiia|o__Microtrichales|f__Iamiaceae|g__Iamia|s__Iamia_unclassified	LEfSe	Lsa	2.72187	0.0241277	no
Bra - Lsa - Psa - VT_Bra - VT_Lsa - VT_Psa	d__Bacteria|p__Actinobacteriota|c__Actinobacteria|o__Micrococcales|f__Microbacteriaceae|g__Microbacterium	LEfSe	Psa	2.71154	0.0192078	no
Bra - Lsa - Psa - VT_Bra - VT_Lsa - VT_Psa	d__Bacteria|p__Actinobacteriota|c__Actinobacteria|o__Micrococcales|f__Microbacteriaceae|g__Microbacterium|s__Microbacterium_unclassified	LEfSe	Psa	2.71154	0.0192078	no
Bra - Lsa - Psa - VT_Bra - VT_Lsa - VT_Psa	d__Bacteria|p__Proteobacteria|c__Gammaproteobacteria|o__Xanthomonadales|f__Xanthomonadaceae|g__Arenimonas|s__Arenimonas_sp._DT55	LEfSe	Lsa	2.7114	0.0198787	no
Bra - Lsa - Psa - VT_Bra - VT_Lsa - VT_Psa	d__Bacteria|p__Proteobacteria|c__Deltaproteobacteria|o__Myxococcales|f__Archangiaceae	LEfSe	VT_Lsa	2.70792	0.012584	no
Bra - Lsa - Psa - VT_Bra - VT_Lsa - VT_Psa	d__Bacteria|p__Actinobacteriota|c__Actinobacteria|o__Micrococcales|f__Cellulomonadaceae|g__Cellulomonas	LEfSe	Lsa	2.70438	0.011611	no
Bra - Lsa - Psa - VT_Bra - VT_Lsa - VT_Psa	d__Bacteria|p__Actinobacteriota|c__Actinobacteria|o__Micrococcales|f__Cellulomonadaceae|g__Cellulomonas|s__Cellulomonas_unclassified	LEfSe	Lsa	2.70438	0.011611	no
Bra - Lsa - Psa - VT_Bra - VT_Lsa - VT_Psa	d__Bacteria|p__Gemmatimonadota|c__Gemmatimonadetes|o__Gemmatimonadales|f__Gemmatimonadaceae|g__Roseisolibacter	LEfSe	VT_Lsa	2.70328	0.0230474	no
Bra - Lsa - Psa - VT_Bra - VT_Lsa - VT_Psa	d__Bacteria|p__Gemmatimonadota|c__Gemmatimonadetes|o__Gemmatimonadales|f__Gemmatimonadaceae|g__Roseisolibacter|s__Roseisolibacter_unclassified	LEfSe	VT_Lsa	2.70328	0.0230474	no
Bra - Lsa - Psa - VT_Bra - VT_Lsa - VT_Psa	d__Bacteria|p__Chloroflexi|c__Chloroflexia|o__Chloroflexales|f__Chloroflexaceae|g__FFCH7168	LEfSe	VT_Psa	2.70268	0.00872702	no
Bra - Lsa - Psa - VT_Bra - VT_Lsa - VT_Psa	d__Bacteria|p__Chloroflexi|c__Chloroflexia|o__Chloroflexales|f__Chloroflexaceae|g__FFCH7168|s__FFCH7168_unclassified	LEfSe	VT_Psa	2.70268	0.00872702	no
Bra - Lsa - Psa - VT_Bra - VT_Lsa - VT_Psa	d__Bacteria|p__Proteobacteria|c__Alphaproteobacteria|o__Acetobacterales|f__Acetobacteraceae|g__Roseomonas	LEfSe	Lsa	2.7001	0.00913049	no
Bra - Lsa - Psa - VT_Bra - VT_Lsa - VT_Psa	d__Bacteria|p__Proteobacteria|c__Alphaproteobacteria|o__Acetobacterales|f__Acetobacteraceae|g__Roseomonas|s__Roseomonas_unclassified	LEfSe	Lsa	2.7001	0.00913049	no
Bra - Lsa - Psa - VT_Bra - VT_Lsa - VT_Psa	d__Bacteria|p__Actinobacteriota|c__Actinobacteria|o__Frankiales|f__Sporichthyaceae	LEfSe	VT_Lsa	2.69604	0.0192479	no
Bra - Lsa - Psa - VT_Bra - VT_Lsa - VT_Psa	d__Bacteria|p__Proteobacteria|c__Gammaproteobacteria|o__Pseudomonadales|f__211ds20	LEfSe	VT_Lsa	2.69255	0.0197635	no
Bra - Lsa - Psa - VT_Bra - VT_Lsa - VT_Psa	d__Bacteria|p__Proteobacteria|c__Gammaproteobacteria|o__Pseudomonadales|f__211ds20|g__211ds20_unclassified	LEfSe	VT_Lsa	2.69255	0.0197635	no
Bra - Lsa - Psa - VT_Bra - VT_Lsa - VT_Psa	d__Bacteria|p__Proteobacteria|c__Gammaproteobacteria|o__Pseudomonadales|f__211ds20|g__211ds20_unclassified|s__211ds20_unclassified	LEfSe	VT_Lsa	2.69255	0.0197635	no
Bra - Lsa - Psa - VT_Bra - VT_Lsa - VT_Psa	d__Bacteria|p__Proteobacteria|c__Alphaproteobacteria|o__Sphingomonadales|f__Sphingomonadaceae|g__Sphingoaurantiacus	LEfSe	VT_Lsa	2.68628	0.0134379	no
Bra - Lsa - Psa - VT_Bra - VT_Lsa - VT_Psa	d__Bacteria|p__Patescibacteria|c__Parcubacteria|o__Candidatus_Adlerbacteria	LEfSe	VT_Lsa	2.67822	0.0133284	no
Bra - Lsa - Psa - VT_Bra - VT_Lsa - VT_Psa	d__Bacteria|p__Patescibacteria|c__Parcubacteria|o__Candidatus_Adlerbacteria|f__Candidatus_Adlerbacteria_unclassified	LEfSe	VT_Lsa	2.67822	0.0133284	no
Bra - Lsa - Psa - VT_Bra - VT_Lsa - VT_Psa	d__Bacteria|p__Patescibacteria|c__Parcubacteria|o__Candidatus_Adlerbacteria|f__Candidatus_Adlerbacteria_unclassified|g__Candidatus_Adlerbacteria_unclassified	LEfSe	VT_Lsa	2.67822	0.0133284	no
Bra - Lsa - Psa - VT_Bra - VT_Lsa - VT_Psa	d__Bacteria|p__Patescibacteria|c__Parcubacteria|o__Candidatus_Adlerbacteria|f__Candidatus_Adlerbacteria_unclassified|g__Candidatus_Adlerbacteria_unclassified|s__Candidatus_Adlerbacteria_unclassified	LEfSe	VT_Lsa	2.67822	0.0133284	no
Bra - Lsa - Psa - VT_Bra - VT_Lsa - VT_Psa	d__Bacteria|p__Chloroflexi|c__Dehalococcoidia	LEfSe	Lsa	2.67768	0.0341376	no
Bra - Lsa - Psa - VT_Bra - VT_Lsa - VT_Psa	d__Bacteria|p__Proteobacteria|c__Deltaproteobacteria|o__Myxococcales|f__Nannocystaceae	LEfSe	Lsa	2.67385	0.0347079	no
Bra - Lsa - Psa - VT_Bra - VT_Lsa - VT_Psa	d__Bacteria|p__Proteobacteria|c__Deltaproteobacteria|o__Myxococcales|f__Nannocystaceae|g__Plesiocystis	LEfSe	Lsa	2.67385	0.0347079	no
Bra - Lsa - Psa - VT_Bra - VT_Lsa - VT_Psa	d__Bacteria|p__Proteobacteria|c__Deltaproteobacteria|o__Myxococcales|f__Nannocystaceae|g__Plesiocystis|s__uncultured_Plesiocystis_sp.	LEfSe	Lsa	2.67385	0.0347079	no
Bra - Lsa - Psa - VT_Bra - VT_Lsa - VT_Psa	d__Bacteria|p__Proteobacteria|c__Alphaproteobacteria|o__Sphingomonadales|f__Sphingomonadaceae|g__Sphingoaurantiacus|s__Sphingoaurantiacus_unclassified	LEfSe	VT_Lsa	2.67008	0.0134379	no
Bra - Lsa - Psa - VT_Bra - VT_Lsa - VT_Psa	d__Bacteria|p__Proteobacteria|c__Gammaproteobacteria|o__Xanthomonadales|f__Xanthomonadaceae|g__Xanthomonadaceae_unclassified	LEfSe	Lsa	2.67002	0.0424486	no
Bra - Lsa - Psa - VT_Bra - VT_Lsa - VT_Psa	d__Bacteria|p__Proteobacteria|c__Gammaproteobacteria|o__Xanthomonadales|f__Xanthomonadaceae|g__Xanthomonadaceae_unclassified|s__Xanthomonadaceae_unclassified	LEfSe	Lsa	2.67002	0.0424486	no
Bra - Lsa - Psa - VT_Bra - VT_Lsa - VT_Psa	d__Bacteria|p__Chloroflexi|c__Dehalococcoidia|o__S085	LEfSe	Lsa	2.67001	0.03396	no
Bra - Lsa - Psa - VT_Bra - VT_Lsa - VT_Psa	d__Bacteria|p__Chloroflexi|c__Dehalococcoidia|o__S085|f__S085_unclassified	LEfSe	Lsa	2.67001	0.03396	no
Bra - Lsa - Psa - VT_Bra - VT_Lsa - VT_Psa	d__Bacteria|p__Chloroflexi|c__Dehalococcoidia|o__S085|f__S085_unclassified|g__S085_unclassified	LEfSe	Lsa	2.67001	0.03396	no
Bra - Lsa - Psa - VT_Bra - VT_Lsa - VT_Psa	d__Bacteria|p__Chloroflexi|c__Dehalococcoidia|o__S085|f__S085_unclassified|g__S085_unclassified|s__S085_unclassified	LEfSe	Lsa	2.67001	0.03396	no
Bra - Lsa - Psa - VT_Bra - VT_Lsa - VT_Psa	d__Bacteria|p__Proteobacteria|c__Alphaproteobacteria|o__Rhizobiales|f__Hyphomicrobiaceae|g__Hyphomicrobium|s__Hyphomicrobium_unclassified	LEfSe	VT_Psa	2.66594	0.00803333	no
Bra - Lsa - Psa - VT_Bra - VT_Lsa - VT_Psa	d__Bacteria|p__Proteobacteria|c__Betaproteobacteria|o__Burkholderiales|f__Comamonadaceae|g__Ramlibacter	LEfSe	Lsa	2.66513	0.0308054	no
Bra - Lsa - Psa - VT_Bra - VT_Lsa - VT_Psa	d__Bacteria|p__Proteobacteria|c__Alphaproteobacteria|o__Rhodobacterales|f__Rhodobacteraceae|g__Rhodobacter	LEfSe	Lsa	2.66436	0.0357341	no
Bra - Lsa - Psa - VT_Bra - VT_Lsa - VT_Psa	d__Bacteria|p__Proteobacteria|c__Gammaproteobacteria|o__Xanthomonadales|f__Xanthomonadaceae|g__Arenimonas|s__Arenimonas_daejeonensis	LEfSe	Lsa	2.66236	0.0494559	no
Bra - Lsa - Psa - VT_Bra - VT_Lsa - VT_Psa	d__Bacteria|p__Actinobacteriota|c__Acidimicrobiia|o__Microtrichales|f__Ilumatobacteraceae|g__CL500-29_marine_group	LEfSe	VT_Psa	2.66228	0.0250008	no
Bra - Lsa - Psa - VT_Bra - VT_Lsa - VT_Psa	d__Bacteria|p__Actinobacteriota|c__Acidimicrobiia|o__Microtrichales|f__Ilumatobacteraceae|g__CL500-29_marine_group|s__CL500-29_marine_group_unclassified	LEfSe	VT_Psa	2.66228	0.0250008	no
Bra - Lsa - Psa - VT_Bra - VT_Lsa - VT_Psa	d__Bacteria|p__Proteobacteria|c__Gammaproteobacteria|o__Xanthomonadales|f__Rhodanobacteraceae|g__Luteibacter|s__uncultured_Luteibacter_sp.	LEfSe	VT_Lsa	2.66213	0.00474307	no
Bra - Lsa - Psa - VT_Bra - VT_Lsa - VT_Psa	d__Bacteria|p__Proteobacteria|c__Alphaproteobacteria|o__Rhizobiales|f__Phyllobacteriaceae|g__Aminobacter|s__Aminobacter_sp._CL-9.08	LEfSe	Lsa	2.65632	0.0142268	no
Bra - Lsa - Psa - VT_Bra - VT_Lsa - VT_Psa	d__Bacteria|p__Proteobacteria|c__Alphaproteobacteria|o__Reyranellales|f__Reyranellaceae|g__Reyranellaceae_unclassified	LEfSe	Lsa	2.65517	0.00604194	no
Bra - Lsa - Psa - VT_Bra - VT_Lsa - VT_Psa	d__Bacteria|p__Proteobacteria|c__Alphaproteobacteria|o__Reyranellales|f__Reyranellaceae|g__Reyranellaceae_unclassified|s__Reyranellaceae_unclassified	LEfSe	Lsa	2.65517	0.00604194	no
Bra - Lsa - Psa - VT_Bra - VT_Lsa - VT_Psa	d__Bacteria|p__Proteobacteria|c__Gammaproteobacteria|o__Xanthomonadales|f__Rhodanobacteraceae|g__Ahniella	LEfSe	Lsa	2.65477	0.0199152	no
Bra - Lsa - Psa - VT_Bra - VT_Lsa - VT_Psa	d__Bacteria|p__Proteobacteria|c__Gammaproteobacteria|o__Xanthomonadales|f__Rhodanobacteraceae|g__Ahniella|s__Ahniella_unclassified	LEfSe	Lsa	2.65477	0.0199152	no
Bra - Lsa - Psa - VT_Bra - VT_Lsa - VT_Psa	d__Bacteria|p__Entotheonellaeota	LEfSe	Lsa	2.65439	0.0251204	no
Bra - Lsa - Psa - VT_Bra - VT_Lsa - VT_Psa	d__Bacteria|p__Entotheonellaeota|c__Entotheonellia	LEfSe	Lsa	2.65439	0.0251204	no
Bra - Lsa - Psa - VT_Bra - VT_Lsa - VT_Psa	d__Bacteria|p__Entotheonellaeota|c__Entotheonellia|o__Entotheonellales	LEfSe	Lsa	2.65439	0.0251204	no
Bra - Lsa - Psa - VT_Bra - VT_Lsa - VT_Psa	d__Bacteria|p__Entotheonellaeota|c__Entotheonellia|o__Entotheonellales|f__Entotheonellaceae	LEfSe	Lsa	2.65439	0.0251204	no
Bra - Lsa - Psa - VT_Bra - VT_Lsa - VT_Psa	d__Bacteria|p__Bacteroidota|c__Bacteroidia|o__Cytophagales|f__Microscillaceae|g__Chryseolinea	LEfSe	Lsa	2.6501	0.0430973	no
Bra - Lsa - Psa - VT_Bra - VT_Lsa - VT_Psa	d__Bacteria|p__Bacteroidota|c__Bacteroidia|o__Cytophagales|f__Microscillaceae|g__Chryseolinea|s__Chryseolinea_unclassified	LEfSe	Lsa	2.6501	0.0430973	no
Bra - Lsa - Psa - VT_Bra - VT_Lsa - VT_Psa	d__Bacteria|p__Proteobacteria|c__Alphaproteobacteria|o__Rhizobiales|f__Hyphomicrobiaceae|g__Hyphomicrobium|s__uncultured_Hyphomicrobium_sp.	LEfSe	VT_Lsa	2.64064	0.0265357	no
Bra - Lsa - Psa - VT_Bra - VT_Lsa - VT_Psa	d__Bacteria|p__Proteobacteria|c__Alphaproteobacteria|o__Rhizobiales|f__Phyllobacteriaceae|g__Aminobacter	LEfSe	Lsa	2.62841	0.0367198	no
Bra - Lsa - Psa - VT_Bra - VT_Lsa - VT_Psa	d__Bacteria|p__Bacteroidota|c__Bacteroidia|o__Sphingobacteriales|f__env.OPS_17	LEfSe	VT_Bra	2.62499	0.0214723	no
Bra - Lsa - Psa - VT_Bra - VT_Lsa - VT_Psa	d__Bacteria|p__Bacteroidota|c__Bacteroidia|o__Sphingobacteriales|f__env.OPS_17|g__env.OPS_17_unclassified	LEfSe	VT_Bra	2.62499	0.0214723	no
Bra - Lsa - Psa - VT_Bra - VT_Lsa - VT_Psa	d__Bacteria|p__Bacteroidota|c__Bacteroidia|o__Sphingobacteriales|f__env.OPS_17|g__env.OPS_17_unclassified|s__env.OPS_17_unclassified	LEfSe	VT_Bra	2.62499	0.0214723	no
Bra - Lsa - Psa - VT_Bra - VT_Lsa - VT_Psa	d__Bacteria|p__Proteobacteria|c__Gammaproteobacteria|o__Xanthomonadales|f__Rhodanobacteraceae|g__Dyella|s__Dyella_sp._4M-K27	LEfSe	VT_Lsa	2.62336	0.00482615	no
Bra - Lsa - Psa - VT_Bra - VT_Lsa - VT_Psa	d__Bacteria|p__Proteobacteria|c__Gammaproteobacteria|o__Xanthomonadales|f__Rhodanobacteraceae|g__Frateuria|s__Frateuria_unclassified	LEfSe	VT_Lsa	2.62297	0.00482615	no
Bra - Lsa - Psa - VT_Bra - VT_Lsa - VT_Psa	d__Bacteria|p__Acidobacteriota|c__Subgroup_22	LEfSe	Lsa	2.62258	0.0320951	no
Bra - Lsa - Psa - VT_Bra - VT_Lsa - VT_Psa	d__Bacteria|p__Acidobacteriota|c__Subgroup_22|o__Subgroup_22_unclassified	LEfSe	Lsa	2.62258	0.0320951	no
Bra - Lsa - Psa - VT_Bra - VT_Lsa - VT_Psa	d__Bacteria|p__Acidobacteriota|c__Subgroup_22|o__Subgroup_22_unclassified|f__Subgroup_22_unclassified	LEfSe	Lsa	2.62258	0.0320951	no
Bra - Lsa - Psa - VT_Bra - VT_Lsa - VT_Psa	d__Bacteria|p__Acidobacteriota|c__Subgroup_22|o__Subgroup_22_unclassified|f__Subgroup_22_unclassified|g__Subgroup_22_unclassified	LEfSe	Lsa	2.62258	0.0320951	no
Bra - Lsa - Psa - VT_Bra - VT_Lsa - VT_Psa	d__Bacteria|p__Acidobacteriota|c__Subgroup_22|o__Subgroup_22_unclassified|f__Subgroup_22_unclassified|g__Subgroup_22_unclassified|s__Subgroup_22_unclassified	LEfSe	Lsa	2.62258	0.0320951	no
Bra - Lsa - Psa - VT_Bra - VT_Lsa - VT_Psa	d__Bacteria|p__Chloroflexi|c__JG30-KF-CM66	LEfSe	Lsa	2.62157	0.0117303	no
Bra - Lsa - Psa - VT_Bra - VT_Lsa - VT_Psa	d__Bacteria|p__Chloroflexi|c__JG30-KF-CM66|o__JG30-KF-CM66_unclassified	LEfSe	Lsa	2.62157	0.0117303	no
Bra - Lsa - Psa - VT_Bra - VT_Lsa - VT_Psa	d__Bacteria|p__Chloroflexi|c__JG30-KF-CM66|o__JG30-KF-CM66_unclassified|f__JG30-KF-CM66_unclassified	LEfSe	Lsa	2.62157	0.0117303	no
Bra - Lsa - Psa - VT_Bra - VT_Lsa - VT_Psa	d__Bacteria|p__Chloroflexi|c__JG30-KF-CM66|o__JG30-KF-CM66_unclassified|f__JG30-KF-CM66_unclassified|g__JG30-KF-CM66_unclassified	LEfSe	Lsa	2.62157	0.0117303	no
Bra - Lsa - Psa - VT_Bra - VT_Lsa - VT_Psa	d__Bacteria|p__Chloroflexi|c__JG30-KF-CM66|o__JG30-KF-CM66_unclassified|f__JG30-KF-CM66_unclassified|g__JG30-KF-CM66_unclassified|s__JG30-KF-CM66_unclassified	LEfSe	Lsa	2.62157	0.0117303	no
Bra - Lsa - Psa - VT_Bra - VT_Lsa - VT_Psa	d__Bacteria|p__Proteobacteria|c__Gammaproteobacteria|o__Burkholderiales|f__Comamonadaceae|g__Acidovorax	LEfSe	Lsa	2.62101	0.0259758	no
Bra - Lsa - Psa - VT_Bra - VT_Lsa - VT_Psa	d__Bacteria|p__Proteobacteria|c__Gammaproteobacteria|o__Burkholderiales|f__Comamonadaceae|g__Acidovorax|s__Acidovorax_unclassified	LEfSe	Lsa	2.62101	0.0259758	no
Bra - Lsa - Psa - VT_Bra - VT_Lsa - VT_Psa	d__Bacteria|p__Planctomycetota|c__Pla4_lineage	LEfSe	VT_Lsa	2.61883	0.023371	no
Bra - Lsa - Psa - VT_Bra - VT_Lsa - VT_Psa	d__Bacteria|p__Planctomycetota|c__Pla4_lineage|o__Pla4_lineage_unclassified	LEfSe	VT_Lsa	2.61883	0.023371	no
Bra - Lsa - Psa - VT_Bra - VT_Lsa - VT_Psa	d__Bacteria|p__Planctomycetota|c__Pla4_lineage|o__Pla4_lineage_unclassified|f__Pla4_lineage_unclassified	LEfSe	VT_Lsa	2.61883	0.023371	no
Bra - Lsa - Psa - VT_Bra - VT_Lsa - VT_Psa	d__Bacteria|p__Planctomycetota|c__Pla4_lineage|o__Pla4_lineage_unclassified|f__Pla4_lineage_unclassified|g__Pla4_lineage_unclassified	LEfSe	VT_Lsa	2.61883	0.023371	no
Bra - Lsa - Psa - VT_Bra - VT_Lsa - VT_Psa	d__Bacteria|p__Planctomycetota|c__Pla4_lineage|o__Pla4_lineage_unclassified|f__Pla4_lineage_unclassified|g__Pla4_lineage_unclassified|s__Pla4_lineage_unclassified	LEfSe	VT_Lsa	2.61883	0.023371	no
Bra - Lsa - Psa - VT_Bra - VT_Lsa - VT_Psa	d__Bacteria|p__Desulfobacterota|c__Desulfuromonadia|o__PB19	LEfSe	VT_Psa	2.61027	0.0192286	no
Bra - Lsa - Psa - VT_Bra - VT_Lsa - VT_Psa	d__Bacteria|p__Desulfobacterota|c__Desulfuromonadia|o__PB19|f__PB19_unclassified	LEfSe	VT_Psa	2.61027	0.0192286	no
Bra - Lsa - Psa - VT_Bra - VT_Lsa - VT_Psa	d__Bacteria|p__Desulfobacterota|c__Desulfuromonadia|o__PB19|f__PB19_unclassified|g__PB19_unclassified	LEfSe	VT_Psa	2.61027	0.0192286	no
Bra - Lsa - Psa - VT_Bra - VT_Lsa - VT_Psa	d__Bacteria|p__Desulfobacterota|c__Desulfuromonadia|o__PB19|f__PB19_unclassified|g__PB19_unclassified|s__PB19_unclassified	LEfSe	VT_Psa	2.61027	0.0192286	no
Bra - Lsa - Psa - VT_Bra - VT_Lsa - VT_Psa	d__Bacteria|p__Proteobacteria|c__Gammaproteobacteria|o__Burkholderiales|f__Methylophilaceae|g__Methylobacillus	LEfSe	Lsa	2.60592	0.0161702	no
Bra - Lsa - Psa - VT_Bra - VT_Lsa - VT_Psa	d__Bacteria|p__Proteobacteria|c__Gammaproteobacteria|o__Burkholderiales|f__Methylophilaceae|g__Methylobacillus|s__Methylobacillus_unclassified	LEfSe	Lsa	2.60592	0.0161702	no
Bra - Lsa - Psa - VT_Bra - VT_Lsa - VT_Psa	d__Bacteria|p__Proteobacteria|c__Gammaproteobacteria|o__Pseudomonadales|f__Pseudomonadaceae|g__Pseudomonas|s__Pseudomonas_fluorescens	LEfSe	VT_Lsa	2.59738	0.032673	no
Bra - Lsa - Psa - VT_Bra - VT_Lsa - VT_Psa	d__Bacteria|p__Bacteroidota|c__Bacteroidia|o__Chitinophagales|f__Chitinophagaceae|g__Taibaiella	LEfSe	VT_Lsa	2.59586	0.0131764	no
Bra - Lsa - Psa - VT_Bra - VT_Lsa - VT_Psa	d__Bacteria|p__Bacteroidota|c__Bacteroidia|o__Chitinophagales|f__Chitinophagaceae|g__Taibaiella|s__Taibaiella_unclassified	LEfSe	VT_Lsa	2.59586	0.0131764	no
Bra - Lsa - Psa - VT_Bra - VT_Lsa - VT_Psa	d__Bacteria|p__Actinobacteriota|c__Actinobacteriota|o__Micrococcales|f__Microbacteriaceae|g__Cryocola	LEfSe	VT_Lsa	2.59399	0.0347079	no
Bra - Lsa - Psa - VT_Bra - VT_Lsa - VT_Psa	d__Bacteria|p__Bacteroidota|c__Bacteroidia|o__Bacteroidales|f__Muribaculaceae|g__Muribaculum	LEfSe	Psa	2.593	0.0407379	no
Bra - Lsa - Psa - VT_Bra - VT_Lsa - VT_Psa	d__Bacteria|p__Elusimicrobiota|c__Elusimicrobia	LEfSe	VT_Psa	2.59273	0.0198787	no
Bra - Lsa - Psa - VT_Bra - VT_Lsa - VT_Psa	d__Bacteria|p__Firmicutes|c__Bacilli|o__Bacillales|f__Planococcaceae|g__Planococcus	LEfSe	Lsa	2.5869	0.048385	no
Bra - Lsa - Psa - VT_Bra - VT_Lsa - VT_Psa	d__Bacteria|p__Proteobacteria|c__Alphaproteobacteria|o__Rhizobiales|f__Phyllobacteriaceae|g__Mesorhizobium|s__Mesorhizobium_sp._IFP2	LEfSe	VT_Lsa	2.58451	0.0133284	no
Bra - Lsa - Psa - VT_Bra - VT_Lsa - VT_Psa	d__Bacteria|p__Chloroflexi|c__Anaerolineae|o__Anaerolineales	LEfSe	Lsa	2.58071	0.0382773	no
Bra - Lsa - Psa - VT_Bra - VT_Lsa - VT_Psa	d__Bacteria|p__Chloroflexi|c__Anaerolineae|o__Anaerolineales|f__Anaerolineaceae	LEfSe	Lsa	2.58071	0.0382773	no
Bra - Lsa - Psa - VT_Bra - VT_Lsa - VT_Psa	d__Bacteria|p__Chloroflexi|c__Anaerolineae|o__Anaerolineales|f__Anaerolineaceae|g__Anaerolineaceae_unclassified	LEfSe	Lsa	2.58071	0.0252962	no
Bra - Lsa - Psa - VT_Bra - VT_Lsa - VT_Psa	d__Bacteria|p__Chloroflexi|c__Anaerolineae|o__Anaerolineales|f__Anaerolineaceae|g__Anaerolineaceae_unclassified|s__Anaerolineaceae_unclassified	LEfSe	Lsa	2.58071	0.0252962	no
Bra - Lsa - Psa - VT_Bra - VT_Lsa - VT_Psa	d__Bacteria|p__Firmicutes|c__Bacilli|o__Lactobacillales|f__Lactobacillaceae|g__Pediococcus	LEfSe	Lsa	2.58064	0.0264512	no
Bra - Lsa - Psa - VT_Bra - VT_Lsa - VT_Psa	d__Bacteria|p__Firmicutes|c__Bacilli|o__Lactobacillales|f__Lactobacillaceae|g__Pediococcus|s__Pediococcus_pentosaceus	LEfSe	Lsa	2.58064	0.0264512	no
Bra - Lsa - Psa - VT_Bra - VT_Lsa - VT_Psa	d__Bacteria|p__Actinobacteriota|c__Actinobacteria|o__Propionibacteriales|f__Propionibacteriaceae	LEfSe	Bra	2.57851	0.035185	no
Bra - Lsa - Psa - VT_Bra - VT_Lsa - VT_Psa	d__Bacteria|p__Actinobacteriota|c__Actinobacteria|o__Propionibacteriales|f__Propionibacteriaceae|g__Cutibacterium	LEfSe	Bra	2.57851	0.0377467	no
Bra - Lsa - Psa - VT_Bra - VT_Lsa - VT_Psa	d__Bacteria|p__Actinobacteriota|c__Actinobacteria|o__Propionibacteriales|f__Propionibacteriaceae|g__Cutibacterium|s__Cutibacterium_unclassified	LEfSe	Bra	2.57851	0.0377467	no
Bra - Lsa - Psa - VT_Bra - VT_Lsa - VT_Psa	d__Bacteria|p__Acidobacteriota|c__Acidobacteriae|o__Acidobacteriales|f__Acidobacteriaceae_(Subgroup_1)|g__Terriglobus	LEfSe	VT_Lsa	2.57042	0.00482615	no
Bra - Lsa - Psa - VT_Bra - VT_Lsa - VT_Psa	d__Bacteria|p__Acidobacteriota|c__Acidobacteriae|o__Acidobacteriales|f__Acidobacteriaceae_(Subgroup_1)|g__Terriglobus|s__Terriglobus_unclassified	LEfSe	VT_Lsa	2.57042	0.00482615	no
Bra - Lsa - Psa - VT_Bra - VT_Lsa - VT_Psa	d__Bacteria|p__Proteobacteria|c__Deltaproteobacteria|o__Myxococcales|f__Archangiaceae|g__Cystobacter	LEfSe	VT_Lsa	2.56826	0.0240802	no
Bra - Lsa - Psa - VT_Bra - VT_Lsa - VT_Psa	d__Bacteria|p__Patescibacteria|c__Parcubacteria|o__Parcubacteria_unclassified	LEfSe	VT_Lsa	2.5634	0.0347079	no
Bra - Lsa - Psa - VT_Bra - VT_Lsa - VT_Psa	d__Bacteria|p__Patescibacteria|c__Parcubacteria|o__Parcubacteria_unclassified|f__Parcubacteria_unclassified	LEfSe	VT_Lsa	2.5634	0.0347079	no
Bra - Lsa - Psa - VT_Bra - VT_Lsa - VT_Psa	d__Bacteria|p__Patescibacteria|c__Parcubacteria|o__Parcubacteria_unclassified|f__Parcubacteria_unclassified|g__Parcubacteria_unclassified	LEfSe	VT_Lsa	2.5634	0.0347079	no
Bra - Lsa - Psa - VT_Bra - VT_Lsa - VT_Psa	d__Bacteria|p__Patescibacteria|c__Parcubacteria|o__Parcubacteria_unclassified|f__Parcubacteria_unclassified|g__Parcubacteria_unclassified|s__Parcubacteria_unclassified	LEfSe	VT_Lsa	2.5634	0.0347079	no
Bra - Lsa - Psa - VT_Bra - VT_Lsa - VT_Psa	d__Bacteria|p__Actinobacteriota|c__Actinobacteria|o__Frankiales|f__Frankiaceae|g__Jatrophihabitans	LEfSe	VT_Lsa	2.55937	0.033378	no
Bra - Lsa - Psa - VT_Bra - VT_Lsa - VT_Psa	d__Bacteria|p__Actinobacteriota|c__Actinobacteria|o__Frankiales|f__Frankiaceae|g__Jatrophihabitans|s__Jatrophihabitans_unclassified	LEfSe	VT_Lsa	2.55937	0.033378	no
Bra - Lsa - Psa - VT_Bra - VT_Lsa - VT_Psa	d__Bacteria|p__Proteobacteria|c__Alphaproteobacteria|o__Micropepsales|f__Micropepsaceae|g__Rhizomicrobium|s__Rhizomicrobium_sp.	LEfSe	VT_Lsa	2.55897	0.00482615	no
Bra - Lsa - Psa - VT_Bra - VT_Lsa - VT_Psa	d__Bacteria|p__Myxococcota|c__Polyangia|o__Blfdi19	LEfSe	VT_Psa	2.55881	0.0308127	no
Bra - Lsa - Psa - VT_Bra - VT_Lsa - VT_Psa	d__Bacteria|p__Myxococcota|c__Polyangia|o__Blfdi19|f__Blfdi19_unclassified	LEfSe	VT_Psa	2.55881	0.0308127	no
Bra - Lsa - Psa - VT_Bra - VT_Lsa - VT_Psa	d__Bacteria|p__Myxococcota|c__Polyangia|o__Blfdi19|f__Blfdi19_unclassified|g__Blfdi19_unclassified	LEfSe	VT_Psa	2.55881	0.0308127	no
Bra - Lsa - Psa - VT_Bra - VT_Lsa - VT_Psa	d__Bacteria|p__Myxococcota|c__Polyangia|o__Blfdi19|f__Blfdi19_unclassified|g__Blfdi19_unclassified|s__Blfdi19_unclassified	LEfSe	VT_Psa	2.55881	0.0308127	no
Bra - Lsa - Psa - VT_Bra - VT_Lsa - VT_Psa	d__Bacteria|p__Bdellovibrionota|c__Oligoflexia|o__0319-6G20	LEfSe	VT_Lsa	2.55842	0.0159161	no
Bra - Lsa - Psa - VT_Bra - VT_Lsa - VT_Psa	d__Bacteria|p__Bdellovibrionota|c__Oligoflexia|o__0319-6G20|f__0319-6G20_unclassified	LEfSe	VT_Lsa	2.55842	0.0159161	no
Bra - Lsa - Psa - VT_Bra - VT_Lsa - VT_Psa	d__Bacteria|p__Bdellovibrionota|c__Oligoflexia|o__0319-6G20|f__0319-6G20_unclassified|g__0319-6G20_unclassified	LEfSe	VT_Lsa	2.55842	0.0159161	no
Bra - Lsa - Psa - VT_Bra - VT_Lsa - VT_Psa	d__Bacteria|p__Bdellovibrionota|c__Oligoflexia|o__0319-6G20|f__0319-6G20_unclassified|g__0319-6G20_unclassified|s__0319-6G20_unclassified	LEfSe	VT_Lsa	2.55842	0.0159161	no
Bra - Lsa - Psa - VT_Bra - VT_Lsa - VT_Psa	d__Bacteria|p__Proteobacteria|c__Alphaproteobacteria|o__Rickettsiales|f__SM2D12	LEfSe	VT_Lsa	2.55801	0.0145215	no
Bra - Lsa - Psa - VT_Bra - VT_Lsa - VT_Psa	d__Bacteria|p__Proteobacteria|c__Alphaproteobacteria|o__Rickettsiales|f__SM2D12|g__SM2D12_unclassified	LEfSe	VT_Lsa	2.55801	0.0145215	no
Bra - Lsa - Psa - VT_Bra - VT_Lsa - VT_Psa	d__Bacteria|p__Proteobacteria|c__Alphaproteobacteria|o__Rickettsiales|f__SM2D12|g__SM2D12_unclassified|s__SM2D12_unclassified	LEfSe	VT_Lsa	2.55801	0.0145215	no
Bra - Lsa - Psa - VT_Bra - VT_Lsa - VT_Psa	d__Bacteria|p__Proteobacteria|c__Alphaproteobacteria|o__Micropepsales|f__Micropepsaceae|g__Rhizomicrobium|s__Rhizomicrobium_sp._URHE0053	LEfSe	VT_Lsa	2.55151	0.011476	no
Bra - Lsa - Psa - VT_Bra - VT_Lsa - VT_Psa	d__Bacteria|p__Planctomycetota|c__Planctomycetes|o__Planctomycetes_unclassified	LEfSe	VT_Lsa	2.55026	0.0290214	no
Bra - Lsa - Psa - VT_Bra - VT_Lsa - VT_Psa	d__Bacteria|p__Planctomycetota|c__Planctomycetes|o__Planctomycetes_unclassified|f__Planctomycetes_unclassified	LEfSe	VT_Lsa	2.55026	0.0290214	no
Bra - Lsa - Psa - VT_Bra - VT_Lsa - VT_Psa	d__Bacteria|p__Planctomycetota|c__Planctomycetes|o__Planctomycetes_unclassified|f__Planctomycetes_unclassified|g__Planctomycetes_unclassified	LEfSe	VT_Lsa	2.55026	0.0290214	no
Bra - Lsa - Psa - VT_Bra - VT_Lsa - VT_Psa	d__Bacteria|p__Planctomycetota|c__Planctomycetes|o__Planctomycetes_unclassified|f__Planctomycetes_unclassified|g__Planctomycetes_unclassified|s__Planctomycetes_unclassified	LEfSe	VT_Lsa	2.55026	0.0290214	no
Bra - Lsa - Psa - VT_Bra - VT_Lsa - VT_Psa	d__Bacteria|p__Bacteroidota|c__Bacteroidia|o__Bacteroidales|f__Marinilabiliaceae	LEfSe	Lsa	2.54824	0.0264999	no
Bra - Lsa - Psa - VT_Bra - VT_Lsa - VT_Psa	d__Bacteria|p__Firmicutes|c__Bacilli|o__Bacillales|f__Planococcaceae|g__Planomicrobium	LEfSe	Lsa	2.54824	0.0366532	no
Bra - Lsa - Psa - VT_Bra - VT_Lsa - VT_Psa	d__Bacteria|p__Bacteroidota|c__Bacteroidia|o__Bacteroidales|f__Marinilabiliaceae|g__Marinilabiliaceae_unclassified	LEfSe	Lsa	2.54824	0.0158506	no
Bra - Lsa - Psa - VT_Bra - VT_Lsa - VT_Psa	d__Bacteria|p__Bacteroidota|c__Bacteroidia|o__Bacteroidales|f__Marinilabiliaceae|g__Marinilabiliaceae_unclassified|s__Marinilabiliaceae_unclassified	LEfSe	Lsa	2.54824	0.0158506	no
Bra - Lsa - Psa - VT_Bra - VT_Lsa - VT_Psa	d__Bacteria|p__Actinobacteriota|c__Actinobacteria|o__Streptosporangiales|f__Streptosporangiaceae|g__Herbidospora	LEfSe	VT_Lsa	2.54124	0.00482615	no
Bra - Lsa - Psa - VT_Bra - VT_Lsa - VT_Psa	d__Bacteria|p__Actinobacteriota|c__Actinobacteria|o__Streptosporangiales|f__Streptosporangiaceae|g__Herbidospora|s__Herbidospora_unclassified	LEfSe	VT_Lsa	2.54124	0.00482615	no
Bra - Lsa - Psa - VT_Bra - VT_Lsa - VT_Psa	d__Bacteria|p__Proteobacteria|c__Betaproteobacteria|o__Burkholderiales|f__Comamonadaceae|g__Xenophilus	LEfSe	VT_Lsa	2.53995	0.0183323	no
Bra - Lsa - Psa - VT_Bra - VT_Lsa - VT_Psa	d__Bacteria|p__Proteobacteria|c__Betaproteobacteria|o__Burkholderiales|f__Comamonadaceae|g__Xenophilus|s__Xenophilus_aerolatus	LEfSe	VT_Lsa	2.53995	0.0183323	no
Bra - Lsa - Psa - VT_Bra - VT_Lsa - VT_Psa	d__Bacteria|p__Bacteroidota|c__Bacteroidia|o__Chitinophagales|f__Chitinophagaceae|g__Chitinophagaceae_unclassified	LEfSe	Lsa	2.53778	0.00957958	no
Bra - Lsa - Psa - VT_Bra - VT_Lsa - VT_Psa	d__Bacteria|p__Bacteroidota|c__Bacteroidia|o__Chitinophagales|f__Chitinophagaceae|g__Chitinophagaceae_unclassified|s__Chitinophagaceae_unclassified	LEfSe	Lsa	2.53778	0.00957958	no
Bra - Lsa - Psa - VT_Bra - VT_Lsa - VT_Psa	d__Bacteria|p__Proteobacteria|c__Alphaproteobacteria|o__Sphingomonadales|f__Sphingomonadaceae|g__Rhizorhabdus	LEfSe	VT_Lsa	2.53042	0.00482615	no
Bra - Lsa - Psa - VT_Bra - VT_Lsa - VT_Psa	d__Bacteria|p__Proteobacteria|c__Alphaproteobacteria|o__Sphingomonadales|f__Sphingomonadaceae|g__Rhizorhabdus|s__Rhizorhabdus_argentea	LEfSe	VT_Lsa	2.53042	0.00482615	no
Bra - Lsa - Psa - VT_Bra - VT_Lsa - VT_Psa	d__Bacteria|p__Myxococcota|c__Polyangia|o__Polyangiales|f__Sandaracinaceae|g__Sandaracinus	LEfSe	Lsa	2.52574	0.0335631	no
Bra - Lsa - Psa - VT_Bra - VT_Lsa - VT_Psa	d__Bacteria|p__Myxococcota|c__Polyangia|o__Polyangiales|f__Sandaracinaceae|g__Sandaracinus|s__Sandaracinus_unclassified	LEfSe	Lsa	2.52574	0.0335631	no
Bra - Lsa - Psa - VT_Bra - VT_Lsa - VT_Psa	d__Bacteria|p__Firmicutes|c__Clostridia|o__Oscillospirales|f__Oscillospiraceae|g__Colidextribacter	LEfSe	Psa	2.52402	0.0324807	no
Bra - Lsa - Psa - VT_Bra - VT_Lsa - VT_Psa	d__Bacteria|p__Firmicutes|c__Clostridia|o__Oscillospirales|f__Oscillospiraceae|g__Colidextribacter|s__Colidextribacter_unclassified	LEfSe	Psa	2.52402	0.0324807	no
Bra - Lsa - Psa - VT_Bra - VT_Lsa - VT_Psa	d__Bacteria|p__Proteobacteria|c__Gammaproteobacteria|o__Xanthomonadales|f__Xanthomonadaceae|g__Lysobacter|s__Lysobacter_soli	LEfSe	VT_Lsa	2.52035	0.0190777	no
Bra - Lsa - Psa - VT_Bra - VT_Lsa - VT_Psa	d__Bacteria|p__Proteobacteria|c__Alphaproteobacteria|o__Sphingomonadales|f__Sphingomonadaceae|g__Sphingomonas|s__Sphingomonas_sp._PR090111-T3T-6A	LEfSe	VT_Lsa	2.50542	0.00482615	no
Bra - Lsa - Psa - VT_Bra - VT_Lsa - VT_Psa	d__Bacteria|p__Myxococcota|c__Polyangia|o__Polyangiales|f__Phaselicystidaceae	LEfSe	Lsa	2.50404	0.0268749	no
Bra - Lsa - Psa - VT_Bra - VT_Lsa - VT_Psa	d__Bacteria|p__Myxococcota|c__Polyangia|o__Polyangiales|f__Phaselicystidaceae|g__Phaselicystis	LEfSe	Lsa	2.50404	0.0268749	no
Bra - Lsa - Psa - VT_Bra - VT_Lsa - VT_Psa	d__Bacteria|p__Myxococcota|c__Polyangia|o__Polyangiales|f__Phaselicystidaceae|g__Phaselicystis|s__Phaselicystis_unclassified	LEfSe	Lsa	2.50404	0.0268749	no
Bra - Lsa - Psa - VT_Bra - VT_Lsa - VT_Psa	d__Bacteria|p__Acidobacteriota|c__Blastocatellia|o__Blastocatellales|f__Blastocatellaceae|g__Stenotrophobacter	LEfSe	VT_Lsa	2.50256	0.0237363	no
Bra - Lsa - Psa - VT_Bra - VT_Lsa - VT_Psa	d__Bacteria|p__Acidobacteriota|c__Blastocatellia|o__Blastocatellales|f__Blastocatellaceae|g__Stenotrophobacter|s__Stenotrophobacter_unclassified	LEfSe	VT_Lsa	2.50256	0.0277795	no
Bra - Lsa - Psa - VT_Bra - VT_Lsa - VT_Psa	d__Bacteria|p__Proteobacteria|c__Alphaproteobacteria|o__Rhizobiales|f__Amb-16S-1323	LEfSe	VT_Lsa	2.50073	0.0139867	no
Bra - Lsa - Psa - VT_Bra - VT_Lsa - VT_Psa	d__Bacteria|p__Proteobacteria|c__Alphaproteobacteria|o__Rhizobiales|f__Amb-16S-1323|g__Amb-16S-1323_unclassified	LEfSe	VT_Lsa	2.50073	0.0139867	no
Bra - Lsa - Psa - VT_Bra - VT_Lsa - VT_Psa	d__Bacteria|p__Proteobacteria|c__Alphaproteobacteria|o__Rhizobiales|f__Amb-16S-1323|g__Amb-16S-1323_unclassified|s__Amb-16S-1323_unclassified	LEfSe	VT_Lsa	2.50073	0.0139867	no
Bra - Lsa - Psa - VT_Bra - VT_Lsa - VT_Psa	d__Bacteria|p__Verrucomicrobiota|c__Verrucomicrobiae|o__Chthoniobacterales|f__Terrimicrobiaceae	LEfSe	VT_Lsa	2.49577	0.0210809	no
Bra - Lsa - Psa - VT_Bra - VT_Lsa - VT_Psa	d__Bacteria|p__Verrucomicrobiota|c__Verrucomicrobiae|o__Chthoniobacterales|f__Terrimicrobiaceae|g__Terrimicrobium	LEfSe	VT_Lsa	2.49577	0.0210809	no
Bra - Lsa - Psa - VT_Bra - VT_Lsa - VT_Psa	d__Bacteria|p__Verrucomicrobiota|c__Verrucomicrobiae|o__Chthoniobacterales|f__Terrimicrobiaceae|g__Terrimicrobium|s__Terrimicrobium_unclassified	LEfSe	VT_Lsa	2.49577	0.0210809	no
Bra - Lsa - Psa - VT_Bra - VT_Lsa - VT_Psa	d__Bacteria|p__Proteobacteria|c__Alphaproteobacteria|o__Rhodospirillales|f__Rhodospirillaceae	LEfSe	Lsa	2.49539	0.0331565	no
Bra - Lsa - Psa - VT_Bra - VT_Lsa - VT_Psa	d__Bacteria|p__Chloroflexi|c__OLB14	LEfSe	Lsa	2.49248	0.0173282	no
Bra - Lsa - Psa - VT_Bra - VT_Lsa - VT_Psa	d__Bacteria|p__Chloroflexi|c__OLB14|o__OLB14_unclassified	LEfSe	Lsa	2.49248	0.0173282	no
Bra - Lsa - Psa - VT_Bra - VT_Lsa - VT_Psa	d__Bacteria|p__Chloroflexi|c__OLB14|o__OLB14_unclassified|f__OLB14_unclassified	LEfSe	Lsa	2.49248	0.0173282	no
Bra - Lsa - Psa - VT_Bra - VT_Lsa - VT_Psa	d__Bacteria|p__Chloroflexi|c__OLB14|o__OLB14_unclassified|f__OLB14_unclassified|g__OLB14_unclassified	LEfSe	Lsa	2.49248	0.0173282	no
Bra - Lsa - Psa - VT_Bra - VT_Lsa - VT_Psa	d__Bacteria|p__Chloroflexi|c__OLB14|o__OLB14_unclassified|f__OLB14_unclassified|g__OLB14_unclassified|s__OLB14_unclassified	LEfSe	Lsa	2.49248	0.0173282	no
Bra - Lsa - Psa - VT_Bra - VT_Lsa - VT_Psa	d__Bacteria|p__Proteobacteria|c__Gammaproteobacteria|o__Pseudomonadales|f__Moraxellaceae|g__Cavicella	LEfSe	VT_Lsa	2.48808	0.00482615	no
Bra - Lsa - Psa - VT_Bra - VT_Lsa - VT_Psa	d__Bacteria|p__Proteobacteria|c__Gammaproteobacteria|o__Pseudomonadales|f__Moraxellaceae|g__Cavicella|s__Cavicella_unclassified	LEfSe	VT_Lsa	2.48808	0.00482615	no
Bra - Lsa - Psa - VT_Bra - VT_Lsa - VT_Psa	d__Bacteria|p__Firmicutes|c__Bacilli|o__Erysipelotrichales|f__Erysipelotrichaceae|g__Turicibacter	LEfSe	Lsa	2.48672	0.0197912	no
Bra - Lsa - Psa - VT_Bra - VT_Lsa - VT_Psa	d__Bacteria|p__Firmicutes|c__Bacilli|o__Erysipelotrichales|f__Erysipelotrichaceae|g__Turicibacter|s__Turicibacter_unclassified	LEfSe	Lsa	2.48672	0.0197912	no
Bra - Lsa - Psa - VT_Bra - VT_Lsa - VT_Psa	d__Bacteria|p__Proteobacteria|c__Alphaproteobacteria|o__Sphingomonadales|f__Sphingomonadaceae|g__Hephaestia	LEfSe	VT_Lsa	2.47906	0.00482615	no
Bra - Lsa - Psa - VT_Bra - VT_Lsa - VT_Psa	d__Bacteria|p__Proteobacteria|c__Alphaproteobacteria|o__Sphingomonadales|f__Sphingomonadaceae|g__Hephaestia|s__Hephaestia_unclassified	LEfSe	VT_Lsa	2.47906	0.00482615	no
Bra - Lsa - Psa - VT_Bra - VT_Lsa - VT_Psa	d__Bacteria|p__Planctomycetota|c__Planctomycetes|o__Pirellulales|f__Pirellulaceae|g__Blastopirellula	LEfSe	VT_Psa	2.47875	0.0251687	no
Bra - Lsa - Psa - VT_Bra - VT_Lsa - VT_Psa	d__Bacteria|p__Planctomycetota|c__Planctomycetes|o__Pirellulales|f__Pirellulaceae|g__Blastopirellula|s__Blastopirellula_unclassified	LEfSe	VT_Psa	2.47875	0.0251687	no
Bra - Lsa - Psa - VT_Bra - VT_Lsa - VT_Psa	d__Bacteria|p__Actinobacteriota|c__Actinobacteria|o__Micrococcales|f__Microbacteriaceae|g__Humibacter	LEfSe	VT_Lsa	2.47742	0.00482615	no
Bra - Lsa - Psa - VT_Bra - VT_Lsa - VT_Psa	d__Bacteria|p__Actinobacteriota|c__Actinobacteria|o__Micrococcales|f__Microbacteriaceae|g__Humibacter|s__Humibacter_unclassified	LEfSe	VT_Lsa	2.47742	0.00482615	no
Bra - Lsa - Psa - VT_Bra - VT_Lsa - VT_Psa	d__Bacteria|p__Firmicutes|c__Clostridia|o__Lachnospirales|f__Lachnospiraceae|g__Ruminococcus]_gnavus_group	LEfSe	Psa	2.47039	0.0328294	no
Bra - Lsa - Psa - VT_Bra - VT_Lsa - VT_Psa	d__Bacteria|p__Firmicutes|c__Clostridia|o__Lachnospirales|f__Lachnospiraceae|g__Ruminococcus]_gnavus_group|s__Ruminococcus]_gnavus_group_unclassified	LEfSe	Psa	2.47039	0.0328294	no
Bra - Lsa - Psa - VT_Bra - VT_Lsa - VT_Psa	d__Bacteria|p__Myxococcota|c__Polyangia|o__Polyangiales|f__Polyangiaceae|g__Polyangium	LEfSe	VT_Lsa	2.47035	0.0362703	no
Bra - Lsa - Psa - VT_Bra - VT_Lsa - VT_Psa	d__Bacteria|p__Myxococcota|c__Polyangia|o__Polyangiales|f__Polyangiaceae|g__Polyangium|s__Polyangium_unclassified	LEfSe	VT_Lsa	2.47035	0.0362703	no
Bra - Lsa - Psa - VT_Bra - VT_Lsa - VT_Psa	d__Bacteria|p__Chloroflexi|c__Anaerolineae|o__Caldilineales|f__Caldilineaceae|g__Litorilinea	LEfSe	VT_Psa	2.46832	0.0235231	no
Bra - Lsa - Psa - VT_Bra - VT_Lsa - VT_Psa	d__Bacteria|p__Chloroflexi|c__Anaerolineae|o__Caldilineales|f__Caldilineaceae|g__Litorilinea|s__Litorilinea_unclassified	LEfSe	VT_Psa	2.46832	0.0235231	no
Bra - Lsa - Psa - VT_Bra - VT_Lsa - VT_Psa	d__Bacteria|p__Proteobacteria|c__Alphaproteobacteria|o__Rhizobiales|f__Rhizobiaceae|g__Rhizobium	LEfSe	Lsa	2.46166	0.0224527	no
Bra - Lsa - Psa - VT_Bra - VT_Lsa - VT_Psa	d__Bacteria|p__Fibrobacterota	LEfSe	VT_Lsa	2.46087	0.0366532	no
Bra - Lsa - Psa - VT_Bra - VT_Lsa - VT_Psa	d__Bacteria|p__Fibrobacterota|c__Fibrobacteria	LEfSe	VT_Lsa	2.46087	0.0366532	no
Bra - Lsa - Psa - VT_Bra - VT_Lsa - VT_Psa	d__Bacteria|p__Fibrobacterota|c__Fibrobacteria|o__Fibrobacterales	LEfSe	VT_Lsa	2.46087	0.0366532	no
Bra - Lsa - Psa - VT_Bra - VT_Lsa - VT_Psa	d__Bacteria|p__Fibrobacterota|c__Fibrobacteria|o__Fibrobacterales|f__Fibrobacteraceae	LEfSe	VT_Lsa	2.46087	0.0366532	no
Bra - Lsa - Psa - VT_Bra - VT_Lsa - VT_Psa	d__Bacteria|p__Planctomycetota|c__Planctomycetes|o__Planctomycetales|f__Schlesneriaceae	LEfSe	Lsa	2.45709	0.0260385	no
Bra - Lsa - Psa - VT_Bra - VT_Lsa - VT_Psa	d__Bacteria|p__Planctomycetota|c__Phycisphaerae|o__Tepidisphaerales|f__CPla-3_termite_group	LEfSe	VT_Lsa	2.44018	0.0317077	no
Bra - Lsa - Psa - VT_Bra - VT_Lsa - VT_Psa	d__Bacteria|p__Planctomycetota|c__Phycisphaerae|o__Tepidisphaerales|f__CPla-3_termite_group|g__CPla-3_termite_group_unclassified	LEfSe	VT_Lsa	2.44018	0.0317077	no
Bra - Lsa - Psa - VT_Bra - VT_Lsa - VT_Psa	d__Bacteria|p__Planctomycetota|c__Phycisphaerae|o__Tepidisphaerales|f__CPla-3_termite_group|g__CPla-3_termite_group_unclassified|s__CPla-3_termite_group_unclassified	LEfSe	VT_Lsa	2.44018	0.0317077	no
Bra - Lsa - Psa - VT_Bra - VT_Lsa - VT_Psa	d__Bacteria|p__Firmicutes|c__Clostridia|o__Clostridiales|f__Eubacteriaceae	LEfSe	Psa	2.43834	0.0309558	no
Bra - Lsa - Psa - VT_Bra - VT_Lsa - VT_Psa	d__Bacteria|p__Firmicutes|c__Clostridia|o__Clostridiales|f__Eubacteriaceae|g__Eubacterium	LEfSe	Psa	2.43834	0.0309558	no
Bra - Lsa - Psa - VT_Bra - VT_Lsa - VT_Psa	d__Bacteria|p__Firmicutes|c__Clostridia|o__Clostridiales|f__Eubacteriaceae|g__Eubacterium|s__uncultured_Eubacterium_sp.	LEfSe	Psa	2.43834	0.0309558	no
Bra - Lsa - Psa - VT_Bra - VT_Lsa - VT_Psa	d__Bacteria|p__Patescibacteria|c__CPR2	LEfSe	Lsa	2.43742	0.0343893	no
Bra - Lsa - Psa - VT_Bra - VT_Lsa - VT_Psa	d__Bacteria|p__Patescibacteria|c__CPR2|o__CPR2_unclassified	LEfSe	Lsa	2.43742	0.0343893	no
Bra - Lsa - Psa - VT_Bra - VT_Lsa - VT_Psa	d__Bacteria|p__Patescibacteria|c__CPR2|o__CPR2_unclassified|f__CPR2_unclassified	LEfSe	Lsa	2.43742	0.0343893	no
Bra - Lsa - Psa - VT_Bra - VT_Lsa - VT_Psa	d__Bacteria|p__Patescibacteria|c__CPR2|o__CPR2_unclassified|f__CPR2_unclassified|g__CPR2_unclassified	LEfSe	Lsa	2.43742	0.0343893	no
Bra - Lsa - Psa - VT_Bra - VT_Lsa - VT_Psa	d__Bacteria|p__Patescibacteria|c__CPR2|o__CPR2_unclassified|f__CPR2_unclassified|g__CPR2_unclassified|s__CPR2_unclassified	LEfSe	Lsa	2.43742	0.0343893	no
Bra - Lsa - Psa - VT_Bra - VT_Lsa - VT_Psa	d__Bacteria|p__Actinobacteriota|c__Actinobacteria|o__Frankiales|f__Sporichthyaceae|g__Sporichthyaceae_unclassified	LEfSe	VT_Lsa	2.43721	0.0373659	no
Bra - Lsa - Psa - VT_Bra - VT_Lsa - VT_Psa	d__Bacteria|p__Actinobacteriota|c__Actinobacteria|o__Frankiales|f__Sporichthyaceae|g__Sporichthyaceae_unclassified|s__Sporichthyaceae_unclassified	LEfSe	VT_Lsa	2.43721	0.0373659	no
Bra - Lsa - Psa - VT_Bra - VT_Lsa - VT_Psa	d__Bacteria|p__Planctomycetota|c__Planctomycetes|o__Planctomycetales|f__Schlesneriaceae|g__Planctopirus	LEfSe	Lsa	2.43411	0.0222713	no
Bra - Lsa - Psa - VT_Bra - VT_Lsa - VT_Psa	d__Bacteria|p__Planctomycetota|c__Planctomycetes|o__Planctomycetales|f__Schlesneriaceae|g__Planctopirus|s__Planctopirus_unclassified	LEfSe	Lsa	2.43411	0.0222713	no
Bra - Lsa - Psa - VT_Bra - VT_Lsa - VT_Psa	d__Bacteria|p__Proteobacteria|c__Gammaproteobacteria|o__Enterobacterales|f__Enterobacteriaceae|g__Enterobacter|s__Enterobacter_asburiae	LEfSe	VT_Psa	2.42889	0.0355324	no
Bra - Lsa - Psa - VT_Bra - VT_Lsa - VT_Psa	d__Bacteria|p__Verrucomicrobiota|c__Opitutae|o__Opitutales|f__Opitutaceae|g__Opitutus	LEfSe	VT_Lsa	2.4276	0.0470127	no
Bra - Lsa - Psa - VT_Bra - VT_Lsa - VT_Psa	d__Bacteria|p__Verrucomicrobiota|c__Opitutae|o__Opitutales|f__Opitutaceae|g__Opitutus|s__Opitutus_sp._VeSm13	LEfSe	VT_Lsa	2.4276	0.00474307	no
Bra - Lsa - Psa - VT_Bra - VT_Lsa - VT_Psa	d__Bacteria|p__Proteobacteria|c__Alphaproteobacteria|o__Rhizobiales|f__Rhizobiales_Incertae_Sedis|g__Bauldia	LEfSe	Lsa	2.41612	0.0322919	no
Bra - Lsa - Psa - VT_Bra - VT_Lsa - VT_Psa	d__Bacteria|p__Proteobacteria|c__Alphaproteobacteria|o__Rhizobiales|f__Rhizobiales_Incertae_Sedis|g__Bauldia|s__Bauldia_unclassified	LEfSe	Lsa	2.41612	0.0322919	no
Bra - Lsa - Psa - VT_Bra - VT_Lsa - VT_Psa	d__Bacteria|p__Actinobacteriota|c__Actinobacteriota|o__Micrococcales|f__Microbacteriaceae|g__Lysinimonas|s__Lysinimonas_kribbensis	LEfSe	VT_Lsa	2.41564	0.00482615	no
Bra - Lsa - Psa - VT_Bra - VT_Lsa - VT_Psa	d__Bacteria|p__Proteobacteria|c__Deltaproteobacteria|o__Desulfobacterales|f__Desulfobulbaceae|g__Desulfobulbaceae_unclassified	LEfSe	Lsa	2.41148	0.0131764	no
Bra - Lsa - Psa - VT_Bra - VT_Lsa - VT_Psa	d__Bacteria|p__Proteobacteria|c__Deltaproteobacteria|o__Desulfobacterales|f__Desulfobulbaceae|g__Desulfobulbaceae_unclassified|s__Desulfobulbaceae_unclassified	LEfSe	Lsa	2.41148	0.0131764	no
Bra - Lsa - Psa - VT_Bra - VT_Lsa - VT_Psa	d__Bacteria|p__Verrucomicrobiota|c__Verrucomicrobiae|o__Verrucomicrobiae_unclassified	LEfSe	VT_Psa	2.41144	0.0142268	no
Bra - Lsa - Psa - VT_Bra - VT_Lsa - VT_Psa	d__Bacteria|p__Verrucomicrobiota|c__Verrucomicrobiae|o__Verrucomicrobiae_unclassified|f__Verrucomicrobiae_unclassified	LEfSe	VT_Psa	2.41144	0.0142268	no
Bra - Lsa - Psa - VT_Bra - VT_Lsa - VT_Psa	d__Bacteria|p__Verrucomicrobiota|c__Verrucomicrobiae|o__Verrucomicrobiae_unclassified|f__Verrucomicrobiae_unclassified|g__Verrucomicrobiae_unclassified	LEfSe	VT_Psa	2.41144	0.0142268	no
Bra - Lsa - Psa - VT_Bra - VT_Lsa - VT_Psa	d__Bacteria|p__Verrucomicrobiota|c__Verrucomicrobiae|o__Verrucomicrobiae_unclassified|f__Verrucomicrobiae_unclassified|g__Verrucomicrobiae_unclassified|s__Verrucomicrobiae_unclassified	LEfSe	VT_Psa	2.41144	0.0142268	no
Bra - Lsa - Psa - VT_Bra - VT_Lsa - VT_Psa	d__Bacteria|p__Bacteroidota|c__Bacteroidia|o__Flavobacteriales|f__Crocinitomicaceae	LEfSe	VT_Lsa	2.41127	0.0250271	no
Bra - Lsa - Psa - VT_Bra - VT_Lsa - VT_Psa	d__Bacteria|p__Firmicutes|c__Clostridia|o__Clostridiales|f__Lachnospiraceae|g__Eisenbergiella	LEfSe	Psa	2.40577	0.0387528	no
Bra - Lsa - Psa - VT_Bra - VT_Lsa - VT_Psa	d__Bacteria|p__Firmicutes|c__Clostridia|o__Clostridiales|f__Lachnospiraceae|g__Eisenbergiella|s__Eisenbergiella_sp.	LEfSe	Psa	2.40577	0.0387528	no
Bra - Lsa - Psa - VT_Bra - VT_Lsa - VT_Psa	d__Bacteria|p__Proteobacteria|c__Gammaproteobacteria|o__Burkholderiales|f__Oxalobacteraceae|g__Noviherbaspirillum	LEfSe	VT_Lsa	2.40536	0.0187348	no
Bra - Lsa - Psa - VT_Bra - VT_Lsa - VT_Psa	d__Bacteria|p__Proteobacteria|c__Gammaproteobacteria|o__Burkholderiales|f__Oxalobacteraceae|g__Noviherbaspirillum|s__Noviherbaspirillum_unclassified	LEfSe	VT_Lsa	2.40536	0.0187348	no
Bra - Lsa - Psa - VT_Bra - VT_Lsa - VT_Psa	d__Bacteria|p__Proteobacteria|c__Alphaproteobacteria|o__Rhizobiales|f__Xanthobacteraceae|g__Starkeya	LEfSe	VT_Lsa	2.40372	0.0169257	no
Bra - Lsa - Psa - VT_Bra - VT_Lsa - VT_Psa	d__Bacteria|p__Proteobacteria|c__Alphaproteobacteria|o__Rhizobiales|f__Xanthobacteraceae|g__Starkeya|s__Starkeya_novella	LEfSe	VT_Lsa	2.40372	0.0190777	no
Bra - Lsa - Psa - VT_Bra - VT_Lsa - VT_Psa	d__Bacteria|p__Acidobacteriota|c__Blastocatellia|o__11-24	LEfSe	Lsa	2.40255	0.0137086	no
Bra - Lsa - Psa - VT_Bra - VT_Lsa - VT_Psa	d__Bacteria|p__Acidobacteriota|c__Blastocatellia|o__11-24|f__11-24_unclassified	LEfSe	Lsa	2.40255	0.0137086	no
Bra - Lsa - Psa - VT_Bra - VT_Lsa - VT_Psa	d__Bacteria|p__Acidobacteriota|c__Blastocatellia|o__11-24|f__11-24_unclassified|g__11-24_unclassified	LEfSe	Lsa	2.40255	0.0137086	no
Bra - Lsa - Psa - VT_Bra - VT_Lsa - VT_Psa	d__Bacteria|p__Acidobacteriota|c__Blastocatellia|o__11-24|f__11-24_unclassified|g__11-24_unclassified|s__11-24_unclassified	LEfSe	Lsa	2.40255	0.0137086	no
Bra - Lsa - Psa - VT_Bra - VT_Lsa - VT_Psa	d__Bacteria|p__Bacteroidota|c__Bacteroidia|o__Cytophagales|f__Cytophagaceae	LEfSe	VT_Lsa	2.40103	0.0374037	no
Bra - Lsa - Psa - VT_Bra - VT_Lsa - VT_Psa	d__Bacteria|p__Patescibacteria|c__Parcubacteria|o__Candidatus_Nomurabacteria	LEfSe	VT_Lsa	2.39806	0.033378	no
Bra - Lsa - Psa - VT_Bra - VT_Lsa - VT_Psa	d__Bacteria|p__Patescibacteria|c__Parcubacteria|o__Candidatus_Nomurabacteria|f__Candidatus_Nomurabacteria_unclassified	LEfSe	VT_Lsa	2.39806	0.033378	no
Bra - Lsa - Psa - VT_Bra - VT_Lsa - VT_Psa	d__Bacteria|p__Patescibacteria|c__Parcubacteria|o__Candidatus_Nomurabacteria|f__Candidatus_Nomurabacteria_unclassified|g__Candidatus_Nomurabacteria_unclassified	LEfSe	VT_Lsa	2.39806	0.033378	no
Bra - Lsa - Psa - VT_Bra - VT_Lsa - VT_Psa	d__Bacteria|p__Patescibacteria|c__Parcubacteria|o__Candidatus_Nomurabacteria|f__Candidatus_Nomurabacteria_unclassified|g__Candidatus_Nomurabacteria_unclassified|s__Candidatus_Nomurabacteria_unclassified	LEfSe	VT_Lsa	2.39806	0.033378	no
Bra - Lsa - Psa - VT_Bra - VT_Lsa - VT_Psa	d__Bacteria|p__Proteobacteria|c__Alphaproteobacteria|o__Sphingomonadales|f__Sphingomonadaceae|g__Novosphingobium|s__Novosphingobium_sp.	LEfSe	Lsa	2.39757	0.0116659	no
Bra - Lsa - Psa - VT_Bra - VT_Lsa - VT_Psa	d__Bacteria|p__Proteobacteria|c__Alphaproteobacteria|o__Rhodospirillales|f__Rhodospirillaceae|g__Rhodospirillaceae_unclassified	LEfSe	Lsa	2.38913	0.0270351	no
Bra - Lsa - Psa - VT_Bra - VT_Lsa - VT_Psa	d__Bacteria|p__Proteobacteria|c__Alphaproteobacteria|o__Rhodospirillales|f__Rhodospirillaceae|g__Rhodospirillaceae_unclassified|s__Rhodospirillaceae_unclassified	LEfSe	Lsa	2.38913	0.0270351	no
Bra - Lsa - Psa - VT_Bra - VT_Lsa - VT_Psa	d__Bacteria|p__Acidobacteriota|c__Acidobacteriae|o__Acidobacteriales|f__Acidobacteriaceae_(Subgroup_1)|g__Acidipila-Silvibacterium	LEfSe	VT_Lsa	2.38653	0.0131764	no
Bra - Lsa - Psa - VT_Bra - VT_Lsa - VT_Psa	d__Bacteria|p__Acidobacteriota|c__Acidobacteriae|o__Acidobacteriales|f__Acidobacteriaceae_(Subgroup_1)|g__Acidipila-Silvibacterium|s__Acidipila-Silvibacterium_unclassified	LEfSe	VT_Lsa	2.38653	0.0131764	no
Bra - Lsa - Psa - VT_Bra - VT_Lsa - VT_Psa	d__Bacteria|p__Actinobacteriota|c__Thermoleophilia|o__Solirubrobacterales|f__Solirubrobacteraceae|g__Solirubrobacter|s__uncultured_Solirubrobacter_sp.	LEfSe	VT_Lsa	2.3797	0.0426965	no
Bra - Lsa - Psa - VT_Bra - VT_Lsa - VT_Psa	d__Bacteria|p__Bacteroidota|c__Bacteroidia|o__Flavobacteriales|f__Crocinitomicaceae|g__Fluviicola	LEfSe	VT_Lsa	2.37033	0.0306259	no
Bra - Lsa - Psa - VT_Bra - VT_Lsa - VT_Psa	d__Bacteria|p__Bacteroidota|c__Bacteroidia|o__Flavobacteriales|f__Crocinitomicaceae|g__Fluviicola|s__Fluviicola_unclassified	LEfSe	VT_Lsa	2.37033	0.0306259	no
Bra - Lsa - Psa - VT_Bra - VT_Lsa - VT_Psa	d__Bacteria|p__Bacteroidota|c__Bacteroidia|o__Bacteroidales|f__Bacteroidaceae|g__Bacteroides|s__Bacteroides_stercorirosoris	LEfSe	VT_Psa	2.36922	0.00482615	no
Bra - Lsa - Psa - VT_Bra - VT_Lsa - VT_Psa	d__Bacteria|p__Proteobacteria|c__Alphaproteobacteria|o__Rhizobiales|f__Rhizobiaceae|g__Rhizobium|s__Rhizobium_sp._CB_286413	LEfSe	VT_Psa	2.36843	0.00482615	no
Bra - Lsa - Psa - VT_Bra - VT_Lsa - VT_Psa	d__Bacteria|p__Proteobacteria|c__Gammaproteobacteria|o__Gammaproteobacteria_Incertae_Sedis|f__Unknown_Family|g__Candidatus_Berkiella	LEfSe	Lsa	2.36581	0.0058771	no
Bra - Lsa - Psa - VT_Bra - VT_Lsa - VT_Psa	d__Bacteria|p__Proteobacteria|c__Gammaproteobacteria|o__Gammaproteobacteria_Incertae_Sedis|f__Unknown_Family|g__Candidatus_Berkiella|s__Candidatus_Berkiella_unclassified	LEfSe	Lsa	2.36581	0.0058771	no
Bra - Lsa - Psa - VT_Bra - VT_Lsa - VT_Psa	d__Bacteria|p__Bacteroidota|c__Bacteroidia|o__Cytophagales|f__Cyclobacteriaceae	LEfSe	Lsa	2.36542	0.00766202	no
Bra - Lsa - Psa - VT_Bra - VT_Lsa - VT_Psa	d__Bacteria|p__Bacteroidota|c__Bacteroidia|o__Cytophagales|f__Cyclobacteriaceae|g__Algoriphagus	LEfSe	Lsa	2.36542	0.00489334	no
Bra - Lsa - Psa - VT_Bra - VT_Lsa - VT_Psa	d__Bacteria|p__Bacteroidota|c__Bacteroidia|o__Cytophagales|f__Cyclobacteriaceae|g__Algoriphagus|s__Algoriphagus_unclassified	LEfSe	Lsa	2.36542	0.00489334	no
Bra - Lsa - Psa - VT_Bra - VT_Lsa - VT_Psa	d__Bacteria|p__Bacteroidota|c__Bacteroidia|o__Bacteroidales|f__Dysgonomonadaceae	LEfSe	Lsa	2.36505	0.0267227	no
Bra - Lsa - Psa - VT_Bra - VT_Lsa - VT_Psa	d__Bacteria|p__Actinobacteriota|c__Actinobacteriota|o__Micromonosporales|f__Micromonosporaceae|g__Actinoplanes|s__Actinoplanes_subtropicus	LEfSe	VT_Lsa	2.36304	0.0190777	no
Bra - Lsa - Psa - VT_Bra - VT_Lsa - VT_Psa	d__Bacteria|p__Bacteroidota|c__Sphingobacteriia|o__Sphingobacteriia_unclassified	LEfSe	VT_Lsa	2.35566	0.0246232	no
Bra - Lsa - Psa - VT_Bra - VT_Lsa - VT_Psa	d__Bacteria|p__Bacteroidota|c__Sphingobacteriia|o__Sphingobacteriia_unclassified|f__Sphingobacteriia_unclassified	LEfSe	VT_Lsa	2.35566	0.0246232	no
Bra - Lsa - Psa - VT_Bra - VT_Lsa - VT_Psa	d__Bacteria|p__Bacteroidota|c__Sphingobacteriia|o__Sphingobacteriia_unclassified|f__Sphingobacteriia_unclassified|g__Sphingobacteriia_unclassified	LEfSe	VT_Lsa	2.35566	0.0246232	no
Bra - Lsa - Psa - VT_Bra - VT_Lsa - VT_Psa	d__Bacteria|p__Bacteroidota|c__Sphingobacteriia|o__Sphingobacteriia_unclassified|f__Sphingobacteriia_unclassified|g__Sphingobacteriia_unclassified|s__Sphingobacteriia_unclassified	LEfSe	VT_Lsa	2.35566	0.0246232	no
Bra - Lsa - Psa - VT_Bra - VT_Lsa - VT_Psa	d__Bacteria|p__Bacteroidota|c__Bacteroidia|o__Bacteroidales|f__Bacteroidetes_vadinHA17	LEfSe	Lsa	2.34703	0.0190777	no
Bra - Lsa - Psa - VT_Bra - VT_Lsa - VT_Psa	d__Bacteria|p__Bacteroidota|c__Bacteroidia|o__Bacteroidales|f__Bacteroidetes_vadinHA17|g__Bacteroidetes_vadinHA17_unclassified	LEfSe	Lsa	2.34703	0.0190777	no
Bra - Lsa - Psa - VT_Bra - VT_Lsa - VT_Psa	d__Bacteria|p__Bacteroidota|c__Bacteroidia|o__Bacteroidales|f__Bacteroidetes_vadinHA17|g__Bacteroidetes_vadinHA17_unclassified|s__Bacteroidetes_vadinHA17_unclassified	LEfSe	Lsa	2.34703	0.0190777	no
Bra - Lsa - Psa - VT_Bra - VT_Lsa - VT_Psa	d__Bacteria|p__Actinobacteriota|c__Actinobacteria|o__Micromonosporales|f__Micromonosporaceae|g__Micromonosporaceae_unclassified	LEfSe	Lsa	2.33422	0.0198787	no
Bra - Lsa - Psa - VT_Bra - VT_Lsa - VT_Psa	d__Bacteria|p__Actinobacteriota|c__Actinobacteria|o__Micromonosporales|f__Micromonosporaceae|g__Micromonosporaceae_unclassified|s__Micromonosporaceae_unclassified	LEfSe	Lsa	2.33422	0.0198787	no
Bra - Lsa - Psa - VT_Bra - VT_Lsa - VT_Psa	d__Bacteria|p__Gemmatimonadota|c__Gemmatimonadota	LEfSe	VT_Lsa	2.31578	0.0233438	no
Bra - Lsa - Psa - VT_Bra - VT_Lsa - VT_Psa	d__Bacteria|p__Gemmatimonadota|c__Gemmatimonadota|o__Gemmatimonadales	LEfSe	VT_Lsa	2.31578	0.0233438	no
Bra - Lsa - Psa - VT_Bra - VT_Lsa - VT_Psa	d__Bacteria|p__Gemmatimonadota|c__Gemmatimonadota|o__Gemmatimonadales|f__Gemmatimonadaceae	LEfSe	VT_Lsa	2.31578	0.0359587	no
Bra - Lsa - Psa - VT_Bra - VT_Lsa - VT_Psa	d__Bacteria|p__Actinobacteriota|c__Actinobacteriota|o__Micrococcales|f__Microbacteriaceae|g__Yonghaparkia	LEfSe	Lsa	2.31127	0.0324511	no
Bra - Lsa - Psa - VT_Bra - VT_Lsa - VT_Psa	d__Bacteria|p__Actinobacteriota|c__Actinobacteria|o__Micrococcales|f__Microbacteriaceae|g__Agromyces	LEfSe	Lsa	2.30989	0.0113435	no
Bra - Lsa - Psa - VT_Bra - VT_Lsa - VT_Psa	d__Bacteria|p__Actinobacteriota|c__Actinobacteria|o__Micrococcales|f__Microbacteriaceae|g__Agromyces|s__Agromyces_unclassified	LEfSe	Lsa	2.30989	0.0113435	no
Bra - Lsa - Psa - VT_Bra - VT_Lsa - VT_Psa	d__Bacteria|p__Proteobacteria|c__Alphaproteobacteria|o__Rhizobiales|f__Rhizobiaceae|g__Aminobacter	LEfSe	Lsa	2.30717	0.0418224	no
Bra - Lsa - Psa - VT_Bra - VT_Lsa - VT_Psa	d__Bacteria|p__Proteobacteria|c__Alphaproteobacteria|o__Rhizobiales|f__Rhizobiaceae|g__Aminobacter|s__Aminobacter_unclassified	LEfSe	Lsa	2.30717	0.0418224	no
Bra - Lsa - Psa - VT_Bra - VT_Lsa - VT_Psa	d__Bacteria|p__Bacteroidota|c__Bacteroidia|o__Bacteroidales|f__Prevotellaceae	LEfSe	Psa	2.30436	0.0487282	no
Bra - Lsa - Psa - VT_Bra - VT_Lsa - VT_Psa	d__Bacteria|p__Acidobacteriota|c__Vicinamibacteria|o__Vicinamibacterales|f__Vicinamibacteraceae|g__Vicinamibacter	LEfSe	Lsa	2.30385	0.0273314	no
Bra - Lsa - Psa - VT_Bra - VT_Lsa - VT_Psa	d__Bacteria|p__Acidobacteriota|c__Vicinamibacteria|o__Vicinamibacterales|f__Vicinamibacteraceae|g__Vicinamibacter|s__Vicinamibacter_unclassified	LEfSe	Lsa	2.30385	0.0273314	no
Bra - Lsa - Psa - VT_Bra - VT_Lsa - VT_Psa	d__Bacteria|p__Bacteroidota|c__Rhodothermia	LEfSe	Lsa	2.30256	0.0347079	no
Bra - Lsa - Psa - VT_Bra - VT_Lsa - VT_Psa	d__Bacteria|p__Bacteroidota|c__Rhodothermia|o__Rhodothermales	LEfSe	Lsa	2.30256	0.0347079	no
Bra - Lsa - Psa - VT_Bra - VT_Lsa - VT_Psa	d__Bacteria|p__Bacteroidota|c__Rhodothermia|o__Rhodothermales|f__Rhodothermaceae	LEfSe	Lsa	2.30256	0.0347079	no
Bra - Lsa - Psa - VT_Bra - VT_Lsa - VT_Psa	d__Bacteria|p__Bacteroidota|c__Rhodothermia|o__Rhodothermales|f__Rhodothermaceae|g__Rhodothermaceae_unclassified	LEfSe	Lsa	2.30256	0.0347079	no
Bra - Lsa - Psa - VT_Bra - VT_Lsa - VT_Psa	d__Bacteria|p__Bacteroidota|c__Rhodothermia|o__Rhodothermales|f__Rhodothermaceae|g__Rhodothermaceae_unclassified|s__Rhodothermaceae_unclassified	LEfSe	Lsa	2.30256	0.0347079	no
Bra - Lsa - Psa - VT_Bra - VT_Lsa - VT_Psa	d__Bacteria|p__Firmicutes|c__Bacilli|o__Lactobacillales|f__Carnobacteriaceae|g__Granulicatella	LEfSe	VT_Psa	2.29894	0.0370446	no
Bra - Lsa - Psa - VT_Bra - VT_Lsa - VT_Psa	d__Bacteria|p__Firmicutes|c__Bacilli|o__Lactobacillales|f__Carnobacteriaceae|g__Granulicatella|s__Granulicatella_sp._M658/99/3	LEfSe	VT_Psa	2.29894	0.0494562	no
Bra - Lsa - Psa - VT_Bra - VT_Lsa - VT_Psa	d__Bacteria|p__Planctomycetota|c__Planctomycetia|o__Planctomycetia_unclassified	LEfSe	VT_Lsa	2.29617	0.0496132	no
Bra - Lsa - Psa - VT_Bra - VT_Lsa - VT_Psa	d__Bacteria|p__Planctomycetota|c__Planctomycetia|o__Planctomycetia_unclassified|f__Planctomycetia_unclassified	LEfSe	VT_Lsa	2.29617	0.0496132	no
Bra - Lsa - Psa - VT_Bra - VT_Lsa - VT_Psa	d__Bacteria|p__Planctomycetota|c__Planctomycetia|o__Planctomycetia_unclassified|f__Planctomycetia_unclassified|g__Planctomycetia_unclassified	LEfSe	VT_Lsa	2.29617	0.0496132	no
Bra - Lsa - Psa - VT_Bra - VT_Lsa - VT_Psa	d__Bacteria|p__Planctomycetota|c__Planctomycetia|o__Planctomycetia_unclassified|f__Planctomycetia_unclassified|g__Planctomycetia_unclassified|s__Planctomycetia_unclassified	LEfSe	VT_Lsa	2.29617	0.0496132	no
Bra - Lsa - Psa - VT_Bra - VT_Lsa - VT_Psa	d__Bacteria|p__Actinobacteriota|c__Actinobacteriota|o__Micromonosporales|f__Micromonosporaceae|g__Actinoplanes|s__uncultured_Actinoplanes_sp.	LEfSe	VT_Lsa	2.29423	0.0158506	no
Bra - Lsa - Psa - VT_Bra - VT_Lsa - VT_Psa	d__Bacteria|p__Firmicutes|c__Bacilli|o__Bacillales|f__Bacillaceae|g__Bacillus|s__Bacillus_niacini	LEfSe	VT_Lsa	2.29118	0.00482615	no
Bra - Lsa - Psa - VT_Bra - VT_Lsa - VT_Psa	d__Bacteria|p__Firmicutes|c__Bacilli|o__Thermoactinomycetales	LEfSe	VT_Lsa	2.29087	0.0190777	no
Bra - Lsa - Psa - VT_Bra - VT_Lsa - VT_Psa	d__Bacteria|p__Firmicutes|c__Bacilli|o__Thermoactinomycetales|f__Thermoactinomycetaceae	LEfSe	VT_Lsa	2.29087	0.0190777	no
Bra - Lsa - Psa - VT_Bra - VT_Lsa - VT_Psa	d__Bacteria|p__Firmicutes|c__Bacilli|o__Thermoactinomycetales|f__Thermoactinomycetaceae|g__Thermoactinomyces	LEfSe	VT_Lsa	2.29087	0.00482615	no
Bra - Lsa - Psa - VT_Bra - VT_Lsa - VT_Psa	d__Bacteria|p__Firmicutes|c__Bacilli|o__Thermoactinomycetales|f__Thermoactinomycetaceae|g__Thermoactinomyces|s__Thermoactinomyces_unclassified	LEfSe	VT_Lsa	2.29087	0.00482615	no
Bra - Lsa - Psa - VT_Bra - VT_Lsa - VT_Psa	d__Bacteria|p__Proteobacteria|c__Deltaproteobacteria|o__Myxococcales|f__Myxococcales_unclassified	LEfSe	Lsa	2.28912	0.0104111	no
Bra - Lsa - Psa - VT_Bra - VT_Lsa - VT_Psa	d__Bacteria|p__Proteobacteria|c__Deltaproteobacteria|o__Myxococcales|f__Myxococcales_unclassified|g__Myxococcales_unclassified	LEfSe	Lsa	2.28912	0.0104111	no
Bra - Lsa - Psa - VT_Bra - VT_Lsa - VT_Psa	d__Bacteria|p__Proteobacteria|c__Deltaproteobacteria|o__Myxococcales|f__Myxococcales_unclassified|g__Myxococcales_unclassified|s__Myxococcales_unclassified	LEfSe	Lsa	2.28912	0.0104111	no
Bra - Lsa - Psa - VT_Bra - VT_Lsa - VT_Psa	d__Bacteria|p__Proteobacteria|c__Gammaproteobacteria|o__Pseudomonadales|f__Moraxellaceae|g__Acinetobacter|s__Acinetobacter_baylyi	LEfSe	VT_Psa	2.28809	0.033378	no
Bra - Lsa - Psa - VT_Bra - VT_Lsa - VT_Psa	d__Bacteria|p__Entotheonellaeota|c__Entotheonellia|o__Entotheonellales|f__Entotheonellaceae|g__Entotheonellaceae_unclassified	LEfSe	Lsa	2.28668	0.0317077	no
Bra - Lsa - Psa - VT_Bra - VT_Lsa - VT_Psa	d__Bacteria|p__Entotheonellaeota|c__Entotheonellia|o__Entotheonellales|f__Entotheonellaceae|g__Entotheonellaceae_unclassified|s__Entotheonellaceae_unclassified	LEfSe	Lsa	2.28668	0.0317077	no
Bra - Lsa - Psa - VT_Bra - VT_Lsa - VT_Psa	d__Bacteria|p__Proteobacteria|c__Gammaproteobacteria|o__Burkholderiales|f__Methylophilaceae|g__MM2	LEfSe	VT_Lsa	2.2779	0.0245415	no
Bra - Lsa - Psa - VT_Bra - VT_Lsa - VT_Psa	d__Bacteria|p__Proteobacteria|c__Gammaproteobacteria|o__Burkholderiales|f__Methylophilaceae|g__MM2|s__MM2_unclassified	LEfSe	VT_Lsa	2.2779	0.0245415	no
Bra - Lsa - Psa - VT_Bra - VT_Lsa - VT_Psa	d__Bacteria|p__Bacteroidota|c__Bacteroidia|o__Sphingobacteriales|f__AKYH767	LEfSe	Lsa	2.27745	0.0395416	no
Bra - Lsa - Psa - VT_Bra - VT_Lsa - VT_Psa	d__Bacteria|p__Bacteroidota|c__Bacteroidia|o__Sphingobacteriales|f__AKYH767|g__AKYH767_unclassified	LEfSe	Lsa	2.27745	0.0395416	no
Bra - Lsa - Psa - VT_Bra - VT_Lsa - VT_Psa	d__Bacteria|p__Bacteroidota|c__Bacteroidia|o__Sphingobacteriales|f__AKYH767|g__AKYH767_unclassified|s__AKYH767_unclassified	LEfSe	Lsa	2.27745	0.0395416	no
Bra - Lsa - Psa - VT_Bra - VT_Lsa - VT_Psa	d__Bacteria|p__Firmicutes|c__Bacilli|o__Lactobacillales|f__Lactobacillaceae|g__Leuconostoc	LEfSe	Lsa	2.26701	0.0474719	no
Bra - Lsa - Psa - VT_Bra - VT_Lsa - VT_Psa	d__Bacteria|p__Firmicutes|c__Bacilli|o__Lactobacillales|f__Lactobacillaceae|g__Leuconostoc|s__Leuconostoc_unclassified	LEfSe	Lsa	2.26701	0.0474719	no
Bra - Lsa - Psa - VT_Bra - VT_Lsa - VT_Psa	d__Bacteria|p__Patescibacteria|c__Gracilibacteria	LEfSe	Lsa	2.26561	0.0182778	no
Bra - Lsa - Psa - VT_Bra - VT_Lsa - VT_Psa	d__Bacteria|p__Patescibacteria|c__Gracilibacteria|o__Gracilibacteria_unclassified	LEfSe	Lsa	2.26561	0.0182778	no
Bra - Lsa - Psa - VT_Bra - VT_Lsa - VT_Psa	d__Bacteria|p__Patescibacteria|c__Gracilibacteria|o__Gracilibacteria_unclassified|f__Gracilibacteria_unclassified	LEfSe	Lsa	2.26561	0.0182778	no
Bra - Lsa - Psa - VT_Bra - VT_Lsa - VT_Psa	d__Bacteria|p__Proteobacteria|c__Alphaproteobacteria|o__Rhizobiales|f__Rhizobiaceae|g__Aliihoeflea	LEfSe	Lsa	2.26561	0.0133284	no
Bra - Lsa - Psa - VT_Bra - VT_Lsa - VT_Psa	d__Bacteria|p__Patescibacteria|c__Gracilibacteria|o__Gracilibacteria_unclassified|f__Gracilibacteria_unclassified|g__Gracilibacteria_unclassified	LEfSe	Lsa	2.26561	0.0182778	no
Bra - Lsa - Psa - VT_Bra - VT_Lsa - VT_Psa	d__Bacteria|p__Proteobacteria|c__Alphaproteobacteria|o__Rhizobiales|f__Rhizobiaceae|g__Aliihoeflea|s__Aliihoeflea_unclassified	LEfSe	Lsa	2.26561	0.0133284	no
Bra - Lsa - Psa - VT_Bra - VT_Lsa - VT_Psa	d__Bacteria|p__Patescibacteria|c__Gracilibacteria|o__Gracilibacteria_unclassified|f__Gracilibacteria_unclassified|g__Gracilibacteria_unclassified|s__Gracilibacteria_unclassified	LEfSe	Lsa	2.26561	0.0182778	no
Bra - Lsa - Psa - VT_Bra - VT_Lsa - VT_Psa	d__Bacteria|p__Actinobacteriota|c__Actinobacteria|o__Pseudonocardiales|f__Pseudonocardiaceae|g__Saccharothrix	LEfSe	VT_Lsa	2.26489	0.0262386	no
Bra - Lsa - Psa - VT_Bra - VT_Lsa - VT_Psa	d__Bacteria|p__Actinobacteriota|c__Actinobacteria|o__Pseudonocardiales|f__Pseudonocardiaceae|g__Saccharothrix|s__Saccharothrix_unclassified	LEfSe	VT_Lsa	2.26489	0.0262386	no
Bra - Lsa - Psa - VT_Bra - VT_Lsa - VT_Psa	d__Bacteria|p__Proteobacteria|c__Alphaproteobacteria|o__Sphingomonadales|f__Sphingomonadaceae|g__Rhizorhapis|s__Rhizorhapis_sp._NL8	LEfSe	VT_Lsa	2.2637	0.0222547	no
Bra - Lsa - Psa - VT_Bra - VT_Lsa - VT_Psa	d__Bacteria|p__Proteobacteria|c__Alphaproteobacteria|o__Rhizobiales|f__Rhizobiaceae|g__Rhizobium|s__Rhizobium_sp.	LEfSe	Lsa	2.26135	0.0111301	no
Bra - Lsa - Psa - VT_Bra - VT_Lsa - VT_Psa	d__Bacteria|p__Actinobacteriota|c__Actinobacteriota|o__Micromonosporales|f__Micromonosporaceae|g__Micromonospora|s__Micromonospora_chaiyaphumensis	LEfSe	VT_Lsa	2.25895	0.00482615	no
Bra - Lsa - Psa - VT_Bra - VT_Lsa - VT_Psa	d__Bacteria|p__Proteobacteria|c__Alphaproteobacteria|o__Sphingomonadales|f__Sphingomonadaceae|g__Novosphingobium|s__Novosphingobium_unclassified	LEfSe	Lsa	2.25863	0.0262386	no
Bra - Lsa - Psa - VT_Bra - VT_Lsa - VT_Psa	d__Bacteria|p__Proteobacteria|c__Gammaproteobacteria|o__Xanthomonadales|f__Xanthomonadaceae|g__Lysobacter|s__uncultured_Lysobacter_sp.	LEfSe	Lsa	2.25424	0.0237714	no
Bra - Lsa - Psa - VT_Bra - VT_Lsa - VT_Psa	d__Bacteria|p__Proteobacteria|c__Gammaproteobacteria|o__Pseudomonadales|f__Halieaceae	LEfSe	Lsa	2.25319	0.041357	no
Bra - Lsa - Psa - VT_Bra - VT_Lsa - VT_Psa	d__Bacteria|p__Verrucomicrobiota|c__Chlamydiae|o__Chlamydiales|f__Parachlamydiaceae	LEfSe	VT_Lsa	2.25206	0.0158506	no
Bra - Lsa - Psa - VT_Bra - VT_Lsa - VT_Psa	d__Bacteria|p__Actinobacteriota|c__Actinobacteriota|o__Micromonosporales|f__Micromonosporaceae|g__Solwaraspora	LEfSe	VT_Lsa	2.24994	0.0300351	no
Bra - Lsa - Psa - VT_Bra - VT_Lsa - VT_Psa	d__Bacteria|p__Actinobacteriota|c__Actinobacteriota|o__Micromonosporales|f__Micromonosporaceae|g__Solwaraspora|s__Solwaraspora_sp._UMM527	LEfSe	VT_Lsa	2.24994	0.0300351	no
Bra - Lsa - Psa - VT_Bra - VT_Lsa - VT_Psa	d__Bacteria|p__Proteobacteria|c__Gammaproteobacteria|o__Pseudomonadales|f__Pseudomonadaceae|g__Pseudomonas|s__Pseudomonas_sp._QZS3_3	LEfSe	VT_Lsa	2.24813	0.00474307	no
Bra - Lsa - Psa - VT_Bra - VT_Lsa - VT_Psa	d__Bacteria|p__Actinobacteriota|c__Actinobacteriota|o__Micrococcales|f__Microbacteriaceae|g__Frigoribacterium	LEfSe	VT_Lsa	2.24682	0.0262386	no
Bra - Lsa - Psa - VT_Bra - VT_Lsa - VT_Psa	d__Bacteria|p__Actinobacteriota|c__Actinobacteriota|o__Micrococcales|f__Microbacteriaceae|g__Frigoribacterium|s__uncultured_Frigoribacterium_sp.	LEfSe	VT_Lsa	2.24682	0.0262386	no
Bra - Lsa - Psa - VT_Bra - VT_Lsa - VT_Psa	d__Bacteria|p__Proteobacteria|c__Gammaproteobacteria|o__Pseudomonadales|f__Pseudohongiellaceae	LEfSe	Lsa	2.23657	0.0114359	no
Bra - Lsa - Psa - VT_Bra - VT_Lsa - VT_Psa	d__Bacteria|p__Proteobacteria|c__Gammaproteobacteria|o__Pseudomonadales|f__Pseudohongiellaceae|g__BIyi10	LEfSe	Lsa	2.23657	0.0239014	no
Bra - Lsa - Psa - VT_Bra - VT_Lsa - VT_Psa	d__Bacteria|p__Proteobacteria|c__Gammaproteobacteria|o__Pseudomonadales|f__Pseudohongiellaceae|g__BIyi10|s__BIyi10_unclassified	LEfSe	Lsa	2.23657	0.0239014	no
Bra - Lsa - Psa - VT_Bra - VT_Lsa - VT_Psa	d__Bacteria|p__Proteobacteria|c__Gammaproteobacteria|o__Xanthomonadales|f__Rhodanobacteraceae|g__Chiayiivirga	LEfSe	Lsa	2.23527	0.0347079	no
Bra - Lsa - Psa - VT_Bra - VT_Lsa - VT_Psa	d__Bacteria|p__Proteobacteria|c__Betaproteobacteria|o__Burkholderiales|f__Comamonadaceae|g__Variovorax|s__Variovorax_paradoxus	LEfSe	VT_Lsa	2.23145	0.0347079	no
Bra - Lsa - Psa - VT_Bra - VT_Lsa - VT_Psa	d__Bacteria|p__Proteobacteria|c__Gammaproteobacteria|o__Burkholderiales|f__Burkholderiaceae|g__Limnobacter	LEfSe	Lsa	2.23109	0.0158506	no
Bra - Lsa - Psa - VT_Bra - VT_Lsa - VT_Psa	d__Bacteria|p__Proteobacteria|c__Gammaproteobacteria|o__Burkholderiales|f__Burkholderiaceae|g__Limnobacter|s__Limnobacter_unclassified	LEfSe	Lsa	2.23109	0.0158506	no
Bra - Lsa - Psa - VT_Bra - VT_Lsa - VT_Psa	d__Bacteria|p__Bacteroidota|c__Bacteroidia|o__Cytophagales|f__Cytophagaceae|g__Sporocytophaga	LEfSe	VT_Lsa	2.23018	0.0133284	no
Bra - Lsa - Psa - VT_Bra - VT_Lsa - VT_Psa	d__Bacteria|p__Bacteroidota|c__Bacteroidia|o__Cytophagales|f__Cytophagaceae|g__Sporocytophaga|s__Sporocytophaga_unclassified	LEfSe	VT_Lsa	2.23018	0.0133284	no
Bra - Lsa - Psa - VT_Bra - VT_Lsa - VT_Psa	d__Bacteria|p__Proteobacteria|c__Gammaproteobacteria|o__Xanthomonadales|f__Rhodanobacteraceae|g__Rhodanobacter|s__Rhodanobacter_aciditrophus	LEfSe	VT_Lsa	2.23	0.00482615	no
Bra - Lsa - Psa - VT_Bra - VT_Lsa - VT_Psa	d__Bacteria|p__Bacteroidota|c__Bacteroidia|o__Bacteroidales|f__Muribaculaceae|g__Muribaculum|s__Muribaculum_intestinale	LEfSe	Bra	2.22972	0.0460318	no
Bra - Lsa - Psa - VT_Bra - VT_Lsa - VT_Psa	d__Bacteria|p__Actinobacteriota|c__Actinobacteriota|o__Micrococcales|f__Microbacteriaceae|g__Yonghaparkia|s__Yonghaparkia_sp.	LEfSe	Lsa	2.22909	0.013687	no
Bra - Lsa - Psa - VT_Bra - VT_Lsa - VT_Psa	d__Bacteria|p__Desulfobacterota|c__Desulfobulbia	LEfSe	Lsa	2.22715	0.0434219	no
Bra - Lsa - Psa - VT_Bra - VT_Lsa - VT_Psa	d__Bacteria|p__Desulfobacterota|c__Desulfobulbia|o__Desulfobulbales	LEfSe	Lsa	2.22715	0.0434219	no
Bra - Lsa - Psa - VT_Bra - VT_Lsa - VT_Psa	d__Bacteria|p__Proteobacteria|c__Gammaproteobacteria|o__Burkholderiales|f__Comamonadaceae|g__Polyangium]_brachysporum_group	LEfSe	VT_Lsa	2.22372	0.0190777	no
Bra - Lsa - Psa - VT_Bra - VT_Lsa - VT_Psa	d__Bacteria|p__Proteobacteria|c__Gammaproteobacteria|o__Burkholderiales|f__Comamonadaceae|g__Polyangium]_brachysporum_group|s__Polyangium]_brachysporum_group_unclassified	LEfSe	VT_Lsa	2.22372	0.0190777	no
Bra - Lsa - Psa - VT_Bra - VT_Lsa - VT_Psa	d__Bacteria|p__Acidobacteriota|c__Subgroup_5	LEfSe	Lsa	2.21687	0.00589734	no
Bra - Lsa - Psa - VT_Bra - VT_Lsa - VT_Psa	d__Bacteria|p__Acidobacteriota|c__Subgroup_5|o__Subgroup_5_unclassified	LEfSe	Lsa	2.21687	0.00589734	no
Bra - Lsa - Psa - VT_Bra - VT_Lsa - VT_Psa	d__Bacteria|p__Acidobacteriota|c__Subgroup_5|o__Subgroup_5_unclassified|f__Subgroup_5_unclassified	LEfSe	Lsa	2.21687	0.00589734	no
Bra - Lsa - Psa - VT_Bra - VT_Lsa - VT_Psa	d__Bacteria|p__Acidobacteriota|c__Subgroup_5|o__Subgroup_5_unclassified|f__Subgroup_5_unclassified|g__Subgroup_5_unclassified	LEfSe	Lsa	2.21687	0.00589734	no
Bra - Lsa - Psa - VT_Bra - VT_Lsa - VT_Psa	d__Bacteria|p__Acidobacteriota|c__Subgroup_5|o__Subgroup_5_unclassified|f__Subgroup_5_unclassified|g__Subgroup_5_unclassified|s__Subgroup_5_unclassified	LEfSe	Lsa	2.21687	0.00589734	no
Bra - Lsa - Psa - VT_Bra - VT_Lsa - VT_Psa	d__Bacteria|p__Firmicutes|c__Clostridia|o__Peptostreptococcales-Tissierellales|f__Peptostreptococcaceae|g__Clostridioides	LEfSe	VT_Bra	2.21479	0.00474307	no
Bra - Lsa - Psa - VT_Bra - VT_Lsa - VT_Psa	d__Bacteria|p__Firmicutes|c__Clostridia|o__Peptostreptococcales-Tissierellales|f__Peptostreptococcaceae|g__Clostridioides|s__Clostridioides_unclassified	LEfSe	VT_Bra	2.21479	0.00474307	no
Bra - Lsa - Psa - VT_Bra - VT_Lsa - VT_Psa	d__Bacteria|p__Proteobacteria|c__Deltaproteobacteria|o__Desulfobacterales	LEfSe	Lsa	2.20825	0.0374159	no
Bra - Lsa - Psa - VT_Bra - VT_Lsa - VT_Psa	d__Bacteria|p__Bacteroidota|c__Bacteroidia|o__Chitinophagales|f__Chitinophagaceae|g__Pseudoflavitalea	LEfSe	VT_Lsa	2.20729	0.00482615	no
Bra - Lsa - Psa - VT_Bra - VT_Lsa - VT_Psa	d__Bacteria|p__Bacteroidota|c__Bacteroidia|o__Chitinophagales|f__Chitinophagaceae|g__Pseudoflavitalea|s__Pseudoflavitalea_unclassified	LEfSe	VT_Lsa	2.20729	0.00482615	no
Bra - Lsa - Psa - VT_Bra - VT_Lsa - VT_Psa	d__Bacteria|p__Desulfobacterota|c__Desulfobulbia|o__Desulfobulbales|f__Desulfocapsaceae	LEfSe	Psa	2.19752	0.0467886	no
Bra - Lsa - Psa - VT_Bra - VT_Lsa - VT_Psa	d__Bacteria|p__Desulfobacterota|c__Desulfobulbia|o__Desulfobulbales|f__Desulfocapsaceae|g__Desulfocapsaceae_unclassified	LEfSe	Psa	2.19752	0.0467886	no
Bra - Lsa - Psa - VT_Bra - VT_Lsa - VT_Psa	d__Bacteria|p__Desulfobacterota|c__Desulfobulbia|o__Desulfobulbales|f__Desulfocapsaceae|g__Desulfocapsaceae_unclassified|s__Desulfocapsaceae_unclassified	LEfSe	Psa	2.19752	0.0467886	no
Bra - Lsa - Psa - VT_Bra - VT_Lsa - VT_Psa	d__Bacteria|p__Fibrobacterota|c__Fibrobacteria|o__Fibrobacterales|f__Fibrobacteraceae|g__Fibrobacteraceae_unclassified	LEfSe	VT_Lsa	2.19228	0.00482615	no
Bra - Lsa - Psa - VT_Bra - VT_Lsa - VT_Psa	d__Bacteria|p__Fibrobacterota|c__Fibrobacteria|o__Fibrobacterales|f__Fibrobacteraceae|g__Fibrobacteraceae_unclassified|s__Fibrobacteraceae_unclassified	LEfSe	VT_Lsa	2.19228	0.00482615	no
Bra - Lsa - Psa - VT_Bra - VT_Lsa - VT_Psa	d__Bacteria|p__Actinobacteriota|c__Actinobacteria|o__Micromonosporales|f__Micromonosporaceae|g__Rhizocola	LEfSe	Lsa	2.19182	0.0387827	no
Bra - Lsa - Psa - VT_Bra - VT_Lsa - VT_Psa	d__Bacteria|p__Actinobacteriota|c__Actinobacteria|o__Micromonosporales|f__Micromonosporaceae|g__Rhizocola|s__Rhizocola_unclassified	LEfSe	Lsa	2.19182	0.0387827	no
Bra - Lsa - Psa - VT_Bra - VT_Lsa - VT_Psa	d__Bacteria|p__Proteobacteria|c__Alphaproteobacteria|o__Sphingomonadales|f__Sphingomonadaceae|g__Sphingomonas|s__Sphingomonas_sp._TSK-1	LEfSe	VT_Lsa	2.18413	0.00482615	no
Bra - Lsa - Psa - VT_Bra - VT_Lsa - VT_Psa	d__Bacteria|p__Acidobacteriota|c__Vicinamibacteria|o__Vicinamibacterales|f__Vicinamibacteraceae|g__Luteitalea	LEfSe	Lsa	2.18137	0.0112516	no
Bra - Lsa - Psa - VT_Bra - VT_Lsa - VT_Psa	d__Bacteria|p__Acidobacteriota|c__Vicinamibacteria|o__Vicinamibacterales|f__Vicinamibacteraceae|g__Luteitalea|s__Luteitalea_unclassified	LEfSe	Lsa	2.18137	0.0112516	no
Bra - Lsa - Psa - VT_Bra - VT_Lsa - VT_Psa	d__Bacteria|p__Verrucomicrobiota|c__Chlamydiae|o__Chlamydiales|f__Parachlamydiaceae|g__Neochlamydia	LEfSe	VT_Lsa	2.17341	0.0158506	no
Bra - Lsa - Psa - VT_Bra - VT_Lsa - VT_Psa	d__Bacteria|p__Verrucomicrobiota|c__Chlamydiae|o__Chlamydiales|f__Parachlamydiaceae|g__Neochlamydia|s__Neochlamydia_unclassified	LEfSe	VT_Lsa	2.17341	0.0158506	no
Bra - Lsa - Psa - VT_Bra - VT_Lsa - VT_Psa	d__Bacteria|p__Proteobacteria|c__Betaproteobacteria|o__Burkholderiales|f__Alcaligenaceae|g__Candidimonas	LEfSe	VT_Lsa	2.17195	0.00482615	no
Bra - Lsa - Psa - VT_Bra - VT_Lsa - VT_Psa	d__Bacteria|p__Verrucomicrobiota|c__Verrucomicrobiae|o__Verrucomicrobiales|f__DEV007	LEfSe	Lsa	2.16524	0.0347878	no
Bra - Lsa - Psa - VT_Bra - VT_Lsa - VT_Psa	d__Bacteria|p__Verrucomicrobiota|c__Verrucomicrobiae|o__Verrucomicrobiales|f__DEV007|g__DEV007_unclassified	LEfSe	Lsa	2.16524	0.0347878	no
Bra - Lsa - Psa - VT_Bra - VT_Lsa - VT_Psa	d__Bacteria|p__Verrucomicrobiota|c__Verrucomicrobiae|o__Verrucomicrobiales|f__DEV007|g__DEV007_unclassified|s__DEV007_unclassified	LEfSe	Lsa	2.16524	0.0347878	no
Bra - Lsa - Psa - VT_Bra - VT_Lsa - VT_Psa	d__Bacteria|p__Proteobacteria|c__Gammaproteobacteria|o__Burkholderiales|f__Sutterellaceae|g__Sutterellaceae_unclassified	LEfSe	Lsa	2.16346	0.0237363	no
Bra - Lsa - Psa - VT_Bra - VT_Lsa - VT_Psa	d__Bacteria|p__Proteobacteria|c__Gammaproteobacteria|o__Burkholderiales|f__Sutterellaceae|g__Sutterellaceae_unclassified|s__Sutterellaceae_unclassified	LEfSe	Lsa	2.16346	0.0237363	no
Bra - Lsa - Psa - VT_Bra - VT_Lsa - VT_Psa	d__Bacteria|p__Cyanobacteria|c__Cyanobacteriia|o__Phormidesmiales	LEfSe	VT_Lsa	2.1627	0.0259804	no
Bra - Lsa - Psa - VT_Bra - VT_Lsa - VT_Psa	d__Bacteria|p__Cyanobacteria|c__Cyanobacteriia|o__Phormidesmiales|f__Nodosilineaceae	LEfSe	VT_Lsa	2.1627	0.0259804	no
Bra - Lsa - Psa - VT_Bra - VT_Lsa - VT_Psa	d__Bacteria|p__Cyanobacteria|c__Cyanobacteriia|o__Phormidesmiales|f__Nodosilineaceae|g__Nodosilinea_PCC-7104	LEfSe	VT_Lsa	2.1627	0.0259804	no
Bra - Lsa - Psa - VT_Bra - VT_Lsa - VT_Psa	d__Bacteria|p__Cyanobacteria|c__Cyanobacteriia|o__Phormidesmiales|f__Nodosilineaceae|g__Nodosilinea_PCC-7104|s__Nodosilinea_PCC-7104_unclassified	LEfSe	VT_Lsa	2.1627	0.0259804	no
Bra - Lsa - Psa - VT_Bra - VT_Lsa - VT_Psa	d__Bacteria|p__Actinobacteriota|c__Actinobacteria|o__Streptosporangiales|f__Streptosporangiaceae|g__Microbispora	LEfSe	VT_Psa	2.16164	0.024333	no
Bra - Lsa - Psa - VT_Bra - VT_Lsa - VT_Psa	d__Bacteria|p__Actinobacteriota|c__Actinobacteria|o__Streptosporangiales|f__Streptosporangiaceae|g__Microbispora|s__Microbispora_unclassified	LEfSe	VT_Psa	2.16164	0.024333	no
Bra - Lsa - Psa - VT_Bra - VT_Lsa - VT_Psa	d__Bacteria|p__Verrucomicrobiota|c__Verrucomicrobiae|o__Chthoniobacterales|f__Chthoniobacteraceae|g__Candidatus_Udaeobacter	LEfSe	Lsa	2.15096	0.0142268	no
Bra - Lsa - Psa - VT_Bra - VT_Lsa - VT_Psa	d__Bacteria|p__Verrucomicrobiota|c__Verrucomicrobiae|o__Chthoniobacterales|f__Chthoniobacteraceae|g__Candidatus_Udaeobacter|s__Candidatus_Udaeobacter_unclassified	LEfSe	Lsa	2.15096	0.0142268	no
Bra - Lsa - Psa - VT_Bra - VT_Lsa - VT_Psa	d__Bacteria|p__Desulfobacterota|c__Desulfobulbia|o__Desulfobulbales|f__Desulfobulbaceae	LEfSe	Lsa	2.14823	0.0422788	no
Bra - Lsa - Psa - VT_Bra - VT_Lsa - VT_Psa	d__Bacteria|p__Cyanobacteria|c__Vampirivibrionia|o__Vampirovibrionales	LEfSe	VT_Lsa	2.14819	0.0312509	no
Bra - Lsa - Psa - VT_Bra - VT_Lsa - VT_Psa	d__Bacteria|p__Bacteroidota|c__Cytophagia	LEfSe	Lsa	2.14295	0.0290766	no
Bra - Lsa - Psa - VT_Bra - VT_Lsa - VT_Psa	d__Bacteria|p__Bacteroidota|c__Cytophagia|o__Cytophagales	LEfSe	Lsa	2.14295	0.0290766	no
Bra - Lsa - Psa - VT_Bra - VT_Lsa - VT_Psa	d__Bacteria|p__Proteobacteria|c__Alphaproteobacteria|o__Rhodobacterales|f__Rhodobacteraceae|g__Gemmobacter	LEfSe	Lsa	2.14295	0.0268462	no
Bra - Lsa - Psa - VT_Bra - VT_Lsa - VT_Psa	d__Bacteria|p__Hydrogenedentes	LEfSe	Lsa	2.13933	0.0268462	no
Bra - Lsa - Psa - VT_Bra - VT_Lsa - VT_Psa	d__Bacteria|p__Hydrogenedentes|c__Hydrogenedentia	LEfSe	Lsa	2.13933	0.0268462	no
Bra - Lsa - Psa - VT_Bra - VT_Lsa - VT_Psa	d__Bacteria|p__Hydrogenedentes|c__Hydrogenedentia|o__Hydrogenedentiales	LEfSe	Lsa	2.13933	0.0268462	no
Bra - Lsa - Psa - VT_Bra - VT_Lsa - VT_Psa	d__Bacteria|p__Hydrogenedentes|c__Hydrogenedentia|o__Hydrogenedentiales|f__Hydrogenedensaceae	LEfSe	Lsa	2.13933	0.0268462	no
Bra - Lsa - Psa - VT_Bra - VT_Lsa - VT_Psa	d__Bacteria|p__Hydrogenedentes|c__Hydrogenedentia|o__Hydrogenedentiales|f__Hydrogenedensaceae|g__Hydrogenedensaceae_unclassified	LEfSe	Lsa	2.13933	0.0268462	no
Bra - Lsa - Psa - VT_Bra - VT_Lsa - VT_Psa	d__Bacteria|p__Hydrogenedentes|c__Hydrogenedentia|o__Hydrogenedentiales|f__Hydrogenedensaceae|g__Hydrogenedensaceae_unclassified|s__Hydrogenedensaceae_unclassified	LEfSe	Lsa	2.13933	0.0268462	no
Bra - Lsa - Psa - VT_Bra - VT_Lsa - VT_Psa	d__Bacteria|p__Planctomycetota|c__Planctomycetia|o__Planctomycetales|f__Gemmataceae|g__Zavarzinella	LEfSe	Lsa	2.13161	0.0246232	no
Bra - Lsa - Psa - VT_Bra - VT_Lsa - VT_Psa	d__Bacteria|p__Planctomycetota|c__Planctomycetia|o__Planctomycetales|f__Gemmataceae|g__Zavarzinella|s__uncultured_Zavarzinella_sp.	LEfSe	Lsa	2.13161	0.0246232	no
Bra - Lsa - Psa - VT_Bra - VT_Lsa - VT_Psa	d__Bacteria|p__Firmicutes|c__Bacilli|o__Entomoplasmatales	LEfSe	VT_Lsa	2.12819	0.00474307	no
Bra - Lsa - Psa - VT_Bra - VT_Lsa - VT_Psa	d__Bacteria|p__Firmicutes|c__Bacilli|o__Entomoplasmatales|f__type_III	LEfSe	VT_Lsa	2.12819	0.00474307	no
Bra - Lsa - Psa - VT_Bra - VT_Lsa - VT_Psa	d__Bacteria|p__Firmicutes|c__Bacilli|o__Entomoplasmatales|f__type_III|g__type_III_unclassified	LEfSe	VT_Lsa	2.12819	0.00474307	no
Bra - Lsa - Psa - VT_Bra - VT_Lsa - VT_Psa	d__Bacteria|p__Firmicutes|c__Bacilli|o__Entomoplasmatales|f__type_III|g__type_III_unclassified|s__type_III_unclassified	LEfSe	VT_Lsa	2.12819	0.00474307	no
Bra - Lsa - Psa - VT_Bra - VT_Lsa - VT_Psa	d__Bacteria|p__Patescibacteria|c__Parcubacteria|o__Candidatus_Azambacteria	LEfSe	VT_Lsa	2.11575	0.0210095	no
Bra - Lsa - Psa - VT_Bra - VT_Lsa - VT_Psa	d__Bacteria|p__Patescibacteria|c__Parcubacteria|o__Candidatus_Azambacteria|f__Candidatus_Azambacteria_unclassified	LEfSe	VT_Lsa	2.11575	0.0210095	no
Bra - Lsa - Psa - VT_Bra - VT_Lsa - VT_Psa	d__Bacteria|p__Patescibacteria|c__Parcubacteria|o__Candidatus_Azambacteria|f__Candidatus_Azambacteria_unclassified|g__Candidatus_Azambacteria_unclassified	LEfSe	VT_Lsa	2.11575	0.0210095	no
Bra - Lsa - Psa - VT_Bra - VT_Lsa - VT_Psa	d__Bacteria|p__Patescibacteria|c__Parcubacteria|o__Candidatus_Azambacteria|f__Candidatus_Azambacteria_unclassified|g__Candidatus_Azambacteria_unclassified|s__Candidatus_Azambacteria_unclassified	LEfSe	VT_Lsa	2.11575	0.0210095	no
Bra - Lsa - Psa - VT_Bra - VT_Lsa - VT_Psa	d__Bacteria|p__WS2	LEfSe	Lsa	2.11547	0.0290766	no
Bra - Lsa - Psa - VT_Bra - VT_Lsa - VT_Psa	d__Bacteria|p__WS2|c__WS2_unclassified	LEfSe	Lsa	2.11547	0.0290766	no
Bra - Lsa - Psa - VT_Bra - VT_Lsa - VT_Psa	d__Bacteria|p__WS2|c__WS2_unclassified|o__WS2_unclassified	LEfSe	Lsa	2.11547	0.0290766	no
Bra - Lsa - Psa - VT_Bra - VT_Lsa - VT_Psa	d__Bacteria|p__WS2|c__WS2_unclassified|o__WS2_unclassified|f__WS2_unclassified	LEfSe	Lsa	2.11547	0.0290766	no
Bra - Lsa - Psa - VT_Bra - VT_Lsa - VT_Psa	d__Bacteria|p__WS2|c__WS2_unclassified|o__WS2_unclassified|f__WS2_unclassified|g__WS2_unclassified	LEfSe	Lsa	2.11547	0.0290766	no
Bra - Lsa - Psa - VT_Bra - VT_Lsa - VT_Psa	d__Bacteria|p__WS2|c__WS2_unclassified|o__WS2_unclassified|f__WS2_unclassified|g__WS2_unclassified|s__WS2_unclassified	LEfSe	Lsa	2.11547	0.0290766	no
Bra - Lsa - Psa - VT_Bra - VT_Lsa - VT_Psa	d__Bacteria|p__Proteobacteria|c__Gammaproteobacteria|o__Xanthomonadales|f__Rhodanobacteraceae|g__Rhodanobacter|s__Rhodanobacter_sp.	LEfSe	Psa	2.10865	0.0220391	no
Bra - Lsa - Psa - VT_Bra - VT_Lsa - VT_Psa	d__Bacteria|p__Bacteroidota|c__Bacteroidia|o__Cytophagales|f__Hymenobacteraceae|g__Pontibacter	LEfSe	Lsa	2.10403	0.0133284	no
Bra - Lsa - Psa - VT_Bra - VT_Lsa - VT_Psa	d__Bacteria|p__Actinobacteriota|c__Actinobacteria|o__Micromonosporales|f__Micromonosporaceae|g__Luedemannella	LEfSe	Lsa	2.10403	0.0133284	no
Bra - Lsa - Psa - VT_Bra - VT_Lsa - VT_Psa	d__Bacteria|p__Proteobacteria|c__Gammaproteobacteria|o__Burkholderiales|f__Nitrosomonadaceae|g__Nitrosomonas	LEfSe	Lsa	2.10403	0.0268462	no
Bra - Lsa - Psa - VT_Bra - VT_Lsa - VT_Psa	d__Bacteria|p__Bacteroidota|c__Bacteroidia|o__Cytophagales|f__Spirosomaceae|g__Larkinella	LEfSe	Lsa	2.10403	0.0133284	no
Bra - Lsa - Psa - VT_Bra - VT_Lsa - VT_Psa	d__Bacteria|p__Bacteroidota|c__Bacteroidia|o__Cytophagales|f__Hymenobacteraceae|g__Pontibacter|s__Pontibacter_unclassified	LEfSe	Lsa	2.10403	0.0133284	no
Bra - Lsa - Psa - VT_Bra - VT_Lsa - VT_Psa	d__Bacteria|p__Actinobacteriota|c__Actinobacteria|o__Micromonosporales|f__Micromonosporaceae|g__Luedemannella|s__Luedemannella_unclassified	LEfSe	Lsa	2.10403	0.0133284	no
Bra - Lsa - Psa - VT_Bra - VT_Lsa - VT_Psa	d__Bacteria|p__Proteobacteria|c__Gammaproteobacteria|o__Burkholderiales|f__Nitrosomonadaceae|g__Nitrosomonas|s__Nitrosomonas_unclassified	LEfSe	Lsa	2.10403	0.0268462	no
Bra - Lsa - Psa - VT_Bra - VT_Lsa - VT_Psa	d__Bacteria|p__Bacteroidota|c__Bacteroidia|o__Cytophagales|f__Spirosomaceae|g__Larkinella|s__Larkinella_unclassified	LEfSe	Lsa	2.10403	0.0133284	no
Bra - Lsa - Psa - VT_Bra - VT_Lsa - VT_Psa	d__Bacteria|p__Myxococcota|c__Polyangia|o__Nannocystales|f__Nannocystaceae|g__Pseudenhygromyxa	LEfSe	VT_Lsa	2.10315	0.0158506	no
Bra - Lsa - Psa - VT_Bra - VT_Lsa - VT_Psa	d__Bacteria|p__Myxococcota|c__Polyangia|o__Nannocystales|f__Nannocystaceae|g__Pseudenhygromyxa|s__Pseudenhygromyxa_unclassified	LEfSe	VT_Lsa	2.10315	0.0158506	no
Bra - Lsa - Psa - VT_Bra - VT_Lsa - VT_Psa	d__Bacteria|p__Proteobacteria|c__Alphaproteobacteria|o__Rhizobiales|f__Rhizobiales_Incertae_Sedis|g__Rhizobiales_Incertae_Sedis_unclassified	LEfSe	Lsa	2.1015	0.0265032	no
Bra - Lsa - Psa - VT_Bra - VT_Lsa - VT_Psa	d__Bacteria|p__Proteobacteria|c__Alphaproteobacteria|o__Rhizobiales|f__Rhizobiales_Incertae_Sedis|g__Rhizobiales_Incertae_Sedis_unclassified|s__Rhizobiales_Incertae_Sedis_unclassified	LEfSe	Lsa	2.1015	0.0265032	no
Bra - Lsa - Psa - VT_Bra - VT_Lsa - VT_Psa	d__Bacteria|p__Proteobacteria|c__Gammaproteobacteria|o__Pseudomonadales|f__Pseudomonadaceae|g__Pseudomonas|s__Pseudomonas_unclassified	LEfSe	VT_Lsa	2.09559	0.0262386	no
Bra - Lsa - Psa - VT_Bra - VT_Lsa - VT_Psa	d__Bacteria|p__Verrucomicrobiota|c__Omnitrophia|o__Omnitrophales|f__Omnitrophaceae	LEfSe	VT_Lsa	2.0922	0.0169257	no
Bra - Lsa - Psa - VT_Bra - VT_Lsa - VT_Psa	d__Bacteria|p__Verrucomicrobiota|c__Omnitrophia|o__Omnitrophales|f__Omnitrophaceae|g__Candidatus_Omnitrophus	LEfSe	VT_Lsa	2.0922	0.0169257	no
Bra - Lsa - Psa - VT_Bra - VT_Lsa - VT_Psa	d__Bacteria|p__Verrucomicrobiota|c__Omnitrophia|o__Omnitrophales|f__Omnitrophaceae|g__Candidatus_Omnitrophus|s__Candidatus_Omnitrophus_unclassified	LEfSe	VT_Lsa	2.0922	0.0169257	no
Bra - Lsa - Psa - VT_Bra - VT_Lsa - VT_Psa	d__Bacteria|p__Proteobacteria|c__Alphaproteobacteria|o__Rhodobacterales|f__Rhodobacteraceae|g__Rhodobacter|s__uncultured_Rhodobacter_sp.	LEfSe	Lsa	2.08695	0.011476	no
Bra - Lsa - Psa - VT_Bra - VT_Lsa - VT_Psa	d__Bacteria|p__Patescibacteria|c__Parcubacteria|o__Candidatus_Moranbacteria	LEfSe	Lsa	2.07676	0.0199966	no
Bra - Lsa - Psa - VT_Bra - VT_Lsa - VT_Psa	d__Bacteria|p__Patescibacteria|c__Parcubacteria|o__Candidatus_Moranbacteria|f__Candidatus_Moranbacteria_unclassified	LEfSe	Lsa	2.07676	0.0199966	no
Bra - Lsa - Psa - VT_Bra - VT_Lsa - VT_Psa	d__Bacteria|p__Patescibacteria|c__Parcubacteria|o__Candidatus_Moranbacteria|f__Candidatus_Moranbacteria_unclassified|g__Candidatus_Moranbacteria_unclassified	LEfSe	Lsa	2.07676	0.0199966	no
Bra - Lsa - Psa - VT_Bra - VT_Lsa - VT_Psa	d__Bacteria|p__Patescibacteria|c__Parcubacteria|o__Candidatus_Moranbacteria|f__Candidatus_Moranbacteria_unclassified|g__Candidatus_Moranbacteria_unclassified|s__Candidatus_Moranbacteria_unclassified	LEfSe	Lsa	2.07676	0.0199966	no
Bra - Lsa - Psa - VT_Bra - VT_Lsa - VT_Psa	d__Bacteria|p__Patescibacteria|c__Berkelbacteria	LEfSe	Lsa	2.0599	0.0210095	no
Bra - Lsa - Psa - VT_Bra - VT_Lsa - VT_Psa	d__Bacteria|p__Patescibacteria|c__Berkelbacteria|o__Berkelbacteria_unclassified	LEfSe	Lsa	2.0599	0.0210095	no
Bra - Lsa - Psa - VT_Bra - VT_Lsa - VT_Psa	d__Bacteria|p__Patescibacteria|c__Berkelbacteria|o__Berkelbacteria_unclassified|f__Berkelbacteria_unclassified	LEfSe	Lsa	2.0599	0.0210095	no
Bra - Lsa - Psa - VT_Bra - VT_Lsa - VT_Psa	d__Bacteria|p__Patescibacteria|c__Berkelbacteria|o__Berkelbacteria_unclassified|f__Berkelbacteria_unclassified|g__Berkelbacteria_unclassified	LEfSe	Lsa	2.0599	0.0210095	no
Bra - Lsa - Psa - VT_Bra - VT_Lsa - VT_Psa	d__Bacteria|p__Patescibacteria|c__Berkelbacteria|o__Berkelbacteria_unclassified|f__Berkelbacteria_unclassified|g__Berkelbacteria_unclassified|s__Berkelbacteria_unclassified	LEfSe	Lsa	2.0599	0.0210095	no
Bra - Lsa - Psa - VT_Bra - VT_Lsa - VT_Psa	d__Bacteria|p__Bacteroidota|c__Bacteroidia|o__Chitinophagales|f__Chitinophagales_unclassified	LEfSe	VT_Lsa	2.05867	0.0249558	no
Bra - Lsa - Psa - VT_Bra - VT_Lsa - VT_Psa	d__Bacteria|p__Bacteroidota|c__Bacteroidia|o__Chitinophagales|f__Chitinophagales_unclassified|g__Chitinophagales_unclassified	LEfSe	VT_Lsa	2.05867	0.0249558	no
Bra - Lsa - Psa - VT_Bra - VT_Lsa - VT_Psa	d__Bacteria|p__Bacteroidota|c__Bacteroidia|o__Chitinophagales|f__Chitinophagales_unclassified|g__Chitinophagales_unclassified|s__Chitinophagales_unclassified	LEfSe	VT_Lsa	2.05867	0.0249558	no
Bra - Lsa - Psa - VT_Bra - VT_Lsa - VT_Psa	d__Bacteria|p__Proteobacteria|c__Alphaproteobacteria|o__Micavibrionales	LEfSe	VT_Lsa	2.05863	0.0361731	no
Bra - Lsa - Psa - VT_Bra - VT_Lsa - VT_Psa	d__Bacteria|p__Proteobacteria|c__Alphaproteobacteria|o__Micavibrionales|f__Micavibrionales_unclassified	LEfSe	VT_Lsa	2.05863	0.0377467	no
Bra - Lsa - Psa - VT_Bra - VT_Lsa - VT_Psa	d__Bacteria|p__Proteobacteria|c__Alphaproteobacteria|o__Micavibrionales|f__Micavibrionales_unclassified|g__Micavibrionales_unclassified	LEfSe	VT_Lsa	2.05863	0.0377467	no
Bra - Lsa - Psa - VT_Bra - VT_Lsa - VT_Psa	d__Bacteria|p__Proteobacteria|c__Alphaproteobacteria|o__Micavibrionales|f__Micavibrionales_unclassified|g__Micavibrionales_unclassified|s__Micavibrionales_unclassified	LEfSe	VT_Lsa	2.05863	0.0377467	no
Bra - Lsa - Psa - VT_Bra - VT_Lsa - VT_Psa	d__Bacteria|p__Proteobacteria|c__Alphaproteobacteria|o__Rhizobiales|f__Rhizobiaceae|g__Shinella|s__Shinella_unclassified	LEfSe	VT_Lsa	2.05099	0.0262386	no
Bra - Lsa - Psa - VT_Bra - VT_Lsa - VT_Psa	d__Bacteria|p__Actinobacteriota|c__Actinobacteria|o__Micrococcales|f__Intrasporangiaceae|g__Ornithinimicrobium	LEfSe	Lsa	2.04585	0.0262386	no
Bra - Lsa - Psa - VT_Bra - VT_Lsa - VT_Psa	d__Bacteria|p__Actinobacteriota|c__Actinobacteria|o__Micrococcales|f__Intrasporangiaceae|g__Ornithinimicrobium|s__Ornithinimicrobium_unclassified	LEfSe	Lsa	2.04585	0.0262386	no
Bra - Lsa - Psa - VT_Bra - VT_Lsa - VT_Psa	d__Bacteria|p__Proteobacteria|c__Gammaproteobacteria|o__Nevskiales	LEfSe	Lsa	2.04215	0.0113613	no
Bra - Lsa - Psa - VT_Bra - VT_Lsa - VT_Psa	d__Bacteria|p__Proteobacteria|c__Gammaproteobacteria|o__Nevskiales|f__Sinobacteraceae	LEfSe	Lsa	2.04215	0.0113613	no
Bra - Lsa - Psa - VT_Bra - VT_Lsa - VT_Psa	d__Bacteria|p__Proteobacteria|c__Gammaproteobacteria|o__Nevskiales|f__Sinobacteraceae|g__Steroidobacter	LEfSe	Lsa	2.04215	0.011476	no
Bra - Lsa - Psa - VT_Bra - VT_Lsa - VT_Psa	d__Bacteria|p__Proteobacteria|c__Gammaproteobacteria|o__Nevskiales|f__Sinobacteraceae|g__Steroidobacter|s__uncultured_Steroidobacter_sp.	LEfSe	Lsa	2.04215	0.011476	no
Bra - Lsa - Psa - VT_Bra - VT_Lsa - VT_Psa	d__Bacteria|p__Firmicutes|c__Bacilli|o__Bacillales|f__Planococcaceae|g__Solibacillus	LEfSe	Lsa	2.03875	0.0112474	no
Bra - Lsa - Psa - VT_Bra - VT_Lsa - VT_Psa	d__Bacteria|p__Firmicutes|c__Bacilli|o__Bacillales|f__Planococcaceae|g__Solibacillus|s__Solibacillus_unclassified	LEfSe	Lsa	2.03875	0.0112474	no
Bra - Lsa - Psa - VT_Bra - VT_Lsa - VT_Psa	d__Bacteria|p__Gemmatimonadota|c__BD2-11_terrestrial_group	LEfSe	Lsa	2.03497	0.0459617	no
Bra - Lsa - Psa - VT_Bra - VT_Lsa - VT_Psa	d__Bacteria|p__Gemmatimonadota|c__BD2-11_terrestrial_group|o__BD2-11_terrestrial_group_unclassified	LEfSe	Lsa	2.03497	0.0459617	no
Bra - Lsa - Psa - VT_Bra - VT_Lsa - VT_Psa	d__Bacteria|p__Gemmatimonadota|c__BD2-11_terrestrial_group|o__BD2-11_terrestrial_group_unclassified|f__BD2-11_terrestrial_group_unclassified	LEfSe	Lsa	2.03497	0.0459617	no
Bra - Lsa - Psa - VT_Bra - VT_Lsa - VT_Psa	d__Bacteria|p__Gemmatimonadota|c__BD2-11_terrestrial_group|o__BD2-11_terrestrial_group_unclassified|f__BD2-11_terrestrial_group_unclassified|g__BD2-11_terrestrial_group_unclassified	LEfSe	Lsa	2.03497	0.0459617	no
Bra - Lsa - Psa - VT_Bra - VT_Lsa - VT_Psa	d__Bacteria|p__Gemmatimonadota|c__BD2-11_terrestrial_group|o__BD2-11_terrestrial_group_unclassified|f__BD2-11_terrestrial_group_unclassified|g__BD2-11_terrestrial_group_unclassified|s__BD2-11_terrestrial_group_unclassified	LEfSe	Lsa	2.03497	0.0459617	no
Bra - Lsa - Psa - VT_Bra - VT_Lsa - VT_Psa	d__Bacteria|p__Proteobacteria|c__Alphaproteobacteria|o__Rhodobacterales|f__Rhodobacteraceae|g__Rubellimicrobium|s__Rubellimicrobium_aerolatum	LEfSe	VT_Lsa	2.03247	0.00482615	no
Bra - Lsa - Psa - VT_Bra - VT_Lsa - VT_Psa	d__Bacteria|p__Latescibacterota|c__Latescibacteria	LEfSe	Lsa	2.02318	0.0133284	no
Bra - Lsa - Psa - VT_Bra - VT_Lsa - VT_Psa	d__Bacteria|p__Latescibacterota|c__Latescibacteria|o__Latescibacterales	LEfSe	Lsa	2.02318	0.0133284	no
Bra - Lsa - Psa - VT_Bra - VT_Lsa - VT_Psa	d__Bacteria|p__Latescibacterota|c__Latescibacteria|o__Latescibacterales|f__Latescibacteraceae	LEfSe	Lsa	2.02318	0.0133284	no
Bra - Lsa - Psa - VT_Bra - VT_Lsa - VT_Psa	d__Bacteria|p__Bacteroidota|c__Bacteroidia|o__Flavobacteriales|f__NS9_marine_group	LEfSe	Lsa	2.02318	0.0158506	no
Bra - Lsa - Psa - VT_Bra - VT_Lsa - VT_Psa	d__Bacteria|p__Latescibacterota|c__Latescibacteria|o__Latescibacterales|f__Latescibacteraceae|g__Latescibacteraceae_unclassified	LEfSe	Lsa	2.02318	0.0133284	no
Bra - Lsa - Psa - VT_Bra - VT_Lsa - VT_Psa	d__Bacteria|p__Bacteroidota|c__Bacteroidia|o__Flavobacteriales|f__NS9_marine_group|g__NS9_marine_group_unclassified	LEfSe	Lsa	2.02318	0.0158506	no
Bra - Lsa - Psa - VT_Bra - VT_Lsa - VT_Psa	d__Bacteria|p__Latescibacterota|c__Latescibacteria|o__Latescibacterales|f__Latescibacteraceae|g__Latescibacteraceae_unclassified|s__Latescibacteraceae_unclassified	LEfSe	Lsa	2.02318	0.0133284	no
Bra - Lsa - Psa - VT_Bra - VT_Lsa - VT_Psa	d__Bacteria|p__Bacteroidota|c__Bacteroidia|o__Flavobacteriales|f__NS9_marine_group|g__NS9_marine_group_unclassified|s__NS9_marine_group_unclassified	LEfSe	Lsa	2.02318	0.0158506	no
Bra - Lsa - Psa - VT_Bra - VT_Lsa - VT_Psa	d__Bacteria|p__Gemmatimonadota|c__AKAU4049	LEfSe	Lsa	2.02244	0.0133284	no
Bra - Lsa - Psa - VT_Bra - VT_Lsa - VT_Psa	d__Bacteria|p__Gemmatimonadota|c__AKAU4049|o__AKAU4049_unclassified	LEfSe	Lsa	2.02244	0.0133284	no
Bra - Lsa - Psa - VT_Bra - VT_Lsa - VT_Psa	d__Bacteria|p__Gemmatimonadota|c__AKAU4049|o__AKAU4049_unclassified|f__AKAU4049_unclassified	LEfSe	Lsa	2.02244	0.0133284	no
Bra - Lsa - Psa - VT_Bra - VT_Lsa - VT_Psa	d__Bacteria|p__Gemmatimonadota|c__AKAU4049|o__AKAU4049_unclassified|f__AKAU4049_unclassified|g__AKAU4049_unclassified	LEfSe	Lsa	2.02244	0.0133284	no
Bra - Lsa - Psa - VT_Bra - VT_Lsa - VT_Psa	d__Bacteria|p__Gemmatimonadota|c__AKAU4049|o__AKAU4049_unclassified|f__AKAU4049_unclassified|g__AKAU4049_unclassified|s__AKAU4049_unclassified	LEfSe	Lsa	2.02244	0.0133284	no
Bra - Lsa - Psa - VT_Bra - VT_Lsa - VT_Psa	d__Bacteria|p__Proteobacteria|c__Alphaproteobacteria|o__Rhizobiales|f__Phyllobacteriaceae|g__Mesorhizobium|s__Mesorhizobium_sp._PE3_KH6	LEfSe	Lsa	2.02188	0.026623	no
Bra - Lsa - Psa - VT_Bra - VT_Lsa - VT_Psa	d__Bacteria|p__Proteobacteria|c__Alphaproteobacteria|o__Azospirillales|f__Azospirillales_unclassified	LEfSe	Lsa	2.02188	0.0180571	no
Bra - Lsa - Psa - VT_Bra - VT_Lsa - VT_Psa	d__Bacteria|p__Proteobacteria|c__Alphaproteobacteria|o__Azospirillales|f__Azospirillales_unclassified|g__Azospirillales_unclassified	LEfSe	Lsa	2.02188	0.0180571	no
Bra - Lsa - Psa - VT_Bra - VT_Lsa - VT_Psa	d__Bacteria|p__Proteobacteria|c__Alphaproteobacteria|o__Azospirillales|f__Azospirillales_unclassified|g__Azospirillales_unclassified|s__Azospirillales_unclassified	LEfSe	Lsa	2.02188	0.0180571	no
Bra - Lsa - Psa - VT_Bra - VT_Lsa - VT_Psa	d__Bacteria|p__Proteobacteria|c__Gammaproteobacteria|o__Xanthomonadales|f__Xanthomonadaceae|g__Pseudoxanthomonas|s__Pseudoxanthomonas_unclassified	LEfSe	Lsa	2.01651	0.011476	no
Bra - Lsa - Psa - VT_Bra - VT_Lsa - VT_Psa	d__Bacteria|p__NB1-j	LEfSe	Lsa	2.01462	0.0436938	no
Bra - Lsa - Psa - VT_Bra - VT_Lsa - VT_Psa	d__Bacteria|p__NB1-j|c__NB1-j_unclassified	LEfSe	Lsa	2.01462	0.0436938	no
Bra - Lsa - Psa - VT_Bra - VT_Lsa - VT_Psa	d__Bacteria|p__NB1-j|c__NB1-j_unclassified|o__NB1-j_unclassified	LEfSe	Lsa	2.01462	0.0436938	no
Bra - Lsa - Psa - VT_Bra - VT_Lsa - VT_Psa	d__Bacteria|p__NB1-j|c__NB1-j_unclassified|o__NB1-j_unclassified|f__NB1-j_unclassified	LEfSe	Lsa	2.01462	0.0436938	no
Bra - Lsa - Psa - VT_Bra - VT_Lsa - VT_Psa	d__Bacteria|p__NB1-j|c__NB1-j_unclassified|o__NB1-j_unclassified|f__NB1-j_unclassified|g__NB1-j_unclassified	LEfSe	Lsa	2.01462	0.0436938	no
Bra - Lsa - Psa - VT_Bra - VT_Lsa - VT_Psa	d__Bacteria|p__NB1-j|c__NB1-j_unclassified|o__NB1-j_unclassified|f__NB1-j_unclassified|g__NB1-j_unclassified|s__NB1-j_unclassified	LEfSe	Lsa	2.01462	0.0436938	no
Bra - Lsa - Psa - VT_Bra - VT_Lsa - VT_Psa	d__Bacteria|p__Proteobacteria|c__Alphaproteobacteria|o__Rhizobiales|f__Phyllobacteriaceae|g__Phyllobacteriaceae_unclassified	LEfSe	Lsa	2.00539	0.0190777	no
Bra - Lsa - Psa - VT_Bra - VT_Lsa - VT_Psa	d__Bacteria|p__Proteobacteria|c__Alphaproteobacteria|o__Sphingomonadales|f__Sphingomonadaceae|g__Novosphingobium|s__Novosphingobium_aromaticivorans	LEfSe	Lsa	2.00539	0.0133284	no
Bra - Lsa - Psa - VT_Bra - VT_Lsa - VT_Psa	d__Bacteria|p__Proteobacteria|c__Alphaproteobacteria|o__Rhizobiales|f__Phyllobacteriaceae|g__Phyllobacteriaceae_unclassified|s__Phyllobacteriaceae_unclassified	LEfSe	Lsa	2.00539	0.0190777	no
Bra - Lsa - Psa - VT_Bra - VT_Lsa - VT_Psa	d__Bacteria|p__Chloroflexi|c__Anaerolineae|o__SBR1031|f__SBR1031_unclassified	LEfSe	Lsa	2.00498	0.011476	no
Bra - Lsa - Psa - VT_Bra - VT_Lsa - VT_Psa	d__Bacteria|p__Chloroflexi|c__Anaerolineae|o__SBR1031|f__SBR1031_unclassified|g__SBR1031_unclassified	LEfSe	Lsa	2.00498	0.011476	no
Bra - Lsa - Psa - VT_Bra - VT_Lsa - VT_Psa	d__Bacteria|p__Chloroflexi|c__Anaerolineae|o__SBR1031|f__SBR1031_unclassified|g__SBR1031_unclassified|s__SBR1031_unclassified	LEfSe	Lsa	2.00498	0.011476	no
Bra - Lsa - Psa - VT_Bra - VT_Lsa - VT_Psa	d__Bacteria|p__Chloroflexi|c__Caldilineae	LEfSe	Lsa	2.00367	0.0384596	no
Bra - Lsa - Psa - VT_Bra - VT_Lsa - VT_Psa	d__Bacteria|p__Chloroflexi|c__Caldilineae|o__Caldilineales	LEfSe	Lsa	2.00367	0.0384596	no
Bra - Lsa - Psa - VT_Bra - VT_Lsa - VT_Psa	d__Bacteria|p__Chloroflexi|c__Caldilineae|o__Caldilineales|f__Caldilineaceae	LEfSe	Lsa	2.00367	0.0384596	no
Bra - Lsa - Psa - VT_Bra - VT_Lsa - VT_Psa	d__Bacteria|p__Chloroflexi|c__Caldilineae|o__Caldilineales|f__Caldilineaceae|g__Caldilineaceae_unclassified	LEfSe	Lsa	2.00367	0.0384596	no
Bra - Lsa - Psa - VT_Bra - VT_Lsa - VT_Psa	d__Bacteria|p__Chloroflexi|c__Caldilineae|o__Caldilineales|f__Caldilineaceae|g__Caldilineaceae_unclassified|s__Caldilineaceae_unclassified	LEfSe	Lsa	2.00367	0.0384596	no
Bra - Lsa - Psa - VT_Bra - VT_Lsa - VT_Psa	d__Bacteria|p__Bacteroidota|c__Bacteroidia|o__Chitinophagales|f__Chitinophagaceae|g__Ferruginibacter	LEfSe	Lsa	2.00051	0.0252146	no
Bra - Lsa - Psa - VT_Bra - VT_Lsa - VT_Psa	d__Bacteria|p__Bacteroidota|c__Bacteroidia|o__Chitinophagales|f__Chitinophagaceae|g__Ferruginibacter|s__Ferruginibacter_unclassified	LEfSe	Lsa	2.00051	0.0252146	no
Bra - Lsa - Psa - VT_Bra - VT_Lsa - VT_Psa	d__Bacteria|p__Proteobacteria|c__Alphaproteobacteria|o__Sphingomonadales|f__Sphingomonadaceae|g__Sphingomonas|s__Sphingomonas_astaxanthinifaciens	LEfSe	Lsa	1.99984	0.0167692	no
Bra - Lsa - Psa - VT_Bra - VT_Lsa - VT_Psa	d__Bacteria|p__Planctomycetota|c__Planctomycetes|o__Planctomycetales|f__Gimesiaceae	LEfSe	Lsa	1.98941	0.0343893	no
Bra - Lsa - Psa - VT_Bra - VT_Lsa - VT_Psa	d__Bacteria|p__Acidobacteriota|c__Blastocatellia|o__Blastocatellales|f__Blastocatellaceae|g__OLB17	LEfSe	Lsa	1.98941	0.0133284	no
Bra - Lsa - Psa - VT_Bra - VT_Lsa - VT_Psa	d__Bacteria|p__Planctomycetota|c__Planctomycetes|o__Planctomycetales|f__Gimesiaceae|g__Gimesiaceae_unclassified	LEfSe	Lsa	1.98941	0.0343893	no
Bra - Lsa - Psa - VT_Bra - VT_Lsa - VT_Psa	d__Bacteria|p__Acidobacteriota|c__Blastocatellia|o__Blastocatellales|f__Blastocatellaceae|g__OLB17|s__OLB17_unclassified	LEfSe	Lsa	1.98941	0.0133284	no
Bra - Lsa - Psa - VT_Bra - VT_Lsa - VT_Psa	d__Bacteria|p__Planctomycetota|c__Planctomycetes|o__Planctomycetales|f__Gimesiaceae|g__Gimesiaceae_unclassified|s__Gimesiaceae_unclassified	LEfSe	Lsa	1.98941	0.0343893	no
Bra - Lsa - Psa - VT_Bra - VT_Lsa - VT_Psa	d__Bacteria|p__Bacteroidota|c__Cytophagia|o__Cytophagales|f__Cytophagaceae	LEfSe	Lsa	1.98687	0.0222547	no
Bra - Lsa - Psa - VT_Bra - VT_Lsa - VT_Psa	d__Bacteria|p__Bacteroidota|c__Cytophagia|o__Cytophagales|f__Cytophagaceae|g__Ohtaekwangia	LEfSe	Lsa	1.98687	0.0222547	no
Bra - Lsa - Psa - VT_Bra - VT_Lsa - VT_Psa	d__Bacteria|p__Proteobacteria|c__Gammaproteobacteria|o__Xanthomonadales|f__Xanthomonadaceae|g__Pseudoxanthomonas|s__Pseudoxanthomonas_sp.	LEfSe	Lsa	1.98687	0.0133284	no
Bra - Lsa - Psa - VT_Bra - VT_Lsa - VT_Psa	d__Bacteria|p__Bacteroidota|c__Cytophagia|o__Cytophagales|f__Cytophagaceae|g__Ohtaekwangia|s__uncultured_Ohtaekwangia_sp.	LEfSe	Lsa	1.98687	0.0222547	no
Bra - Lsa - Psa - VT_Bra - VT_Lsa - VT_Psa	d__Bacteria|p__Proteobacteria|c__Alphaproteobacteria|o__Defluviicoccales	LEfSe	Lsa	1.9809	0.0129478	no
Bra - Lsa - Psa - VT_Bra - VT_Lsa - VT_Psa	d__Bacteria|p__Proteobacteria|c__Alphaproteobacteria|o__Rhizobiales|f__Methylocystaceae	LEfSe	Lsa	1.97975	0.0268462	no
Bra - Lsa - Psa - VT_Bra - VT_Lsa - VT_Psa	d__Bacteria|p__Proteobacteria|c__Alphaproteobacteria|o__Rhizobiales|f__Methylocystaceae|g__Methylocystaceae_unclassified	LEfSe	Lsa	1.97975	0.0133284	no
Bra - Lsa - Psa - VT_Bra - VT_Lsa - VT_Psa	d__Bacteria|p__Proteobacteria|c__Gammaproteobacteria|o__Xanthomonadales|f__Rhodanobacteraceae|g__Tahibacter	LEfSe	Lsa	1.97975	0.048385	no
Bra - Lsa - Psa - VT_Bra - VT_Lsa - VT_Psa	d__Bacteria|p__Proteobacteria|c__Alphaproteobacteria|o__Rhizobiales|f__Methylocystaceae|g__Methylocystaceae_unclassified|s__Methylocystaceae_unclassified	LEfSe	Lsa	1.97975	0.0133284	no
Bra - Lsa - Psa - VT_Bra - VT_Lsa - VT_Psa	d__Bacteria|p__Firmicutes|c__Clostridia|o__Oscillospirales|f__Hungateiclostridiaceae	LEfSe	Lsa	1.96736	0.0227557	no
Bra - Lsa - Psa - VT_Bra - VT_Lsa - VT_Psa	d__Bacteria|p__Firmicutes|c__Clostridia|o__Oscillospirales|f__Hungateiclostridiaceae|g__Fastidiosipila	LEfSe	Lsa	1.96736	0.0349154	no
Bra - Lsa - Psa - VT_Bra - VT_Lsa - VT_Psa	d__Bacteria|p__Firmicutes|c__Clostridia|o__Oscillospirales|f__Hungateiclostridiaceae|g__Fastidiosipila|s__Fastidiosipila_unclassified	LEfSe	Lsa	1.96736	0.0349154	no
Bra - Lsa - Psa - VT_Bra - VT_Lsa - VT_Psa	d__Bacteria|p__Proteobacteria|c__Alphaproteobacteria|o__Rhizobiales|f__Hyphomicrobiaceae|g__Devosia|s__Devosia_confluentis	LEfSe	Lsa	1.96395	0.011476	no
Bra - Lsa - Psa - VT_Bra - VT_Lsa - VT_Psa	d__Bacteria|p__Firmicutes|c__Bacilli|o__Bacillales|f__Bacillaceae|g__Bacillus|s__Bacillus_unclassified	LEfSe	Lsa	1.95542	0.0113613	no
Bra - Lsa - Psa - VT_Bra - VT_Lsa - VT_Psa	d__Bacteria|p__Bacteroidota|c__Bacteroidia|o__Chitinophagales|f__Chitinophagaceae|g__Flavihumibacter	LEfSe	Lsa	1.95453	0.0262386	no
Bra - Lsa - Psa - VT_Bra - VT_Lsa - VT_Psa	d__Bacteria|p__Bacteroidota|c__Bacteroidia|o__Chitinophagales|f__Chitinophagaceae|g__Flavihumibacter|s__Flavihumibacter_unclassified	LEfSe	Lsa	1.95453	0.0262386	no
Bra - Lsa - Psa - VT_Bra - VT_Lsa - VT_Psa	d__Bacteria|p__Proteobacteria|c__Alphaproteobacteria|o__Caulobacterales|f__Caulobacteraceae|g__Brevundimonas|s__Brevundimonas_sp._mixed_culture_JK-Clone-05	LEfSe	Lsa	1.93279	0.0133284	no
Bra - Lsa - Psa - VT_Bra - VT_Lsa - VT_Psa	d__Bacteria|p__Proteobacteria|c__Alphaproteobacteria|o__Rhizobiales|f__KF-JG30-B3	LEfSe	Lsa	1.926	0.0366532	no
Bra - Lsa - Psa - VT_Bra - VT_Lsa - VT_Psa	d__Bacteria|p__Proteobacteria|c__Alphaproteobacteria|o__Rhizobiales|f__KF-JG30-B3|g__KF-JG30-B3_unclassified	LEfSe	Lsa	1.926	0.0366532	no
Bra - Lsa - Psa - VT_Bra - VT_Lsa - VT_Psa	d__Bacteria|p__Proteobacteria|c__Gammaproteobacteria|o__Xanthomonadales|f__Xanthomonadaceae|g__Lysobacter|s__Lysobacter_yangpyeongensis	LEfSe	Lsa	1.926	0.0268462	no
Bra - Lsa - Psa - VT_Bra - VT_Lsa - VT_Psa	d__Bacteria|p__Proteobacteria|c__Alphaproteobacteria|o__Rhizobiales|f__KF-JG30-B3|g__KF-JG30-B3_unclassified|s__KF-JG30-B3_unclassified	LEfSe	Lsa	1.926	0.0366532	no
Bra - Lsa - Psa - VT_Bra - VT_Lsa - VT_Psa	d__Bacteria|p__Actinobacteriota|c__Rubrobacteria|o__Rubrobacteria_unclassified	LEfSe	Lsa	1.92492	0.028582	no
Bra - Lsa - Psa - VT_Bra - VT_Lsa - VT_Psa	d__Bacteria|p__Actinobacteriota|c__Rubrobacteria|o__Rubrobacteria_unclassified|f__Rubrobacteria_unclassified	LEfSe	Lsa	1.92492	0.028582	no
Bra - Lsa - Psa - VT_Bra - VT_Lsa - VT_Psa	d__Bacteria|p__Actinobacteriota|c__Rubrobacteria|o__Rubrobacteria_unclassified|f__Rubrobacteria_unclassified|g__Rubrobacteria_unclassified	LEfSe	Lsa	1.92492	0.028582	no
Bra - Lsa - Psa - VT_Bra - VT_Lsa - VT_Psa	d__Bacteria|p__Actinobacteriota|c__Rubrobacteria|o__Rubrobacteria_unclassified|f__Rubrobacteria_unclassified|g__Rubrobacteria_unclassified|s__Rubrobacteria_unclassified	LEfSe	Lsa	1.92492	0.028582	no
Bra - Lsa - Psa - VT_Bra - VT_Lsa - VT_Psa	d__Bacteria|p__Proteobacteria|c__Gammaproteobacteria|o__Enterobacterales|f__Alteromonadaceae|g__Rheinheimera	LEfSe	Lsa	1.9158	0.0156757	no
Bra - Lsa - Psa - VT_Bra - VT_Lsa - VT_Psa	d__Bacteria|p__Proteobacteria|c__Gammaproteobacteria|o__Enterobacterales|f__Alteromonadaceae|g__Rheinheimera|s__Rheinheimera_unclassified	LEfSe	Lsa	1.9158	0.0156757	no
Bra - Lsa - Psa - VT_Bra - VT_Lsa - VT_Psa	d__Bacteria|p__Chloroflexi|c__Anaerolineae|o__RBG-13-54-9	LEfSe	Lsa	1.90144	0.0268462	no
Bra - Lsa - Psa - VT_Bra - VT_Lsa - VT_Psa	d__Bacteria|p__Chloroflexi|c__Anaerolineae|o__RBG-13-54-9|f__RBG-13-54-9_unclassified	LEfSe	Lsa	1.90144	0.0268462	no
Bra - Lsa - Psa - VT_Bra - VT_Lsa - VT_Psa	d__Bacteria|p__Chloroflexi|c__Anaerolineae|o__RBG-13-54-9|f__RBG-13-54-9_unclassified|g__RBG-13-54-9_unclassified	LEfSe	Lsa	1.90144	0.0268462	no
Bra - Lsa - Psa - VT_Bra - VT_Lsa - VT_Psa	d__Bacteria|p__Chloroflexi|c__Anaerolineae|o__RBG-13-54-9|f__RBG-13-54-9_unclassified|g__RBG-13-54-9_unclassified|s__RBG-13-54-9_unclassified	LEfSe	Lsa	1.90144	0.0268462	no
Bra - Lsa - Psa - VT_Bra - VT_Lsa - VT_Psa	d__Bacteria|p__Firmicutes|c__Clostridia|o__Peptostreptococcales-Tissierellales|f__Peptostreptococcaceae|g__Terrisporobacter	LEfSe	Lsa	1.89471	0.0133284	no
Bra - Lsa - Psa - VT_Bra - VT_Lsa - VT_Psa	d__Bacteria|p__Firmicutes|c__Clostridia|o__Peptostreptococcales-Tissierellales|f__Peptostreptococcaceae|g__Terrisporobacter|s__Terrisporobacter_unclassified	LEfSe	Lsa	1.89471	0.0133284	no
Bra - Lsa - Psa - VT_Bra - VT_Lsa - VT_Psa	d__Bacteria|p__Chloroflexi|c__Anaerolineae|o__Anaerolineae_unclassified	LEfSe	Lsa	1.89256	0.0188758	no
Bra - Lsa - Psa - VT_Bra - VT_Lsa - VT_Psa	d__Bacteria|p__Chloroflexi|c__Anaerolineae|o__Anaerolineae_unclassified|f__Anaerolineae_unclassified	LEfSe	Lsa	1.89256	0.0188758	no
Bra - Lsa - Psa - VT_Bra - VT_Lsa - VT_Psa	d__Bacteria|p__Chloroflexi|c__Anaerolineae|o__Anaerolineae_unclassified|f__Anaerolineae_unclassified|g__Anaerolineae_unclassified	LEfSe	Lsa	1.89256	0.0188758	no
Bra - Lsa - Psa - VT_Bra - VT_Lsa - VT_Psa	d__Bacteria|p__Chloroflexi|c__Anaerolineae|o__Anaerolineae_unclassified|f__Anaerolineae_unclassified|g__Anaerolineae_unclassified|s__Anaerolineae_unclassified	LEfSe	Lsa	1.89256	0.0188758	no
Bra - Lsa - Psa - VT_Bra - VT_Lsa - VT_Psa	d__Bacteria|p__Methylomirabilota|c__Methylomirabilia|o__Rokubacteriales|f__WX65	LEfSe	Lsa	1.88385	0.0133284	no
Bra - Lsa - Psa - VT_Bra - VT_Lsa - VT_Psa	d__Bacteria|p__Methylomirabilota|c__Methylomirabilia|o__Rokubacteriales|f__WX65|g__WX65_unclassified	LEfSe	Lsa	1.88385	0.0133284	no
Bra - Lsa - Psa - VT_Bra - VT_Lsa - VT_Psa	d__Bacteria|p__Methylomirabilota|c__Methylomirabilia|o__Rokubacteriales|f__WX65|g__WX65_unclassified|s__WX65_unclassified	LEfSe	Lsa	1.88385	0.0133284	no
Bra - Lsa - Psa - VT_Bra - VT_Lsa - VT_Psa	d__Bacteria|p__Proteobacteria|c__Gammaproteobacteria|o__Xanthomonadales|f__Xanthomonadaceae|g__Lysobacter|s__Lysobacter_sp._MS6Y-8-7	LEfSe	Lsa	1.88385	0.0133284	no
Bra - Lsa - Psa - VT_Bra - VT_Lsa - VT_Psa	d__Bacteria|p__Planctomycetota|c__Phycisphaerae|o__Phycisphaerales|f__Phycisphaeraceae|g__AKYG587	LEfSe	Lsa	1.88352	0.025119	no
Bra - Lsa - Psa - VT_Bra - VT_Lsa - VT_Psa	d__Bacteria|p__Planctomycetota|c__Phycisphaerae|o__Phycisphaerales|f__Phycisphaeraceae|g__AKYG587|s__AKYG587_unclassified	LEfSe	Lsa	1.88352	0.025119	no
Bra - Lsa - Psa - VT_Bra - VT_Lsa - VT_Psa	d__Bacteria|p__Firmicutes|c__Bacilli|o__Lactobacillales|f__Lactobacillaceae|g__Fructilactobacillus	LEfSe	Lsa	1.88252	0.0430873	no
Bra - Lsa - Psa - VT_Bra - VT_Lsa - VT_Psa	d__Bacteria|p__Firmicutes|c__Bacilli|o__Lactobacillales|f__Lactobacillaceae|g__Fructilactobacillus|s__Fructilactobacillus_unclassified	LEfSe	Lsa	1.88252	0.0430873	no
Bra - Lsa - Psa - VT_Bra - VT_Lsa - VT_Psa	d__Bacteria|p__Planctomycetota|c__Planctomycetes|o__Planctomycetales|f__Rubinisphaeraceae|g__Planctomicrobium	LEfSe	Lsa	1.88168	0.0480401	no
Bra - Lsa - Psa - VT_Bra - VT_Lsa - VT_Psa	d__Bacteria|p__Proteobacteria|c__Alphaproteobacteria|o__Rhizobiales|f__Pleomorphomonadaceae|g__Chthonobacter	LEfSe	Lsa	1.88168	0.0343893	no
Bra - Lsa - Psa - VT_Bra - VT_Lsa - VT_Psa	d__Bacteria|p__Firmicutes|c__Bacilli|o__Bacillales|f__Bacillaceae|g__Bacillus|s__Bacillus_selenatarsenatis	LEfSe	Lsa	1.88168	0.0425939	no
Bra - Lsa - Psa - VT_Bra - VT_Lsa - VT_Psa	d__Bacteria|p__Planctomycetota|c__Planctomycetes|o__Planctomycetales|f__Rubinisphaeraceae|g__Planctomicrobium|s__Planctomicrobium_unclassified	LEfSe	Lsa	1.88168	0.0480401	no
Bra - Lsa - Psa - VT_Bra - VT_Lsa - VT_Psa	d__Bacteria|p__Proteobacteria|c__Alphaproteobacteria|o__Rhizobiales|f__Pleomorphomonadaceae|g__Chthonobacter|s__Chthonobacter_unclassified	LEfSe	Lsa	1.88168	0.0343893	no
Bra - Lsa - Psa - VT_Bra - VT_Lsa - VT_Psa	d__Bacteria|p__Proteobacteria|c__Alphaproteobacteria|o__Sphingomonadales|f__Erythrobacteraceae|g__Altererythrobacter|s__Altererythrobacter_rigui	LEfSe	Lsa	1.87985	0.0131764	no
Bra - Lsa - Psa - VT_Bra - VT_Lsa - VT_Psa	d__Bacteria|p__Actinobacteriota|c__Acidimicrobiia|o__Microtrichales|f__Microtrichaceae|g__Microtrichaceae_unclassified	LEfSe	Lsa	1.87454	0.0359145	no
Bra - Lsa - Psa - VT_Bra - VT_Lsa - VT_Psa	d__Bacteria|p__Actinobacteriota|c__Acidimicrobiia|o__Microtrichales|f__Microtrichaceae|g__Microtrichaceae_unclassified|s__Microtrichaceae_unclassified	LEfSe	Lsa	1.87454	0.0359145	no
Bra - Lsa - Psa - VT_Bra - VT_Lsa - VT_Psa	d__Bacteria|p__Proteobacteria|c__Gammaproteobacteria|o__Burkholderiales|f__Comamonadaceae|g__Piscinibacter	LEfSe	Lsa	1.87405	0.0268462	no
Bra - Lsa - Psa - VT_Bra - VT_Lsa - VT_Psa	d__Bacteria|p__Proteobacteria|c__Gammaproteobacteria|o__Burkholderiales|f__Comamonadaceae|g__Piscinibacter|s__Piscinibacter_unclassified	LEfSe	Lsa	1.87405	0.0268462	no
Bra - Lsa - Psa - VT_Bra - VT_Lsa - VT_Psa	d__Bacteria|p__Acidobacteriota|c__Subgroup_11	LEfSe	Lsa	1.84894	0.0190777	no
Bra - Lsa - Psa - VT_Bra - VT_Lsa - VT_Psa	d__Bacteria|p__Acidobacteriota|c__Subgroup_11|o__Subgroup_11_unclassified	LEfSe	Lsa	1.84894	0.0190777	no
Bra - Lsa - Psa - VT_Bra - VT_Lsa - VT_Psa	d__Bacteria|p__Acidobacteriota|c__Subgroup_11|o__Subgroup_11_unclassified|f__Subgroup_11_unclassified	LEfSe	Lsa	1.84894	0.0190777	no
Bra - Lsa - Psa - VT_Bra - VT_Lsa - VT_Psa	d__Bacteria|p__Acidobacteriota|c__Subgroup_11|o__Subgroup_11_unclassified|f__Subgroup_11_unclassified|g__Subgroup_11_unclassified	LEfSe	Lsa	1.84894	0.0190777	no
Bra - Lsa - Psa - VT_Bra - VT_Lsa - VT_Psa	d__Bacteria|p__Acidobacteriota|c__Subgroup_11|o__Subgroup_11_unclassified|f__Subgroup_11_unclassified|g__Subgroup_11_unclassified|s__Subgroup_11_unclassified	LEfSe	Lsa	1.84894	0.0190777	no
Bra - Lsa - Psa - VT_Bra - VT_Lsa - VT_Psa	d__Bacteria|p__Actinobacteriota|c__Rubrobacteria|o__Rubrobacterales|f__Rubrobacteriaceae	LEfSe	VT_Lsa	1.84566	0.0297486	no
Bra - Lsa - Psa - VT_Bra - VT_Lsa - VT_Psa	d__Bacteria|p__Actinobacteriota|c__Rubrobacteria|o__Rubrobacterales|f__Rubrobacteriaceae|g__Rubrobacter	LEfSe	VT_Lsa	1.84566	0.0297486	no
Bra - Lsa - Psa - VT_Bra - VT_Lsa - VT_Psa	d__Bacteria|p__Actinobacteriota|c__Rubrobacteria|o__Rubrobacterales|f__Rubrobacteriaceae|g__Rubrobacter|s__Rubrobacter_unclassified	LEfSe	VT_Lsa	1.84566	0.0297486	no
Bra - Lsa - Psa - VT_Bra - VT_Lsa - VT_Psa	d__Bacteria|p__Sva0485	LEfSe	Lsa	1.8235	0.0158506	no
Bra - Lsa - Psa - VT_Bra - VT_Lsa - VT_Psa	d__Bacteria|p__Sva0485|c__Sva0485_unclassified	LEfSe	Lsa	1.8235	0.0158506	no
Bra - Lsa - Psa - VT_Bra - VT_Lsa - VT_Psa	d__Bacteria|p__Proteobacteria|c__Betaproteobacteria|o__Rhodocyclales	LEfSe	Lsa	1.8235	0.0158506	no
Bra - Lsa - Psa - VT_Bra - VT_Lsa - VT_Psa	d__Bacteria|p__Sva0485|c__Sva0485_unclassified|o__Sva0485_unclassified	LEfSe	Lsa	1.8235	0.0158506	no
Bra - Lsa - Psa - VT_Bra - VT_Lsa - VT_Psa	d__Bacteria|p__Chloroflexi|c__Anaerolineae|o__Anaerolineales|f__Anaerolineales_unclassified	LEfSe	Lsa	1.8235	0.0133284	no
Bra - Lsa - Psa - VT_Bra - VT_Lsa - VT_Psa	d__Bacteria|p__Sva0485|c__Sva0485_unclassified|o__Sva0485_unclassified|f__Sva0485_unclassified	LEfSe	Lsa	1.8235	0.0158506	no
Bra - Lsa - Psa - VT_Bra - VT_Lsa - VT_Psa	d__Bacteria|p__Chloroflexi|c__Anaerolineae|o__Anaerolineales|f__Anaerolineales_unclassified|g__Anaerolineales_unclassified	LEfSe	Lsa	1.8235	0.0133284	no
Bra - Lsa - Psa - VT_Bra - VT_Lsa - VT_Psa	d__Bacteria|p__Sva0485|c__Sva0485_unclassified|o__Sva0485_unclassified|f__Sva0485_unclassified|g__Sva0485_unclassified	LEfSe	Lsa	1.8235	0.0158506	no
Bra - Lsa - Psa - VT_Bra - VT_Lsa - VT_Psa	d__Bacteria|p__Chloroflexi|c__Anaerolineae|o__Anaerolineales|f__Anaerolineales_unclassified|g__Anaerolineales_unclassified|s__Anaerolineales_unclassified	LEfSe	Lsa	1.8235	0.0133284	no
Bra - Lsa - Psa - VT_Bra - VT_Lsa - VT_Psa	d__Bacteria|p__Sva0485|c__Sva0485_unclassified|o__Sva0485_unclassified|f__Sva0485_unclassified|g__Sva0485_unclassified|s__Sva0485_unclassified	LEfSe	Lsa	1.8235	0.0158506	no
Bra - Lsa - Psa - VT_Bra - VT_Lsa - VT_Psa	d__Bacteria|p__Proteobacteria|c__Alphaproteobacteria|o__Caulobacterales|f__Caulobacteraceae|g__Brevundimonas|s__Brevundimonas_nasdae	LEfSe	Lsa	1.82332	0.0133284	no
Bra - Lsa - Psa - VT_Bra - VT_Lsa - VT_Psa	d__Bacteria|p__Proteobacteria|c__Alphaproteobacteria|o__Defluviicoccales|f__Defluviicoccales_unclassified	LEfSe	Lsa	1.82306	0.0246232	no
Bra - Lsa - Psa - VT_Bra - VT_Lsa - VT_Psa	d__Bacteria|p__Proteobacteria|c__Alphaproteobacteria|o__Defluviicoccales|f__Defluviicoccales_unclassified|g__Defluviicoccales_unclassified	LEfSe	Lsa	1.82306	0.0246232	no
Bra - Lsa - Psa - VT_Bra - VT_Lsa - VT_Psa	d__Bacteria|p__Proteobacteria|c__Alphaproteobacteria|o__Defluviicoccales|f__Defluviicoccales_unclassified|g__Defluviicoccales_unclassified|s__Defluviicoccales_unclassified	LEfSe	Lsa	1.82306	0.0246232	no
Bra - Lsa - Psa - VT_Bra - VT_Lsa - VT_Psa	d__Bacteria|p__Actinobacteriota|c__Acidimicrobiia|o__Acidimicrobiales|f__Iamiaceae|g__Iamia|s__Iamia_majanohamensis	LEfSe	Lsa	1.82306	0.0188758	no
Bra - Lsa - Psa - VT_Bra - VT_Lsa - VT_Psa	d__Bacteria|p__Actinobacteriota|c__Actinobacteriota|o__Micrococcales|f__Intrasporangiaceae|g__Tetrasphaera	LEfSe	Lsa	1.82094	0.0190777	no
Bra - Lsa - Psa - VT_Bra - VT_Lsa - VT_Psa	d__Bacteria|p__Proteobacteria|c__Gammaproteobacteria|o__Xanthomonadales|f__Rhodanobacteraceae|g__Dokdonella|s__uncultured_Dokdonella_sp.	LEfSe	Lsa	1.81578	0.0113613	no
Bra - Lsa - Psa - VT_Bra - VT_Lsa - VT_Psa	d__Bacteria|p__Proteobacteria|c__Gammaproteobacteria|o__Pseudomonadales|f__Spongiibacteraceae	LEfSe	Lsa	1.81454	0.0133284	no
Bra - Lsa - Psa - VT_Bra - VT_Lsa - VT_Psa	d__Bacteria|p__Proteobacteria|c__Gammaproteobacteria|o__Pseudomonadales|f__Spongiibacteraceae|g__BD1-7_clade	LEfSe	Lsa	1.81454	0.0133284	no
Bra - Lsa - Psa - VT_Bra - VT_Lsa - VT_Psa	d__Bacteria|p__Proteobacteria|c__Gammaproteobacteria|o__Pseudomonadales|f__Spongiibacteraceae|g__BD1-7_clade|s__BD1-7_clade_unclassified	LEfSe	Lsa	1.81454	0.0133284	no
Bra - Lsa - Psa - VT_Bra - VT_Lsa - VT_Psa	d__Bacteria|p__Chloroflexi|c__Anaerolineae|o__Anaerolineales|f__Anaerolineaceae|g__Leptolinea	LEfSe	Lsa	1.81114	0.0190777	no
Bra - Lsa - Psa - VT_Bra - VT_Lsa - VT_Psa	d__Bacteria|p__Chloroflexi|c__Anaerolineae|o__Anaerolineales|f__Anaerolineaceae|g__Leptolinea|s__Leptolinea_unclassified	LEfSe	Lsa	1.81114	0.0188758	no
Bra - Lsa - Psa - VT_Bra - VT_Lsa - VT_Psa	d__Bacteria|p__Actinobacteriota|c__Actinobacteriota|o__Kineosporiales	LEfSe	Lsa	1.80459	0.0190777	no
Bra - Lsa - Psa - VT_Bra - VT_Lsa - VT_Psa	d__Bacteria|p__Actinobacteriota|c__Actinobacteriota|o__Kineosporiales|f__Kineosporiaceae	LEfSe	Lsa	1.80459	0.0190777	no
Bra - Lsa - Psa - VT_Bra - VT_Lsa - VT_Psa	d__Bacteria|p__Actinobacteriota|c__Actinobacteriota|o__Kineosporiales|f__Kineosporiaceae|g__Kineosporiaceae_unclassified	LEfSe	Lsa	1.80459	0.0190777	no
Bra - Lsa - Psa - VT_Bra - VT_Lsa - VT_Psa	d__Bacteria|p__Actinobacteriota|c__Actinobacteriota|o__Kineosporiales|f__Kineosporiaceae|g__Kineosporiaceae_unclassified|s__Kineosporiaceae_unclassified	LEfSe	Lsa	1.80459	0.0190777	no
Bra - Lsa - Psa - VT_Bra - VT_Lsa - VT_Psa	d__Bacteria|p__Chloroflexi|c__Anaerolineae|o__Anaerolineales|f__Anaerolineaceae|g__UTCFX1	LEfSe	Lsa	1.78208	0.0222547	no
Bra - Lsa - Psa - VT_Bra - VT_Lsa - VT_Psa	d__Bacteria|p__Chloroflexi|c__Anaerolineae|o__Anaerolineales|f__Anaerolineaceae|g__UTCFX1|s__UTCFX1_unclassified	LEfSe	Lsa	1.78208	0.0222547	no
Bra - Lsa - Psa - VT_Bra - VT_Lsa - VT_Psa	d__Bacteria|p__Proteobacteria|c__Alphaproteobacteria|o__Sphingomonadales|f__Sphingomonadaceae|g__Sphingomonas|s__Sphingomonas_sp._CB_286425	LEfSe	Lsa	1.77575	0.0268462	no
Bra - Lsa - Psa - VT_Bra - VT_Lsa - VT_Psa	d__Bacteria|p__Myxococcota|c__Myxococcia|o__Myxococcales|f__Myxococcaceae|g__Myxococcus	LEfSe	Lsa	1.74489	0.0170831	no
Bra - Lsa - Psa - VT_Bra - VT_Lsa - VT_Psa	d__Bacteria|p__Myxococcota|c__Myxococcia|o__Myxococcales|f__Myxococcaceae|g__Myxococcus|s__Myxococcus_unclassified	LEfSe	Lsa	1.74489	0.0170831	no
Bra - Lsa - Psa - VT_Bra - VT_Lsa - VT_Psa	d__Bacteria|p__Planctomycetota|c__Phycisphaerae|o__CCM11a	LEfSe	Lsa	1.74227	0.0235583	no
Bra - Lsa - Psa - VT_Bra - VT_Lsa - VT_Psa	d__Bacteria|p__Planctomycetota|c__Phycisphaerae|o__CCM11a|f__CCM11a_unclassified	LEfSe	Lsa	1.74227	0.0235583	no
Bra - Lsa - Psa - VT_Bra - VT_Lsa - VT_Psa	d__Bacteria|p__Planctomycetota|c__Phycisphaerae|o__CCM11a|f__CCM11a_unclassified|g__CCM11a_unclassified	LEfSe	Lsa	1.74227	0.0235583	no
Bra - Lsa - Psa - VT_Bra - VT_Lsa - VT_Psa	d__Bacteria|p__Planctomycetota|c__Phycisphaerae|o__CCM11a|f__CCM11a_unclassified|g__CCM11a_unclassified|s__CCM11a_unclassified	LEfSe	Lsa	1.74227	0.0235583	no
Bra - Lsa - Psa - VT_Bra - VT_Lsa - VT_Psa	d__Bacteria|p__Verrucomicrobiota|c__Verrucomicrobiae|o__Verrucomicrobiales|f__Verrucomicrobiaceae|g__Verrucomicrobium	LEfSe	Lsa	1.68709	0.0300351	no
Bra - Lsa - Psa - VT_Bra - VT_Lsa - VT_Psa	d__Bacteria|p__Verrucomicrobiota|c__Verrucomicrobiae|o__Verrucomicrobiales|f__Verrucomicrobiaceae|g__Verrucomicrobium|s__Verrucomicrobium_unclassified	LEfSe	Lsa	1.68709	0.0300351	no
Bra - Lsa - Psa - VT_Bra - VT_Lsa - VT_Psa	d__Bacteria|p__Proteobacteria|c__Alphaproteobacteria|o__Rhizobiales|f__Phyllobacteriaceae|g__Aquamicrobium	LEfSe	Lsa	1.6656	0.0133284	no

## Sheet: Fungi
Comparison	Taxa	Method	Group	LDA	P.adj	Significance
Bra - Lsa - Psa - VT_Bra - VT_Lsa - VT_Psa	d__Fungi|p__Ascomycota	LEfSe	VT_Bra	5.53706	0.0225175	yes
Bra - Lsa - Psa - VT_Bra - VT_Lsa - VT_Psa	d__Fungi|p__Basidiomycota	LEfSe	Psa	5.40361	0.0329905	yes
Bra - Lsa - Psa - VT_Bra - VT_Lsa - VT_Psa	d__Fungi|p__Basidiomycota|c__Ustilaginomycotina_Incertae_sedis|o__Malasseziales	LEfSe	Psa	5.38548	0.0295929	yes
Bra - Lsa - Psa - VT_Bra - VT_Lsa - VT_Psa	d__Fungi|p__Basidiomycota|c__Ustilaginomycotina_Incertae_sedis|o__Malasseziales|f__Malasseziales_Incertae_sedis|g__Malassezia	LEfSe	Psa	5.38548	0.0295929	yes
Bra - Lsa - Psa - VT_Bra - VT_Lsa - VT_Psa	d__Fungi|p__Ascomycota|c__Sordariomycetes	LEfSe	VT_Bra	5.38368	0.0300738	yes
Bra - Lsa - Psa - VT_Bra - VT_Lsa - VT_Psa	d__Fungi|p__Ascomycota|c__Sordariomycetes|o__Sordariomycetidae_Incertae_sedis|f__Plectosphaerellaceae	LEfSe	VT_Bra	5.35207	0.0304826	yes
Bra - Lsa - Psa - VT_Bra - VT_Lsa - VT_Psa	d__Fungi|p__Ascomycota|c__Sordariomycetes|o__Sordariomycetidae_Incertae_sedis|f__Plectosphaerellaceae|g__Plectosphaerella	LEfSe	VT_Bra	5.34179	0.04526	yes
Bra - Lsa - Psa - VT_Bra - VT_Lsa - VT_Psa	d__Fungi|p__Ascomycota|c__Sordariomycetes|o__Sordariomycetidae_Incertae_sedis|f__Plectosphaerellaceae|g__Plectosphaerella|s__Plectosphaerella_cucumerina	LEfSe	VT_Bra	5.34134	0.0436406	yes
Bra - Lsa - Psa - VT_Bra - VT_Lsa - VT_Psa	d__Fungi|p__Zygomycota|c__Mucoromycotina_Incertae_sedis|o__Mucorales	LEfSe	Bra	5.23377	0.021811	yes
Bra - Lsa - Psa - VT_Bra - VT_Lsa - VT_Psa	d__Fungi|p__Zygomycota|c__Mucoromycotina_Incertae_sedis|o__Mucorales|f__Mucoraceae	LEfSe	Bra	5.23377	0.021811	yes
Bra - Lsa - Psa - VT_Bra - VT_Lsa - VT_Psa	d__Fungi|p__Zygomycota	LEfSe	Bra	5.21925	0.0493505	yes
Bra - Lsa - Psa - VT_Bra - VT_Lsa - VT_Psa	d__Fungi|p__Ascomycota|c__Saccharomycetes	LEfSe	Bra	4.93306	0.0318317	yes
Bra - Lsa - Psa - VT_Bra - VT_Lsa - VT_Psa	d__Fungi|p__Ascomycota|c__Saccharomycetes|o__Saccharomycetales	LEfSe	Bra	4.93306	0.0318317	yes
Bra - Lsa - Psa - VT_Bra - VT_Lsa - VT_Psa	d__Fungi|p__Ascomycota|c__Eurotiomycetes	LEfSe	VT_Psa	4.71403	0.0405649	yes
Bra - Lsa - Psa - VT_Bra - VT_Lsa - VT_Psa	d__Fungi|p__Zygomycota|c__Mucoromycotina_Incertae_sedis|o__Mucorales|f__Mucoraceae|g__Rhizopus|s__Rhizopus_microsporus_var_chinensis	LEfSe	Bra	4.70106	0.0366532	yes
Bra - Lsa - Psa - VT_Bra - VT_Lsa - VT_Psa	d__Fungi|p__Basidiomycota|c__Agaricomycetes|o__Agaricales	LEfSe	VT_Lsa	4.69364	0.0266027	yes
Bra - Lsa - Psa - VT_Bra - VT_Lsa - VT_Psa	d__Fungi|p__Ascomycota|c__Sordariomycetes|o__Hypocreales|f__Nectriaceae	LEfSe	Lsa	4.6534	0.0322551	yes
Bra - Lsa - Psa - VT_Bra - VT_Lsa - VT_Psa	d__Fungi|p__Ascomycota|c__Sordariomycetes|o__Hypocreales|f__Nectriaceae|g__Fusarium	LEfSe	VT_Psa	4.6218	0.0384179	yes
Bra - Lsa - Psa - VT_Bra - VT_Lsa - VT_Psa	d__Fungi|p__Ascomycota|c__Sordariomycetes|o__Sordariomycetes_unclassified	LEfSe	VT_Lsa	4.58372	0.0182653	yes
Bra - Lsa - Psa - VT_Bra - VT_Lsa - VT_Psa	d__Fungi|p__Ascomycota|c__Sordariomycetes|o__Sordariomycetes_unclassified|f__Sordariomycetes_unclassified	LEfSe	VT_Lsa	4.58372	0.0182653	yes
Bra - Lsa - Psa - VT_Bra - VT_Lsa - VT_Psa	d__Fungi|p__Ascomycota|c__Sordariomycetes|o__Sordariomycetes_unclassified|f__Sordariomycetes_unclassified|g__Sordariomycetes_unclassified	LEfSe	VT_Lsa	4.58372	0.0182653	yes
Bra - Lsa - Psa - VT_Bra - VT_Lsa - VT_Psa	d__Fungi|p__Ascomycota|c__Sordariomycetes|o__Sordariomycetes_unclassified|f__Sordariomycetes_unclassified|g__Sordariomycetes_unclassified|s__Sordariomycetes_unclassified	LEfSe	VT_Lsa	4.58372	0.0182653	yes
Bra - Lsa - Psa - VT_Bra - VT_Lsa - VT_Psa	d__Fungi|p__Ascomycota|c__Sordariomycetes|o__Coniochaetales	LEfSe	VT_Lsa	4.53642	0.0175707	yes
Bra - Lsa - Psa - VT_Bra - VT_Lsa - VT_Psa	d__Fungi|p__Ascomycota|c__Sordariomycetes|o__Coniochaetales|f__Coniochaetaceae	LEfSe	VT_Lsa	4.53642	0.0175707	yes
Bra - Lsa - Psa - VT_Bra - VT_Lsa - VT_Psa	d__Fungi|p__Ascomycota|c__Sordariomycetes|o__Coniochaetales|f__Coniochaetaceae|g__Lecythophora	LEfSe	VT_Lsa	4.53045	0.0175707	yes
Bra - Lsa - Psa - VT_Bra - VT_Lsa - VT_Psa	d__Fungi|p__Ascomycota|c__Sordariomycetes|o__Coniochaetales|f__Coniochaetaceae|g__Lecythophora|s__Lecythophora_unclassified	LEfSe	VT_Lsa	4.53005	0.0175707	yes
Bra - Lsa - Psa - VT_Bra - VT_Lsa - VT_Psa	d__Fungi|p__Ascomycota|c__Eurotiomycetes|o__Eurotiomycetes_unclassified	LEfSe	VT_Lsa	4.44259	0.0110222	yes
Bra - Lsa - Psa - VT_Bra - VT_Lsa - VT_Psa	d__Fungi|p__Ascomycota|c__Eurotiomycetes|o__Eurotiomycetes_unclassified|f__Eurotiomycetes_unclassified	LEfSe	VT_Lsa	4.44259	0.0110222	yes
Bra - Lsa - Psa - VT_Bra - VT_Lsa - VT_Psa	d__Fungi|p__Ascomycota|c__Eurotiomycetes|o__Eurotiomycetes_unclassified|f__Eurotiomycetes_unclassified|g__Eurotiomycetes_unclassified	LEfSe	VT_Lsa	4.44259	0.0110222	yes
Bra - Lsa - Psa - VT_Bra - VT_Lsa - VT_Psa	d__Fungi|p__Ascomycota|c__Eurotiomycetes|o__Eurotiomycetes_unclassified|f__Eurotiomycetes_unclassified|g__Eurotiomycetes_unclassified|s__Eurotiomycetes_unclassified	LEfSe	VT_Lsa	4.44259	0.0110222	yes
Bra - Lsa - Psa - VT_Bra - VT_Lsa - VT_Psa	d__Fungi|p__Ascomycota|c__Eurotiomycetes|o__Eurotiales|f__Trichocomaceae	LEfSe	VT_Lsa	4.39366	0.0468457	yes
Bra - Lsa - Psa - VT_Bra - VT_Lsa - VT_Psa	d__Fungi|p__Zygomycota|c__Mucoromycotina_Incertae_sedis|o__Mortierellales	LEfSe	VT_Lsa	4.38364	0.0103032	yes
Bra - Lsa - Psa - VT_Bra - VT_Lsa - VT_Psa	d__Fungi|p__Zygomycota|c__Mucoromycotina_Incertae_sedis|o__Mortierellales|f__Mortierellaceae	LEfSe	VT_Lsa	4.38364	0.0103032	yes
Bra - Lsa - Psa - VT_Bra - VT_Lsa - VT_Psa	d__Fungi|p__Zygomycota|c__Mucoromycotina_Incertae_sedis|o__Mortierellales|f__Mortierellaceae|g__Mortierella	LEfSe	VT_Lsa	4.38364	0.0103032	yes
Bra - Lsa - Psa - VT_Bra - VT_Lsa - VT_Psa	d__Fungi|p__Basidiomycota|c__Agaricomycetes|o__Agaricomycetes_unclassified	LEfSe	VT_Lsa	4.3442	0.0120349	yes
Bra - Lsa - Psa - VT_Bra - VT_Lsa - VT_Psa	d__Fungi|p__Basidiomycota|c__Agaricomycetes|o__Agaricomycetes_unclassified|f__Agaricomycetes_unclassified	LEfSe	VT_Lsa	4.3442	0.0120349	yes
Bra - Lsa - Psa - VT_Bra - VT_Lsa - VT_Psa	d__Fungi|p__Basidiomycota|c__Agaricomycetes|o__Agaricomycetes_unclassified|f__Agaricomycetes_unclassified|g__Agaricomycetes_unclassified	LEfSe	VT_Lsa	4.3442	0.0120349	yes
Bra - Lsa - Psa - VT_Bra - VT_Lsa - VT_Psa	d__Fungi|p__Basidiomycota|c__Agaricomycetes|o__Agaricomycetes_unclassified|f__Agaricomycetes_unclassified|g__Agaricomycetes_unclassified|s__Agaricomycetes_unclassified	LEfSe	VT_Lsa	4.3442	0.0120349	yes
Bra - Lsa - Psa - VT_Bra - VT_Lsa - VT_Psa	d__Fungi|p__Ascomycota|c__Sordariomycetes|o__Sordariomycetidae_Incertae_sedis|f__Plectosphaerellaceae|g__Plectosporium	LEfSe	Lsa	4.2071	0.0133284	yes
Bra - Lsa - Psa - VT_Bra - VT_Lsa - VT_Psa	d__Fungi|p__Ascomycota|c__Eurotiomycetes|o__Eurotiales|f__Trichocomaceae|g__Aspergillus	LEfSe	VT_Lsa	4.17945	0.00822508	yes
Bra - Lsa - Psa - VT_Bra - VT_Lsa - VT_Psa	d__Fungi|p__Ascomycota|c__Dothideomycetes|o__Pleosporales|f__Pleosporaceae|g__Cochliobolus	LEfSe	VT_Lsa	4.15122	0.0219645	yes
Bra - Lsa - Psa - VT_Bra - VT_Lsa - VT_Psa	d__Fungi|p__Zygomycota|c__Mucoromycotina_Incertae_sedis|o__Mortierellales|f__Mortierellaceae|g__Mortierella|s__Mortierella_alpina	LEfSe	VT_Lsa	4.12737	0.00763138	yes
Bra - Lsa - Psa - VT_Bra - VT_Lsa - VT_Psa	d__Fungi|p__Ascomycota|c__Sordariomycetes|o__Hypocreales|f__Nectriaceae|g__Haematonectria	LEfSe	Lsa	4.10586	0.0134379	yes
Bra - Lsa - Psa - VT_Bra - VT_Lsa - VT_Psa	d__Fungi|p__Ascomycota|c__Sordariomycetes|o__Sordariales|f__Lasiosphaeriaceae	LEfSe	VT_Lsa	4.10003	0.0165505	yes
Bra - Lsa - Psa - VT_Bra - VT_Lsa - VT_Psa	d__Fungi|p__Ascomycota|c__Sordariomycetes|o__Hypocreales|f__Hypocreales_Incertae_sedis|g__Hypocreales_Incertae_sedis_unclassified	LEfSe	Lsa	4.0753	0.00482615	yes
Bra - Lsa - Psa - VT_Bra - VT_Lsa - VT_Psa	d__Fungi|p__Ascomycota|c__Sordariomycetes|o__Hypocreales|f__Hypocreales_Incertae_sedis|g__Hypocreales_Incertae_sedis_unclassified|s__Hypocreales_Incertae_sedis_unclassified	LEfSe	Lsa	4.0753	0.00482615	yes
Bra - Lsa - Psa - VT_Bra - VT_Lsa - VT_Psa	d__Fungi|p__Ascomycota|c__Sordariomycetes|o__Sordariales|f__Lasiosphaeriaceae|g__Cladorrhinum	LEfSe	VT_Lsa	4.07515	0.0139326	yes
Bra - Lsa - Psa - VT_Bra - VT_Lsa - VT_Psa	d__Fungi|p__Ascomycota|c__Sordariomycetes|o__Sordariales|f__Lasiosphaeriaceae|g__Cladorrhinum|s__Cladorrhinum_bulbillosum	LEfSe	VT_Lsa	4.07124	0.0139326	yes
Bra - Lsa - Psa - VT_Bra - VT_Lsa - VT_Psa	d__Fungi|p__Ascomycota|c__Pezizomycetes|o__Pezizales|f__Ascodesmidaceae	LEfSe	Lsa	4.06856	0.0190777	yes
Bra - Lsa - Psa - VT_Bra - VT_Lsa - VT_Psa	d__Fungi|p__Ascomycota|c__Pezizomycetes|o__Pezizales|f__Ascodesmidaceae|g__Cephaliophora	LEfSe	Lsa	4.06856	0.0190777	yes
Bra - Lsa - Psa - VT_Bra - VT_Lsa - VT_Psa	d__Fungi|p__Chytridiomycota	LEfSe	Lsa	4.06822	0.0238207	yes
Bra - Lsa - Psa - VT_Bra - VT_Lsa - VT_Psa	d__Fungi|p__Ascomycota|c__Pezizomycetes|o__Pezizales|f__Ascodesmidaceae|g__Cephaliophora|s__Cephaliophora_unclassified	LEfSe	Lsa	4.06453	0.0190777	yes
Bra - Lsa - Psa - VT_Bra - VT_Lsa - VT_Psa	d__Fungi|p__Ascomycota|c__Sordariomycetes|o__Sordariales|f__Chaetomiaceae	LEfSe	Lsa	4.06158	0.0376671	yes
Bra - Lsa - Psa - VT_Bra - VT_Lsa - VT_Psa	d__Fungi|p__Ascomycota|c__Sordariomycetes|o__Hypocreales|f__Nectriaceae|g__Haematonectria|s__Fusarium_solani	LEfSe	Lsa	4.0509	0.0134379	yes
Bra - Lsa - Psa - VT_Bra - VT_Lsa - VT_Psa	d__Fungi|p__Zygomycota|c__Mucoromycotina_Incertae_sedis|o__Mortierellales|f__Mortierellaceae|g__Mortierella|s__Mortierella_wolfii	LEfSe	Lsa	4.04413	0.0198787	yes
Bra - Lsa - Psa - VT_Bra - VT_Lsa - VT_Psa	d__Fungi|p__Glomeromycota	LEfSe	VT_Lsa	4.01539	0.0223111	yes
Bra - Lsa - Psa - VT_Bra - VT_Lsa - VT_Psa	d__Fungi|p__Glomeromycota|c__Glomeromycetes	LEfSe	VT_Lsa	4.01539	0.0223111	yes
Bra - Lsa - Psa - VT_Bra - VT_Lsa - VT_Psa	d__Fungi|p__Glomeromycota|c__Glomeromycetes|o__Glomerales	LEfSe	VT_Lsa	4.01539	0.0223111	yes
Bra - Lsa - Psa - VT_Bra - VT_Lsa - VT_Psa	d__Fungi|p__Glomeromycota|c__Glomeromycetes|o__Glomerales|f__Glomeraceae	LEfSe	VT_Lsa	4.01539	0.0355331	yes
Bra - Lsa - Psa - VT_Bra - VT_Lsa - VT_Psa	d__Fungi|p__Ascomycota|c__Sordariomycetes|o__Hypocreales|f__Nectriaceae|g__Nectria	LEfSe	Lsa	3.99862	0.0133284	yes
Bra - Lsa - Psa - VT_Bra - VT_Lsa - VT_Psa	d__Fungi|p__Ascomycota|c__Eurotiomycetes|o__Eurotiales|f__Trichocomaceae|g__Eupenicillium	LEfSe	VT_Lsa	3.98307	0.0200314	yes
Bra - Lsa - Psa - VT_Bra - VT_Lsa - VT_Psa	d__Fungi|p__Ascomycota|c__Eurotiomycetes|o__Eurotiales|f__Trichocomaceae|g__Aspergillus|s__Aspergillus_unclassified	LEfSe	VT_Lsa	3.96976	0.0134941	yes
Bra - Lsa - Psa - VT_Bra - VT_Lsa - VT_Psa	d__Fungi|p__Basidiomycota|c__Basidiomycota_unclassified	LEfSe	VT_Lsa	3.96901	0.0430221	yes
Bra - Lsa - Psa - VT_Bra - VT_Lsa - VT_Psa	d__Fungi|p__Basidiomycota|c__Basidiomycota_unclassified|o__Basidiomycota_unclassified	LEfSe	VT_Lsa	3.96901	0.0430221	yes
Bra - Lsa - Psa - VT_Bra - VT_Lsa - VT_Psa	d__Fungi|p__Basidiomycota|c__Basidiomycota_unclassified|o__Basidiomycota_unclassified|f__Basidiomycota_unclassified	LEfSe	VT_Lsa	3.96901	0.0430221	yes
Bra - Lsa - Psa - VT_Bra - VT_Lsa - VT_Psa	d__Fungi|p__Basidiomycota|c__Basidiomycota_unclassified|o__Basidiomycota_unclassified|f__Basidiomycota_unclassified|g__Basidiomycota_unclassified	LEfSe	VT_Lsa	3.96901	0.0430221	yes
Bra - Lsa - Psa - VT_Bra - VT_Lsa - VT_Psa	d__Fungi|p__Basidiomycota|c__Basidiomycota_unclassified|o__Basidiomycota_unclassified|f__Basidiomycota_unclassified|g__Basidiomycota_unclassified|s__Basidiomycota_unclassified	LEfSe	VT_Lsa	3.96901	0.0430221	yes
Bra - Lsa - Psa - VT_Bra - VT_Lsa - VT_Psa	d__Fungi|p__Ascomycota|c__Sordariomycetes|o__Sordariomycetidae_Incertae_sedis|f__Plectosphaerellaceae|g__Plectosporium|s__Plectosporium_unclassified	LEfSe	Lsa	3.938	0.0133284	yes
Bra - Lsa - Psa - VT_Bra - VT_Lsa - VT_Psa	d__Fungi|p__Ascomycota|c__Sordariomycetes|o__Hypocreales|f__Nectriaceae|g__Nectria|s__Nectria_unclassified	LEfSe	Lsa	3.89909	0.00482615	yes
Bra - Lsa - Psa - VT_Bra - VT_Lsa - VT_Psa	d__Fungi|p__Ascomycota|c__Sordariomycetes|o__Hypocreales|f__Hypocreaceae	LEfSe	VT_Lsa	3.87701	0.0305616	yes
Bra - Lsa - Psa - VT_Bra - VT_Lsa - VT_Psa	d__Fungi|p__Ascomycota|c__Sordariomycetes|o__Sordariomycetidae_Incertae_sedis|f__Plectosphaerellaceae|g__Plectosporium|s__Plectosporium_alismatis	LEfSe	Lsa	3.8718	0.00482615	yes
Bra - Lsa - Psa - VT_Bra - VT_Lsa - VT_Psa	d__Fungi|p__Ascomycota|c__Sordariomycetes|o__Hypocreales|f__Bionectriaceae	LEfSe	VT_Lsa	3.84261	0.00878289	yes
Bra - Lsa - Psa - VT_Bra - VT_Lsa - VT_Psa	d__Fungi|p__Ascomycota|c__Sordariomycetes|o__Sordariales|f__Lasiosphaeriaceae|g__Podospora	LEfSe	Lsa	3.81081	0.048385	yes
Bra - Lsa - Psa - VT_Bra - VT_Lsa - VT_Psa	d__Fungi|p__Chytridiomycota|c__Chytridiomycetes	LEfSe	Lsa	3.81077	0.0350523	yes
Bra - Lsa - Psa - VT_Bra - VT_Lsa - VT_Psa	d__Fungi|p__Ascomycota|c__Sordariomycetes|o__Sordariales|f__Lasiosphaeriaceae|g__Podospora|s__Podospora_unclassified	LEfSe	Lsa	3.80969	0.048385	yes
Bra - Lsa - Psa - VT_Bra - VT_Lsa - VT_Psa	d__Fungi|p__Chytridiomycota|c__Chytridiomycetes|o__Spizellomycetales	LEfSe	Lsa	3.80815	0.0350523	yes
Bra - Lsa - Psa - VT_Bra - VT_Lsa - VT_Psa	d__Fungi|p__Chytridiomycota|c__Chytridiomycetes|o__Spizellomycetales|f__Spizellomycetaceae	LEfSe	Lsa	3.80815	0.0350523	yes
Bra - Lsa - Psa - VT_Bra - VT_Lsa - VT_Psa	d__Fungi|p__Chytridiomycota|c__Chytridiomycetes|o__Spizellomycetales|f__Spizellomycetaceae|g__Spizellomyces	LEfSe	Lsa	3.80064	0.0365561	yes
Bra - Lsa - Psa - VT_Bra - VT_Lsa - VT_Psa	d__Fungi|p__Ascomycota|c__Sordariomycetes|o__Sordariales|f__Chaetomiaceae|g__Chaetomium	LEfSe	Lsa	3.79061	0.0268462	yes
Bra - Lsa - Psa - VT_Bra - VT_Lsa - VT_Psa	d__Fungi|p__Ascomycota|c__Sordariomycetes|o__Sordariales|f__Chaetomiaceae|g__Chaetomium|s__Chaetomium_unclassified	LEfSe	Lsa	3.79061	0.0133284	yes
Bra - Lsa - Psa - VT_Bra - VT_Lsa - VT_Psa	d__Fungi|p__Chytridiomycota|c__Rhizophlyctidomycetes	LEfSe	Lsa	3.72238	0.0387827	yes
Bra - Lsa - Psa - VT_Bra - VT_Lsa - VT_Psa	d__Fungi|p__Chytridiomycota|c__Rhizophlyctidomycetes|o__Rhizophlyctidales	LEfSe	Lsa	3.72238	0.0387827	yes
Bra - Lsa - Psa - VT_Bra - VT_Lsa - VT_Psa	d__Fungi|p__Chytridiomycota|c__Rhizophlyctidomycetes|o__Rhizophlyctidales|f__Rhizophlyctidaceae	LEfSe	Lsa	3.72238	0.0387827	yes
Bra - Lsa - Psa - VT_Bra - VT_Lsa - VT_Psa	d__Fungi|p__Chytridiomycota|c__Rhizophlyctidomycetes|o__Rhizophlyctidales|f__Rhizophlyctidaceae|g__Rhizophlyctis	LEfSe	Lsa	3.72238	0.0387827	yes
Bra - Lsa - Psa - VT_Bra - VT_Lsa - VT_Psa	d__Fungi|p__Chytridiomycota|c__Rhizophlyctidomycetes|o__Rhizophlyctidales|f__Rhizophlyctidaceae|g__Rhizophlyctis|s__Rhizophlyctis_rosea	LEfSe	Lsa	3.72238	0.0387827	yes
Bra - Lsa - Psa - VT_Bra - VT_Lsa - VT_Psa	d__Fungi|p__Basidiomycota|c__Agaricomycetes|o__Agaricales|f__Psathyrellaceae|g__Parasola	LEfSe	Lsa	3.71128	0.0133284	yes
Bra - Lsa - Psa - VT_Bra - VT_Lsa - VT_Psa	d__Fungi|p__Basidiomycota|c__Agaricomycetes|o__Agaricales|f__Psathyrellaceae|g__Parasola|s__Parasola_unclassified	LEfSe	Lsa	3.71128	0.0133284	yes
Bra - Lsa - Psa - VT_Bra - VT_Lsa - VT_Psa	d__Fungi|p__Ascomycota|c__Sordariomycetes|o__Hypocreales|f__Hypocreaceae|g__Hypocrea	LEfSe	VT_Psa	3.70948	0.0405884	yes
Bra - Lsa - Psa - VT_Bra - VT_Lsa - VT_Psa	d__Fungi|p__Ascomycota|c__Sordariomycetes|o__Hypocreales|f__Hypocreales_Incertae_sedis|g__Acremonium|s__Acremonium_alcalophilum	LEfSe	VT_Psa	3.70829	0.0405862	yes
Bra - Lsa - Psa - VT_Bra - VT_Lsa - VT_Psa	d__Fungi|p__Basidiomycota|c__Tremellomycetes	LEfSe	VT_Lsa	3.70554	0.0492488	yes
Bra - Lsa - Psa - VT_Bra - VT_Lsa - VT_Psa	d__Fungi|p__Ascomycota|c__Dothideomycetes|o__Pleosporales|f__Pleosporaceae|g__Cochliobolus|s__Cochliobolus_unclassified	LEfSe	VT_Lsa	3.63732	0.0248095	yes
Bra - Lsa - Psa - VT_Bra - VT_Lsa - VT_Psa	d__Fungi|p__Ascomycota|c__Eurotiomycetes|o__Eurotiales|f__Trichocomaceae|g__Aspergillus|s__Aspergillus_sp_FLS_2010	LEfSe	Lsa	3.63408	0.0347079	yes
Bra - Lsa - Psa - VT_Bra - VT_Lsa - VT_Psa	d__Fungi|p__Ascomycota|c__Sordariomycetes|o__Hypocreales|f__Nectriaceae|g__Fusarium|s__Fusarium_delphinoides	LEfSe	Lsa	3.61926	0.00482615	yes
Bra - Lsa - Psa - VT_Bra - VT_Lsa - VT_Psa	d__Fungi|p__Ascomycota|c__Sordariomycetes|o__Hypocreales|f__Clavicipitaceae	LEfSe	VT_Lsa	3.51996	0.0114359	yes
Bra - Lsa - Psa - VT_Bra - VT_Lsa - VT_Psa	d__Fungi|p__Ascomycota|c__Sordariomycetes|o__Hypocreales|f__Bionectriaceae|g__Bionectria	LEfSe	Lsa	3.50478	0.00941987	yes
Bra - Lsa - Psa - VT_Bra - VT_Lsa - VT_Psa	d__Fungi|p__Ascomycota|c__Sordariomycetes|o__Hypocreales|f__Nectriaceae|g__Gibberella	LEfSe	Lsa	3.49675	0.0498082	yes
Bra - Lsa - Psa - VT_Bra - VT_Lsa - VT_Psa	d__Fungi|p__Ascomycota|c__Sordariomycetes|o__Hypocreales|f__Nectriaceae|g__Gibberella|s__Gibberella_unclassified	LEfSe	Lsa	3.48891	0.0268462	yes
Bra - Lsa - Psa - VT_Bra - VT_Lsa - VT_Psa	d__Fungi|p__Ascomycota|c__Sordariomycetes|o__Hypocreales|f__Bionectriaceae|g__Bionectria|s__Bionectria_unclassified	LEfSe	Lsa	3.47934	0.00984658	yes
Bra - Lsa - Psa - VT_Bra - VT_Lsa - VT_Psa	d__Fungi|p__Ascomycota|c__Sordariomycetes|o__Sordariomycetidae_Incertae_sedis|f__Glomerellaceae	LEfSe	Lsa	3.46954	0.00482615	yes
Bra - Lsa - Psa - VT_Bra - VT_Lsa - VT_Psa	d__Fungi|p__Ascomycota|c__Sordariomycetes|o__Sordariomycetidae_Incertae_sedis|f__Glomerellaceae|g__Glomerella	LEfSe	Lsa	3.46954	0.00482615	yes
Bra - Lsa - Psa - VT_Bra - VT_Lsa - VT_Psa	d__Fungi|p__Ascomycota|c__Saccharomycetes|o__Saccharomycetales|f__Saccharomycetales_Incertae_sedis|g__Candida|s__Candida_palmioleophila	LEfSe	VT_Bra	3.44089	0.0158506	yes
Bra - Lsa - Psa - VT_Bra - VT_Lsa - VT_Psa	d__Fungi|p__Ascomycota|c__Sordariomycetes|o__Hypocreales|f__Nectriaceae|g__Nectriaceae_unclassified	LEfSe	Lsa	3.43883	0.00482615	yes
Bra - Lsa - Psa - VT_Bra - VT_Lsa - VT_Psa	d__Fungi|p__Ascomycota|c__Sordariomycetes|o__Hypocreales|f__Nectriaceae|g__Nectriaceae_unclassified|s__Nectriaceae_unclassified	LEfSe	Lsa	3.43883	0.00482615	yes
Bra - Lsa - Psa - VT_Bra - VT_Lsa - VT_Psa	d__Fungi|p__Ascomycota|c__Sordariomycetes|o__Sordariomycetidae_Incertae_sedis|f__Plectosphaerellaceae|g__Plectosphaerella|s__Plectosphaerella_unclassified	LEfSe	Lsa	3.39834	0.048385	yes
Bra - Lsa - Psa - VT_Bra - VT_Lsa - VT_Psa	d__Fungi|p__Ascomycota|c__Sordariomycetes|o__Microascales|f__Microascaceae|g__Microascus	LEfSe	Lsa	3.39257	0.0203152	yes
Bra - Lsa - Psa - VT_Bra - VT_Lsa - VT_Psa	d__Fungi|p__Zygomycota|c__Mucoromycotina_Incertae_sedis|o__Mortierellales|f__Mortierellaceae|g__Mortierella|s__Mortierella_elongata	LEfSe	VT_Lsa	3.33601	0.0127883	yes
Bra - Lsa - Psa - VT_Bra - VT_Lsa - VT_Psa	d__Fungi|p__Ascomycota|c__Sordariomycetes|o__Hypocreales|f__Hypocreales_Incertae_sedis|g__Stachybotrys	LEfSe	Lsa	3.3329	0.0262386	yes
Bra - Lsa - Psa - VT_Bra - VT_Lsa - VT_Psa	d__Fungi|p__Ascomycota|c__Sordariomycetes|o__Hypocreales|f__Nectriaceae|g__Nectria|s__Fusarium_oxysporum_f_sp_psidii	LEfSe	Lsa	3.31169	0.0133284	yes
Bra - Lsa - Psa - VT_Bra - VT_Lsa - VT_Psa	d__Fungi|p__Ascomycota|c__Sordariomycetes|o__Hypocreales|f__Nectriaceae|g__Neonectria	LEfSe	VT_Lsa	3.28494	0.0268462	yes
Bra - Lsa - Psa - VT_Bra - VT_Lsa - VT_Psa	d__Fungi|p__Ascomycota|c__Eurotiomycetes|o__Eurotiales|f__Trichocomaceae|g__Penicillium	LEfSe	VT_Lsa	3.28042	0.00482615	yes
Bra - Lsa - Psa - VT_Bra - VT_Lsa - VT_Psa	d__Fungi|p__Ascomycota|c__Sordariomycetes|o__Hypocreales|f__Hypocreales_Incertae_sedis|g__Emericellopsis|s__Emericellopsis_microspora	LEfSe	Lsa	3.27288	0.034996	yes
Bra - Lsa - Psa - VT_Bra - VT_Lsa - VT_Psa	d__Fungi|p__Ascomycota|c__Sordariomycetes|o__Microascales|f__Microascaceae|g__Microascus|s__Scopulariopsis_brevicaulis	LEfSe	Lsa	3.25814	0.00482615	yes
Bra - Lsa - Psa - VT_Bra - VT_Lsa - VT_Psa	d__Fungi|p__Ascomycota|c__Sordariomycetes|o__Hypocreales|f__Hypocreales_Incertae_sedis|g__Acremonium|s__Acremonium_unclassified	LEfSe	Lsa	3.25545	0.0366532	yes
Bra - Lsa - Psa - VT_Bra - VT_Lsa - VT_Psa	d__Fungi|p__Ascomycota|c__Pezizomycotina_Incertae_sedis|o__Pezizomycotina_Incertae_sedis|f__Pezizomycotina_Incertae_sedis|g__Ochroconis	LEfSe	Lsa	3.21067	0.0438644	yes
Bra - Lsa - Psa - VT_Bra - VT_Lsa - VT_Psa	d__Fungi|p__Ascomycota|c__Sordariomycetes|o__Hypocreales|f__Hypocreales_Incertae_sedis|g__Villosiclava	LEfSe	Lsa	3.20378	0.00482615	yes
Bra - Lsa - Psa - VT_Bra - VT_Lsa - VT_Psa	d__Fungi|p__Ascomycota|c__Sordariomycetes|o__Hypocreales|f__Hypocreales_Incertae_sedis|g__Villosiclava|s__Ustilaginoidea_virens	LEfSe	Lsa	3.20378	0.00482615	yes
Bra - Lsa - Psa - VT_Bra - VT_Lsa - VT_Psa	d__Fungi|p__Ascomycota|c__Sordariomycetes|o__Hypocreales|f__Hypocreales_Incertae_sedis|g__Myrothecium|s__Myrothecium_cinctum	LEfSe	VT_Lsa	3.19813	0.00489334	yes
Bra - Lsa - Psa - VT_Bra - VT_Lsa - VT_Psa	d__Fungi|p__Ascomycota|c__Sordariomycetes|o__Hypocreales|f__Nectriaceae|g__Haematonectria|s__Haematonectria_unclassified	LEfSe	Lsa	3.1847	0.0133284	yes
Bra - Lsa - Psa - VT_Bra - VT_Lsa - VT_Psa	d__Fungi|p__Ascomycota|c__Sordariomycetes|o__Sordariomycetidae_Incertae_sedis|f__Glomerellaceae|g__Glomerella|s__Colletotrichum_chlorophyti	LEfSe	Lsa	3.18409	0.00482615	yes
Bra - Lsa - Psa - VT_Bra - VT_Lsa - VT_Psa	d__Fungi|p__Chytridiomycota|c__Chytridiomycetes|o__Spizellomycetales|f__Spizellomycetaceae|g__Spizellomyces|s__Spizellomyces_dolichospermus	LEfSe	VT_Lsa	3.18325	0.00547069	yes
Bra - Lsa - Psa - VT_Bra - VT_Lsa - VT_Psa	d__Fungi|p__Ascomycota|c__Pezizomycetes|o__Pezizales|f__Pezizales_unclassified	LEfSe	Lsa	3.17062	0.00482615	yes
Bra - Lsa - Psa - VT_Bra - VT_Lsa - VT_Psa	d__Fungi|p__Ascomycota|c__Pezizomycetes|o__Pezizales|f__Pezizales_unclassified|g__Pezizales_unclassified	LEfSe	Lsa	3.17062	0.00482615	yes
Bra - Lsa - Psa - VT_Bra - VT_Lsa - VT_Psa	d__Fungi|p__Ascomycota|c__Pezizomycetes|o__Pezizales|f__Pezizales_unclassified|g__Pezizales_unclassified|s__Pezizales_unclassified	LEfSe	Lsa	3.17062	0.00482615	yes
Bra - Lsa - Psa - VT_Bra - VT_Lsa - VT_Psa	d__Fungi|p__Basidiomycota|c__Ustilaginomycetes	LEfSe	VT_Lsa	3.14188	0.0134379	yes
Bra - Lsa - Psa - VT_Bra - VT_Lsa - VT_Psa	d__Fungi|p__Basidiomycota|c__Ustilaginomycetes|o__Ustilaginales	LEfSe	VT_Lsa	3.14188	0.0134379	yes
Bra - Lsa - Psa - VT_Bra - VT_Lsa - VT_Psa	d__Fungi|p__Basidiomycota|c__Ustilaginomycetes|o__Ustilaginales|f__Ustilaginaceae	LEfSe	VT_Lsa	3.14188	0.0134379	yes
Bra - Lsa - Psa - VT_Bra - VT_Lsa - VT_Psa	d__Fungi|p__Ascomycota|c__Pezizomycotina_Incertae_sedis|o__Pezizomycotina_Incertae_sedis|f__Pezizomycotina_Incertae_sedis|g__Staphylotrichum	LEfSe	Lsa	3.10372	0.0133284	yes
Bra - Lsa - Psa - VT_Bra - VT_Lsa - VT_Psa	d__Fungi|p__Ascomycota|c__Pezizomycotina_Incertae_sedis|o__Pezizomycotina_Incertae_sedis|f__Pezizomycotina_Incertae_sedis|g__Staphylotrichum|s__Staphylotrichum_coccosporum	LEfSe	Lsa	3.10372	0.0133284	yes
Bra - Lsa - Psa - VT_Bra - VT_Lsa - VT_Psa	d__Fungi|p__Ascomycota|c__Eurotiomycetes|o__Onygenales|f__Onygenaceae|g__Onygenaceae_unclassified	LEfSe	Lsa	3.04599	0.0347079	yes
Bra - Lsa - Psa - VT_Bra - VT_Lsa - VT_Psa	d__Fungi|p__Ascomycota|c__Eurotiomycetes|o__Onygenales|f__Onygenaceae|g__Onygenaceae_unclassified|s__Onygenaceae_unclassified	LEfSe	Lsa	3.04599	0.0347079	yes
Bra - Lsa - Psa - VT_Bra - VT_Lsa - VT_Psa	d__Fungi|p__Ascomycota|c__Pezizomycetes|o__Pezizales|f__Pyronemataceae|g__Scutellinia	LEfSe	Lsa	3.03816	0.00482615	yes
Bra - Lsa - Psa - VT_Bra - VT_Lsa - VT_Psa	d__Fungi|p__Ascomycota|c__Pezizomycetes|o__Pezizales|f__Pyronemataceae|g__Scutellinia|s__Scutellinia_scutellata	LEfSe	Lsa	3.03816	0.00482615	yes
Bra - Lsa - Psa - VT_Bra - VT_Lsa - VT_Psa	d__Fungi|p__Glomeromycota|c__Glomeromycetes|o__Glomerales|f__Glomeraceae|g__Glomus	LEfSe	VT_Lsa	3.034	0.0366532	yes
Bra - Lsa - Psa - VT_Bra - VT_Lsa - VT_Psa	d__Fungi|p__Ascomycota|c__Sordariomycetes|o__Sordariomycetidae_Incertae_sedis|f__Magnaporthaceae	LEfSe	Lsa	3.01398	0.0347079	yes
Bra - Lsa - Psa - VT_Bra - VT_Lsa - VT_Psa	d__Fungi|p__Ascomycota|c__Sordariomycetes|o__Sordariomycetidae_Incertae_sedis|f__Magnaporthaceae|g__Magnaporthaceae_unclassified	LEfSe	Lsa	3.01398	0.0347079	yes
Bra - Lsa - Psa - VT_Bra - VT_Lsa - VT_Psa	d__Fungi|p__Ascomycota|c__Sordariomycetes|o__Sordariomycetidae_Incertae_sedis|f__Magnaporthaceae|g__Magnaporthaceae_unclassified|s__Magnaporthaceae_unclassified	LEfSe	Lsa	3.01398	0.0347079	yes
Bra - Lsa - Psa - VT_Bra - VT_Lsa - VT_Psa	d__Fungi|p__Chytridiomycota|c__Chytridiomycota_unclassified	LEfSe	Lsa	3.01106	0.0310371	yes
Bra - Lsa - Psa - VT_Bra - VT_Lsa - VT_Psa	d__Fungi|p__Chytridiomycota|c__Chytridiomycota_unclassified|o__Chytridiomycota_unclassified	LEfSe	Lsa	3.01106	0.0310371	yes
Bra - Lsa - Psa - VT_Bra - VT_Lsa - VT_Psa	d__Fungi|p__Chytridiomycota|c__Chytridiomycota_unclassified|o__Chytridiomycota_unclassified|f__Chytridiomycota_unclassified	LEfSe	Lsa	3.01106	0.0310371	yes
Bra - Lsa - Psa - VT_Bra - VT_Lsa - VT_Psa	d__Fungi|p__Chytridiomycota|c__Chytridiomycota_unclassified|o__Chytridiomycota_unclassified|f__Chytridiomycota_unclassified|g__Chytridiomycota_unclassified	LEfSe	Lsa	3.01106	0.0310371	yes
Bra - Lsa - Psa - VT_Bra - VT_Lsa - VT_Psa	d__Fungi|p__Chytridiomycota|c__Chytridiomycota_unclassified|o__Chytridiomycota_unclassified|f__Chytridiomycota_unclassified|g__Chytridiomycota_unclassified|s__Chytridiomycota_unclassified	LEfSe	Lsa	3.01106	0.0310371	yes
Bra - Lsa - Psa - VT_Bra - VT_Lsa - VT_Psa	d__Fungi|p__Ascomycota|c__Dothideomycetes|o__Pleosporales|f__Sporormiaceae	LEfSe	VT_Lsa	3.0105	0.0268462	yes
Bra - Lsa - Psa - VT_Bra - VT_Lsa - VT_Psa	d__Fungi|p__Ascomycota|c__Dothideomycetes|o__Pleosporales|f__Sporormiaceae|g__Preussia	LEfSe	VT_Lsa	3.0105	0.0268462	yes
Bra - Lsa - Psa - VT_Bra - VT_Lsa - VT_Psa	d__Fungi|p__Ascomycota|c__Sordariomycetes|o__Hypocreales|f__Nectriaceae|g__Neonectria|s__Ilyonectria_macrodidyma	LEfSe	VT_Lsa	3.0022	0.0133284	yes
Bra - Lsa - Psa - VT_Bra - VT_Lsa - VT_Psa	d__Fungi|p__Mortierellomycota	LEfSe	Lsa	3.00182	0.0224272	yes
Bra - Lsa - Psa - VT_Bra - VT_Lsa - VT_Psa	d__Fungi|p__Basidiomycota|c__Tremellomycetes|o__Trichosporonales	LEfSe	VT_Lsa	2.99233	0.00931663	no
Bra - Lsa - Psa - VT_Bra - VT_Lsa - VT_Psa	d__Fungi|p__Basidiomycota|c__Tremellomycetes|o__Trichosporonales|f__Trichosporonaceae	LEfSe	VT_Lsa	2.99233	0.00931663	no
Bra - Lsa - Psa - VT_Bra - VT_Lsa - VT_Psa	d__Fungi|p__Ascomycota|c__Eurotiomycetes|o__Eurotiales|f__Trichocomaceae|g__Eupenicillium|s__Penicillium_dipodomyis	LEfSe	VT_Lsa	2.98956	0.00482615	no
Bra - Lsa - Psa - VT_Bra - VT_Lsa - VT_Psa	d__Fungi|p__Basidiomycota|c__Tremellomycetes|o__Trichosporonales|f__Trichosporonaceae|g__Trichosporon	LEfSe	VT_Lsa	2.96869	0.0260559	no
Bra - Lsa - Psa - VT_Bra - VT_Lsa - VT_Psa	d__Fungi|p__Basidiomycota|c__Ustilaginomycetes|o__Ustilaginales|f__Ustilaginaceae|g__Pseudozyma	LEfSe	VT_Lsa	2.95439	0.0260559	no
Bra - Lsa - Psa - VT_Bra - VT_Lsa - VT_Psa	d__Fungi|p__Ascomycota|c__Sordariomycetes|o__Hypocreales|f__Nectriaceae|g__Volutella|s__Volutella_unclassified	LEfSe	Lsa	2.92864	0.00482615	no
Bra - Lsa - Psa - VT_Bra - VT_Lsa - VT_Psa	d__Fungi|p__Ascomycota|c__Sordariomycetes|o__Hypocreales|f__Clavicipitaceae|g__Claviceps	LEfSe	VT_Lsa	2.92236	0.0260559	no
Bra - Lsa - Psa - VT_Bra - VT_Lsa - VT_Psa	d__Fungi|p__Ascomycota|c__Sordariomycetes|o__Hypocreales|f__Clavicipitaceae|g__Claviceps|s__Claviceps_unclassified	LEfSe	VT_Lsa	2.92236	0.0260559	no
Bra - Lsa - Psa - VT_Bra - VT_Lsa - VT_Psa	d__Fungi|p__Ascomycota|c__Eurotiomycetes|o__Onygenales|f__Onygenaceae|g__Chrysosporium	LEfSe	Lsa	2.91046	0.0262386	no
Bra - Lsa - Psa - VT_Bra - VT_Lsa - VT_Psa	d__Fungi|p__Ascomycota|c__Sordariomycetes|o__Sordariomycetidae_Incertae_sedis|f__Glomerellaceae|g__Glomerella|s__Colletotrichum_capsici	LEfSe	Lsa	2.90758	0.00482615	no
Bra - Lsa - Psa - VT_Bra - VT_Lsa - VT_Psa	d__Fungi|p__Ascomycota|c__Pezizomycotina_Incertae_sedis|o__Pezizomycotina_Incertae_sedis|f__Pezizomycotina_Incertae_sedis|g__Ochroconis|s__Ochroconis_sp_KL_2011a	LEfSe	Lsa	2.89596	0.00482615	no
Bra - Lsa - Psa - VT_Bra - VT_Lsa - VT_Psa	d__Fungi|p__Ascomycota|c__Dothideomycetes|o__Dothideales|f__Dothioraceae|g__Sydowia	LEfSe	VT_Bra	2.87174	0.048385	no
Bra - Lsa - Psa - VT_Bra - VT_Lsa - VT_Psa	d__Fungi|p__Ascomycota|c__Dothideomycetes|o__Dothideales|f__Dothioraceae|g__Sydowia|s__Sydowia_unclassified	LEfSe	VT_Bra	2.87174	0.0262386	no
Bra - Lsa - Psa - VT_Bra - VT_Lsa - VT_Psa	d__Fungi|p__Basidiomycota|c__Ustilaginomycetes|o__Ustilaginales|f__Ustilaginaceae|g__Ustilago	LEfSe	VT_Lsa	2.85979	0.0262386	no
Bra - Lsa - Psa - VT_Bra - VT_Lsa - VT_Psa	d__Fungi|p__Ascomycota|c__Eurotiomycetes|o__Chaetothyriales|f__Trichomeriaceae|g__Arthrocladium	LEfSe	Lsa	2.83911	0.00474307	no
Bra - Lsa - Psa - VT_Bra - VT_Lsa - VT_Psa	d__Fungi|p__Ascomycota|c__Eurotiomycetes|o__Chaetothyriales|f__Trichomeriaceae|g__Arthrocladium|s__Arthrocladium_unclassified	LEfSe	Lsa	2.83911	0.00474307	no
Bra - Lsa - Psa - VT_Bra - VT_Lsa - VT_Psa	d__Fungi|p__Mortierellomycota|c__Mortierellomycota_unclassified	LEfSe	Lsa	2.80787	0.0260559	no
Bra - Lsa - Psa - VT_Bra - VT_Lsa - VT_Psa	d__Fungi|p__Mortierellomycota|c__Mortierellomycota_unclassified|o__Mortierellomycota_unclassified	LEfSe	Lsa	2.80787	0.0260559	no
Bra - Lsa - Psa - VT_Bra - VT_Lsa - VT_Psa	d__Fungi|p__Mortierellomycota|c__Mortierellomycota_unclassified|o__Mortierellomycota_unclassified|f__Mortierellomycota_unclassified	LEfSe	Lsa	2.80787	0.0260559	no
Bra - Lsa - Psa - VT_Bra - VT_Lsa - VT_Psa	d__Fungi|p__Mortierellomycota|c__Mortierellomycota_unclassified|o__Mortierellomycota_unclassified|f__Mortierellomycota_unclassified|g__Mortierellomycota_unclassified	LEfSe	Lsa	2.80787	0.0260559	no
Bra - Lsa - Psa - VT_Bra - VT_Lsa - VT_Psa	d__Fungi|p__Mortierellomycota|c__Mortierellomycota_unclassified|o__Mortierellomycota_unclassified|f__Mortierellomycota_unclassified|g__Mortierellomycota_unclassified|s__Mortierellomycota_unclassified	LEfSe	Lsa	2.80787	0.0260559	no
Bra - Lsa - Psa - VT_Bra - VT_Lsa - VT_Psa	d__Fungi|p__Ascomycota|c__Eurotiomycetes|o__Onygenales|f__Onygenaceae|g__Chrysosporium|s__Chrysosporium_unclassified	LEfSe	Lsa	2.80602	0.00482615	no
Bra - Lsa - Psa - VT_Bra - VT_Lsa - VT_Psa	d__Fungi|p__Basidiomycota|c__Tremellomycetes|o__Tremellales|f__Tremellales_unclassified	LEfSe	Lsa	2.78168	0.0347079	no
Bra - Lsa - Psa - VT_Bra - VT_Lsa - VT_Psa	d__Fungi|p__Basidiomycota|c__Tremellomycetes|o__Tremellales|f__Tremellales_unclassified|g__Tremellales_unclassified	LEfSe	Lsa	2.78168	0.0347079	no
Bra - Lsa - Psa - VT_Bra - VT_Lsa - VT_Psa	d__Fungi|p__Basidiomycota|c__Tremellomycetes|o__Tremellales|f__Tremellales_unclassified|g__Tremellales_unclassified|s__Tremellales_unclassified	LEfSe	Lsa	2.78168	0.0347079	no
Bra - Lsa - Psa - VT_Bra - VT_Lsa - VT_Psa	d__Fungi|p__Ascomycota|c__Pezizomycetes|o__Pezizales|f__Ascobolaceae	LEfSe	Lsa	2.76527	0.00482615	no
Bra - Lsa - Psa - VT_Bra - VT_Lsa - VT_Psa	d__Fungi|p__Ascomycota|c__Pezizomycetes|o__Pezizales|f__Ascobolaceae|g__Ascobolus	LEfSe	Lsa	2.76527	0.00482615	no
Bra - Lsa - Psa - VT_Bra - VT_Lsa - VT_Psa	d__Fungi|p__Ascomycota|c__Pezizomycetes|o__Pezizales|f__Ascobolaceae|g__Ascobolus|s__Ascobolus_unclassified	LEfSe	Lsa	2.76527	0.00482615	no
Bra - Lsa - Psa - VT_Bra - VT_Lsa - VT_Psa	d__Fungi|p__Ascomycota|c__Sordariomycetes|o__Hypocreales|f__Hypocreales_Incertae_sedis|g__Sarocladium|s__Sarocladium_strictum	LEfSe	Lsa	2.75558	0.0347079	no
Bra - Lsa - Psa - VT_Bra - VT_Lsa - VT_Psa	d__Fungi|p__Ascomycota|c__Sordariomycetes|o__Hypocreales|f__Hypocreales_Incertae_sedis|g__Myrothecium|s__Myrothecium_unclassified	LEfSe	Lsa	2.75281	0.00482615	no
Bra - Lsa - Psa - VT_Bra - VT_Lsa - VT_Psa	d__Fungi|p__Ascomycota|c__Sordariomycetes|o__Microascales|f__Microascaceae|g__Microascus|s__Microascus_unclassified	LEfSe	Lsa	2.74899	0.0262386	no
Bra - Lsa - Psa - VT_Bra - VT_Lsa - VT_Psa	d__Fungi|p__Ascomycota|c__Sordariomycetes|o__Hypocreales|f__Cordycipitaceae	LEfSe	Lsa	2.73805	0.0182778	no
Bra - Lsa - Psa - VT_Bra - VT_Lsa - VT_Psa	d__Fungi|p__Basidiomycota|c__Ustilaginomycetes|o__Ustilaginales|f__Ustilaginaceae|g__Pseudozyma|s__Pseudozyma_rugulosa	LEfSe	Lsa	2.71798	0.0347079	no
Bra - Lsa - Psa - VT_Bra - VT_Lsa - VT_Psa	d__Fungi|p__Ascomycota|c__Pezizomycotina_Incertae_sedis|o__Pezizomycotina_Incertae_sedis|f__Pezizomycotina_Incertae_sedis|g__Torula	LEfSe	Lsa	2.70327	0.0190777	no
Bra - Lsa - Psa - VT_Bra - VT_Lsa - VT_Psa	d__Fungi|p__Ascomycota|c__Pezizomycotina_Incertae_sedis|o__Pezizomycotina_Incertae_sedis|f__Pezizomycotina_Incertae_sedis|g__Torula|s__Torula_caligans	LEfSe	Lsa	2.70327	0.0190777	no
Bra - Lsa - Psa - VT_Bra - VT_Lsa - VT_Psa	d__Fungi|p__Ascomycota|c__Eurotiomycetes|o__Chaetothyriales|f__Chaetothyriaceae|g__Cyphellophora|s__Cyphellophora_suttonii	LEfSe	Lsa	2.70046	0.00482615	no
Bra - Lsa - Psa - VT_Bra - VT_Lsa - VT_Psa	d__Fungi|p__Ascomycota|c__Sordariomycetes|o__Sordariales|f__Chaetomiaceae|g__Humicola	LEfSe	Lsa	2.69565	0.0190777	no
Bra - Lsa - Psa - VT_Bra - VT_Lsa - VT_Psa	d__Fungi|p__Ascomycota|c__Sordariomycetes|o__Sordariales|f__Chaetomiaceae|g__Humicola|s__Humicola_phialophoroides	LEfSe	Lsa	2.69565	0.00482615	no
Bra - Lsa - Psa - VT_Bra - VT_Lsa - VT_Psa	d__Fungi|p__Ascomycota|c__Dothideomycetes|o__Dothideomycetes_unclassified	LEfSe	Lsa	2.6689	0.0222547	no
Bra - Lsa - Psa - VT_Bra - VT_Lsa - VT_Psa	d__Fungi|p__Ascomycota|c__Dothideomycetes|o__Dothideomycetes_unclassified|f__Dothideomycetes_unclassified	LEfSe	Lsa	2.6689	0.0222547	no
Bra - Lsa - Psa - VT_Bra - VT_Lsa - VT_Psa	d__Fungi|p__Ascomycota|c__Sordariomycetes|o__Xylariales|f__Hyponectriaceae	LEfSe	Lsa	2.6689	0.0343893	no
Bra - Lsa - Psa - VT_Bra - VT_Lsa - VT_Psa	d__Fungi|p__Ascomycota|c__Dothideomycetes|o__Dothideomycetes_unclassified|f__Dothideomycetes_unclassified|g__Dothideomycetes_unclassified	LEfSe	Lsa	2.6689	0.0222547	no
Bra - Lsa - Psa - VT_Bra - VT_Lsa - VT_Psa	d__Fungi|p__Ascomycota|c__Dothideomycetes|o__Dothideomycetes_unclassified|f__Dothideomycetes_unclassified|g__Dothideomycetes_unclassified|s__Dothideomycetes_unclassified	LEfSe	Lsa	2.6689	0.0222547	no
Bra - Lsa - Psa - VT_Bra - VT_Lsa - VT_Psa	d__Fungi|p__Ascomycota|c__Eurotiomycetes|o__Chaetothyriales|f__Trichomeriaceae	LEfSe	Lsa	2.65617	0.0347079	no
Bra - Lsa - Psa - VT_Bra - VT_Lsa - VT_Psa	d__Fungi|p__Ascomycota|c__Sordariomycetes|o__Hypocreales|f__Nectriaceae|g__Fusarium|s__Fusarium_nematophilum	LEfSe	Lsa	2.64023	0.0131764	no
Bra - Lsa - Psa - VT_Bra - VT_Lsa - VT_Psa	d__Fungi|p__Basidiomycota|c__Tremellomycetes|o__Tremellales|f__Tremellaceae|g__Cryptococcus|s__Cryptococcus_podzolicus	LEfSe	Lsa	2.63339	0.00482615	no
Bra - Lsa - Psa - VT_Bra - VT_Lsa - VT_Psa	d__Fungi|p__Zygomycota|c__Mucoromycotina_Incertae_sedis|o__Mortierellales|f__Mortierellaceae|g__Mortierella|s__Mortierella_exigua	LEfSe	Lsa	2.62937	0.00474307	no
Bra - Lsa - Psa - VT_Bra - VT_Lsa - VT_Psa	d__Fungi|p__Ascomycota|c__Eurotiomycetes|o__Chaetothyriales|f__Herpotrichiellaceae|g__Coniosporium	LEfSe	Lsa	2.61604	0.0347079	no
Bra - Lsa - Psa - VT_Bra - VT_Lsa - VT_Psa	d__Fungi|p__Ascomycota|c__Eurotiomycetes|o__Chaetothyriales|f__Herpotrichiellaceae|g__Coniosporium|s__Coniosporium_unclassified	LEfSe	Lsa	2.61604	0.0347079	no
Bra - Lsa - Psa - VT_Bra - VT_Lsa - VT_Psa	d__Fungi|p__Ascomycota|c__Sordariomycetes|o__Sordariomycetidae_Incertae_sedis|f__Glomerellaceae|g__Glomerella|s__Glomerella_magna	LEfSe	Lsa	2.60111	0.00482615	no
Bra - Lsa - Psa - VT_Bra - VT_Lsa - VT_Psa	d__Fungi|p__Ascomycota|c__Sordariomycetes|o__Sordariomycetidae_Incertae_sedis|f__Magnaporthaceae|g__Gaeumannomyces	LEfSe	Lsa	2.59618	0.00482615	no
Bra - Lsa - Psa - VT_Bra - VT_Lsa - VT_Psa	d__Fungi|p__Ascomycota|c__Sordariomycetes|o__Sordariomycetidae_Incertae_sedis|f__Magnaporthaceae|g__Gaeumannomyces|s__Gaeumannomyces_unclassified	LEfSe	Lsa	2.59618	0.00482615	no
Bra - Lsa - Psa - VT_Bra - VT_Lsa - VT_Psa	d__Fungi|p__Ascomycota|c__Sordariomycetes|o__Sordariomycetidae_Incertae_sedis|f__Plectosphaerellaceae|g__Gibellulopsis|s__Gibellulopsis_sp_YH_2012	LEfSe	Lsa	2.59618	0.00482615	no
Bra - Lsa - Psa - VT_Bra - VT_Lsa - VT_Psa	d__Fungi|p__Ascomycota|c__Sordariomycetes|o__Sordariomycetidae_Incertae_sedis|f__Plectosphaerellaceae|g__Plectosphaerella|s__Plectosphaerella_citrullae	LEfSe	Lsa	2.59618	0.00482615	no
Bra - Lsa - Psa - VT_Bra - VT_Lsa - VT_Psa	d__Fungi|p__Ascomycota|c__Sordariomycetes|o__Hypocreales|f__Hypocreaceae|g__Hypocrea|s__Trichoderma_asperelloides	LEfSe	Lsa	2.59548	0.0347079	no
Bra - Lsa - Psa - VT_Bra - VT_Lsa - VT_Psa	d__Fungi|p__Basidiomycota|c__Tremellomycetes|o__Trichosporonales|f__Trichosporonaceae|g__Trichosporon|s__Trichosporon_unclassified	LEfSe	Lsa	2.5798	0.0300351	no
Bra - Lsa - Psa - VT_Bra - VT_Lsa - VT_Psa	d__Fungi|p__Ascomycota|c__Sordariomycetes|o__Hypocreales|f__Hypocreaceae|g__Hypocrea|s__Hypocrea_crassa	LEfSe	Lsa	2.56604	0.0262386	no
Bra - Lsa - Psa - VT_Bra - VT_Lsa - VT_Psa	d__Fungi|p__Ascomycota|c__Dothideomycetes|o__Pleosporales|f__Thyridariaceae	LEfSe	Lsa	2.55675	0.0347079	no
Bra - Lsa - Psa - VT_Bra - VT_Lsa - VT_Psa	d__Fungi|p__Ascomycota|c__Dothideomycetes|o__Pleosporales|f__Thyridariaceae|g__Roussoella	LEfSe	Lsa	2.55675	0.0347079	no
Bra - Lsa - Psa - VT_Bra - VT_Lsa - VT_Psa	d__Fungi|p__Ascomycota|c__Dothideomycetes|o__Pleosporales|f__Thyridariaceae|g__Roussoella|s__Roussoella_solani	LEfSe	Lsa	2.55675	0.0347079	no
Bra - Lsa - Psa - VT_Bra - VT_Lsa - VT_Psa	d__Fungi|p__Ascomycota|c__Sordariomycetes|o__Hypocreales|f__Hypocreales_fam_Incertae_sedis|g__Acremonium	LEfSe	Lsa	2.5472	0.0262386	no
Bra - Lsa - Psa - VT_Bra - VT_Lsa - VT_Psa	d__Fungi|p__Ascomycota|c__Sordariomycetes|o__Hypocreales|f__Hypocreales_fam_Incertae_sedis|g__Acremonium|s__Acremonium_hyalinulum	LEfSe	Lsa	2.533	0.0262386	no
Bra - Lsa - Psa - VT_Bra - VT_Lsa - VT_Psa	d__Fungi|p__Ascomycota|c__Sordariomycetes|o__Sordariomycetidae_Incertae_sedis|f__Glomerellaceae|g__Glomerella|s__Glomerella_unclassified	LEfSe	Lsa	2.52257	0.00482615	no
Bra - Lsa - Psa - VT_Bra - VT_Lsa - VT_Psa	d__Fungi|p__Ascomycota|c__Sordariomycetes|o__Xylariales|f__Hyponectriaceae|g__Microdochium	LEfSe	Lsa	2.50474	0.00474307	no
Bra - Lsa - Psa - VT_Bra - VT_Lsa - VT_Psa	d__Fungi|p__Ascomycota|c__Sordariomycetes|o__Xylariales|f__Hyponectriaceae|g__Microdochium|s__Microdochium_bolleyi	LEfSe	Lsa	2.50474	0.00474307	no
Bra - Lsa - Psa - VT_Bra - VT_Lsa - VT_Psa	d__Fungi|p__Basidiomycota|c__Agaricomycetes|o__Agaricales|f__Pluteaceae	LEfSe	Lsa	2.49622	0.0347079	no
Bra - Lsa - Psa - VT_Bra - VT_Lsa - VT_Psa	d__Fungi|p__Basidiomycota|c__Agaricomycetes|o__Agaricales|f__Pluteaceae|g__Pluteus	LEfSe	Lsa	2.49622	0.00482615	no
Bra - Lsa - Psa - VT_Bra - VT_Lsa - VT_Psa	d__Fungi|p__Basidiomycota|c__Agaricomycetes|o__Agaricales|f__Pluteaceae|g__Pluteus|s__Pluteus_longistriatus	LEfSe	Lsa	2.49622	0.00482615	no
Bra - Lsa - Psa - VT_Bra - VT_Lsa - VT_Psa	d__Fungi|p__Ascomycota|c__Sordariomycetes|o__Hypocreales|f__Hypocreales_Incertae_sedis|g__Myrothecium|s__Myrothecium_inundatum	LEfSe	Lsa	2.4777	0.00482615	no
Bra - Lsa - Psa - VT_Bra - VT_Lsa - VT_Psa	d__Fungi|p__Ascomycota|c__Dothideomycetes|o__Pleosporales|f__Pleosporales_Incertae_sedis|g__Phoma	LEfSe	Lsa	2.47507	0.00482615	no
Bra - Lsa - Psa - VT_Bra - VT_Lsa - VT_Psa	d__Fungi|p__Ascomycota|c__Dothideomycetes|o__Pleosporales|f__Pleosporales_Incertae_sedis|g__Phoma|s__Phoma_omnivirens	LEfSe	Lsa	2.47507	0.00482615	no
Bra - Lsa - Psa - VT_Bra - VT_Lsa - VT_Psa	d__Fungi|p__Ascomycota|c__Sordariomycetes|o__Sordariales|f__Sordariales_fam_Incertae_sedis|g__Fluminicola	LEfSe	Lsa	2.45149	0.00482615	no
Bra - Lsa - Psa - VT_Bra - VT_Lsa - VT_Psa	d__Fungi|p__Ascomycota|c__Sordariomycetes|o__Sordariales|f__Sordariales_fam_Incertae_sedis|g__Fluminicola|s__Fluminicola_thailandensis	LEfSe	Lsa	2.45149	0.00482615	no
Bra - Lsa - Psa - VT_Bra - VT_Lsa - VT_Psa	d__Fungi|p__Ascomycota|c__Eurotiomycetes|o__Onygenales|f__Arachnomycetaceae	LEfSe	Lsa	2.43673	0.00474307	no
Bra - Lsa - Psa - VT_Bra - VT_Lsa - VT_Psa	d__Fungi|p__Ascomycota|c__Eurotiomycetes|o__Onygenales|f__Arachnomycetaceae|g__Arachnomyces	LEfSe	Lsa	2.43673	0.00474307	no
Bra - Lsa - Psa - VT_Bra - VT_Lsa - VT_Psa	d__Fungi|p__Ascomycota|c__Eurotiomycetes|o__Onygenales|f__Arachnomycetaceae|g__Arachnomyces|s__Arachnomyces_unclassified	LEfSe	Lsa	2.43673	0.00474307	no
Bra - Lsa - Psa - VT_Bra - VT_Lsa - VT_Psa	d__Fungi|p__Ascomycota|c__Eurotiomycetes|o__Onygenales|f__Onygenaceae|g__Chrysosporium|s__Chrysosporium_indicum	LEfSe	Lsa	2.39027	0.00482615	no
Bra - Lsa - Psa - VT_Bra - VT_Lsa - VT_Psa	d__Fungi|p__Basidiomycota|c__Microbotryomycetes|o__Leucosporidiales	LEfSe	Lsa	2.33756	0.00474307	no
Bra - Lsa - Psa - VT_Bra - VT_Lsa - VT_Psa	d__Fungi|p__Basidiomycota|c__Microbotryomycetes|o__Leucosporidiales|f__Leucosporidiaceae	LEfSe	Lsa	2.33756	0.00474307	no
Bra - Lsa - Psa - VT_Bra - VT_Lsa - VT_Psa	d__Fungi|p__Basidiomycota|c__Microbotryomycetes|o__Leucosporidiales|f__Leucosporidiaceae|g__Leucosporidium	LEfSe	Lsa	2.33756	0.00474307	no
Bra - Lsa - Psa - VT_Bra - VT_Lsa - VT_Psa	d__Fungi|p__Basidiomycota|c__Microbotryomycetes|o__Leucosporidiales|f__Leucosporidiaceae|g__Leucosporidium|s__Leucosporidium_fellii	LEfSe	Lsa	2.33756	0.00474307	no
Bra - Lsa - Psa - VT_Bra - VT_Lsa - VT_Psa	d__Fungi|p__Ascomycota|c__Sordariomycetes|o__Sordariomycetidae_Incertae_sedis|f__Plectosphaerellaceae|g__Lectera	LEfSe	Lsa	2.33743	0.0222547	no
Bra - Lsa - Psa - VT_Bra - VT_Lsa - VT_Psa	d__Fungi|p__Ascomycota|c__Sordariomycetes|o__Sordariomycetidae_Incertae_sedis|f__Plectosphaerellaceae|g__Lectera|s__Lectera_colletotrichoides	LEfSe	Lsa	2.33743	0.0222547	no
Bra - Lsa - Psa - VT_Bra - VT_Lsa - VT_Psa	d__Fungi|p__Ascomycota|c__Sordariomycetes|o__Hypocreales|f__Nectriaceae|g__Cylindrocarpon	LEfSe	Lsa	2.33111	0.00482615	no
Bra - Lsa - Psa - VT_Bra - VT_Lsa - VT_Psa	d__Fungi|p__Ascomycota|c__Sordariomycetes|o__Hypocreales|f__Nectriaceae|g__Cylindrocarpon|s__Cylindrocarpon_unclassified	LEfSe	Lsa	2.33111	0.00482615	no
Bra - Lsa - Psa - VT_Bra - VT_Lsa - VT_Psa	d__Fungi|p__Ascomycota|c__Sordariomycetes|o__Hypocreales|f__Bionectriaceae|g__Bionectria|s__Bionectria_rossmaniae	LEfSe	Lsa	2.32963	0.00482615	no
Bra - Lsa - Psa - VT_Bra - VT_Lsa - VT_Psa	d__Fungi|p__Ascomycota|c__Sordariomycetes|o__Xylariales|f__Amphisphaeriaceae	LEfSe	Lsa	2.30127	0.00482615	no
Bra - Lsa - Psa - VT_Bra - VT_Lsa - VT_Psa	d__Fungi|p__Ascomycota|c__Sordariomycetes|o__Xylariales|f__Amphisphaeriaceae|g__Amphisphaeriaceae_unclassified	LEfSe	Lsa	2.30127	0.00482615	no
Bra - Lsa - Psa - VT_Bra - VT_Lsa - VT_Psa	d__Fungi|p__Ascomycota|c__Sordariomycetes|o__Xylariales|f__Amphisphaeriaceae|g__Amphisphaeriaceae_unclassified|s__Amphisphaeriaceae_unclassified	LEfSe	Lsa	2.30127	0.00482615	no
Bra - Lsa - Psa - VT_Bra - VT_Lsa - VT_Psa	d__Fungi|p__Ascomycota|c__Sordariomycetes|o__Hypocreales|f__Cordycipitaceae|g__Lecanicillium	LEfSe	Lsa	2.2829	0.00482615	no
Bra - Lsa - Psa - VT_Bra - VT_Lsa - VT_Psa	d__Fungi|p__Basidiomycota|c__Microbotryomycetes|o__Sporidiobolales|f__Sporidiobolales_Incertae_sedis|g__Sporobolomyces|s__Sporobolomyces_oryzicola	LEfSe	Lsa	2.19765	0.00482615	no
Bra - Lsa - Psa - VT_Bra - VT_Lsa - VT_Psa	d__Fungi|p__Basidiomycota|c__Agaricomycetes|o__Sebacinales	LEfSe	Lsa	2.13737	0.00474307	no
